# Supplementary material for: Transcriptome Analysis of Dendrobium officinale and its Application to the Identification of Genes Associated with Polysaccharide Synthesis
Source: Front Plant Sci. 2016 Feb 5;7:5. doi: 10.3389/fpls.2016.00005 (PMC4742539; doi:10.3389/fpls.2016.00005)
Supplement: Additional file 1 — Primer sequences for qRT-PCR. [file DataSheet1.XLSX]

## Sheet: Sheet1
	Additional file 1. Primer sequences for qRT-PCR
GeneID for qRT-PCR			Primers of the gene for qRT-PCR
Unigene0020469			Sense primer		5'TTGTCACGCAATCCCATCTC3'
			Antisense primer		5'CTCGCTCTTATCTGCCTCATTC3'
Unigene0022886			Sense primer		5'AAGGAGGTGGCAAGGATTATG3'
			Antisense primer		5'CTGCACCGTCCCATTCTTAT3'
Unigene0017200			Sense primer		5'CGCCGATTTCCCAACCGAAG3'
			Antisense primer		5'GGATTGGAAGGGAGAAGGAATG3'
Unigene0102284			Sense primer		5'GATGTCCCTGGATTACCACTTC3'
			Antisense primer		5'TTCCAACCTCCTGCTTCATTTA3'
Unigene0157828			Sense primer		5'ACGTCCAGGTTACGACCACAAT3'
			Antisense primer		5'AGTCCAGGTTGAGAATGAAAGG3'
Unigene0038137			Sense primer		5'GTGCAGTCCTTGGATAGAATCA3'
			Antisense primer		5'GAACCAGGACCATAGGGAAATC3'
Unigene0038402			Sense primer		5'TCTTTCTGATGCGAGCCATAG3'
			Antisense primer		5'CTTGCTTCCTGCATTCCTTTC3'
Unigene0109540			Sense primer		5'CTAGAGACAAGTGCGTGGTATG3'
			Antisense primer		5'CCAGAGCTCTCTCATCCAAATC3'
Unigene0134761			Sense primer		5'TCCGCCCTGATGTTGTAATC3'
			Antisense primer		5'CGAAGGGAGAGGCTATCTTATTG3'
Unigene0127099			Sense primer		5'TCAAAGCCGAGGGTGTATATTG3'
			Antisense primer		5'CCAGTGGCATGACGGAAATAC3'
Unigene0104576			Sense primer		5'TTTCGCTATGGCCTGGTAAG3'
			Antisense primer		5'CCCTTCAGCCACTTCGTAAT3'
Unigene0112298			Sense primer		5'CAAGGTGGATACTACGCAAGAG3'
			Antisense primer		5'TTGGATGCTGCGAGGATATG3'
Unigene0150405			Sense primer		5'TGGTGGTGGGTGAACAAATA3'
			Antisense primer		5'CTTTGGGAAAGCAGTGAATGG3'
Unigene0150401			Sense primer		5'GTGGTTATTCAGGTGGTTCCT3'
			Antisense primer		5'GTGCTCTCCTCCAGTTCTATTC3'
Unigene0157887			Sense primer		5'CGACGTCTTTAACATCTCCCTATC3'
			Antisense primer		5'CAGTGGTGTTGTCTCTGGTATC3'
Unigene0018603			Sense primer		5'TTCTGCCAGTATGGCTGTATG3'
			Antisense primer		5'CTCGACCTCTTGCCAGTTTAT3'
Unigene0079555			Sense primer		5'ACGGAGTTGAGACGGATAGA3'
			Antisense primer		5'TGCGGTGAGAAGATGATGAC3'
ACTIN			Sense primer		5'TCCCAAGGCAAACAGAGAAA'3
			Antisense primer		5'GGCCACTAGCATATAGGGAAAG'3
