# Supplementary material for: Transcriptome Analysis of Dendrobium officinale and its Application to the Identification of Genes Associated with Polysaccharide Synthesis
Source: Front Plant Sci. 2016 Feb 5;7:5. doi: 10.3389/fpls.2016.00005 (PMC4742539; doi:10.3389/fpls.2016.00005)
Supplement: Additional file 2 — Metabolic pathway analysis result for unigenes by KEGG annotation. [file DataSheet2.XLSX]

## Sheet: Sheet1
	Additional file 2 Metabolic pathway analysis result for unigenes by KEGG annotation
#	Pathway	All genes with pathway annotation (17281)	Pathway ID
1	Metabolic pathways	4473 (25.88%)	ko01100
2	Biosynthesis of secondary metabolites	2115 (12.24%)	ko01110
3	Ribosome	745 (4.31%)	ko03010
4	Spliceosome	574 (3.32%)	ko03040
5	Protein processing in endoplasmic reticulum	536 (3.1%)	ko04141
6	RNA transport	510 (2.95%)	ko03013
7	Plant hormone signal transduction	458 (2.65%)	ko04075
8	Purine metabolism	445 (2.58%)	ko00230
9	Oxidative phosphorylation	416 (2.41%)	ko00190
10	Glycolysis / Gluconeogenesis	398 (2.3%)	ko00010
11	RNA degradation	395 (2.29%)	ko03018
12	Ribosome biogenesis in eukaryotes	359 (2.08%)	ko03008
13	Plant-pathogen interaction	351 (2.03%)	ko04626
14	mRNA surveillance pathway	334 (1.93%)	ko03015
15	Ubiquitin mediated proteolysis	329 (1.9%)	ko04120
16	Starch and sucrose metabolism	320 (1.85%)	ko00500
17	Pyrimidine metabolism	305 (1.76%)	ko00240
18	Amino sugar and nucleotide sugar metabolism	288 (1.67%)	ko00520
19	Pyruvate metabolism	277 (1.6%)	ko00620
20	Endocytosis	276 (1.6%)	ko04144
21	Phagosome	242 (1.4%)	ko04145
22	Arginine and proline metabolism	236 (1.37%)	ko00330
23	Carbon fixation in photosynthetic organisms	227 (1.31%)	ko00710
24	Glyoxylate and dicarboxylate metabolism	220 (1.27%)	ko00630
25	Phenylpropanoid biosynthesis	216 (1.25%)	ko00940
26	Glycerophospholipid metabolism	212 (1.23%)	ko00564
27	Aminoacyl-tRNA biosynthesis	207 (1.2%)	ko00970
28	Citrate cycle (TCA cycle)	190 (1.1%)	ko00020
29	Peroxisome	189 (1.09%)	ko04146
30	N-Glycan biosynthesis	189 (1.09%)	ko00510
31	Cysteine and methionine metabolism	182 (1.05%)	ko00270
32	Glutathione metabolism	168 (0.97%)	ko00480
33	Fatty acid metabolism	167 (0.97%)	ko00071
34	Nucleotide excision repair	160 (0.93%)	ko03420
35	Glycerolipid metabolism	160 (0.93%)	ko00561
36	Valine, leucine and isoleucine degradation	153 (0.89%)	ko00280
37	Homologous recombination	151 (0.87%)	ko03440
38	Inositol phosphate metabolism	143 (0.83%)	ko00562
39	Phosphatidylinositol signaling system	142 (0.82%)	ko04070
40	Phenylalanine metabolism	141 (0.82%)	ko00360
41	Alanine, aspartate and glutamate metabolism	138 (0.8%)	ko00250
42	Pentose phosphate pathway	136 (0.79%)	ko00030
43	Propanoate metabolism	136 (0.79%)	ko00640
44	Pentose and glucuronate interconversions	136 (0.79%)	ko00040
45	Fructose and mannose metabolism	135 (0.78%)	ko00051
46	DNA replication	134 (0.78%)	ko03030
47	Glycosylphosphatidylinositol(GPI)-anchor biosynthesis	129 (0.75%)	ko00563
48	Ubiquinone and other terpenoid-quinone biosynthesis	126 (0.73%)	ko00130
49	Nitrogen metabolism	125 (0.72%)	ko00910
50	Galactose metabolism	124 (0.72%)	ko00052
51	Ascorbate and aldarate metabolism	121 (0.7%)	ko00053
52	Mismatch repair	117 (0.68%)	ko03430
53	Base excision repair	116 (0.67%)	ko03410
54	alpha-Linolenic acid metabolism	115 (0.67%)	ko00592
55	Tryptophan metabolism	113 (0.65%)	ko00380
56	Basal transcription factors	110 (0.64%)	ko03022
57	beta-Alanine metabolism	109 (0.63%)	ko00410
58	Protein export	105 (0.61%)	ko03060
59	Terpenoid backbone biosynthesis	104 (0.6%)	ko00900
60	RNA polymerase	104 (0.6%)	ko03020
61	Glycine, serine and threonine metabolism	104 (0.6%)	ko00260
62	Tyrosine metabolism	104 (0.6%)	ko00350
63	Photosynthesis	102 (0.59%)	ko00195
64	Circadian rhythm - plant	99 (0.57%)	ko04712
65	Biosynthesis of unsaturated fatty acids	98 (0.57%)	ko01040
66	Phenylalanine, tyrosine and tryptophan biosynthesis	98 (0.57%)	ko00400
67	Pantothenate and CoA biosynthesis	95 (0.55%)	ko00770
68	Histidine metabolism	94 (0.54%)	ko00340
69	Proteasome	93 (0.54%)	ko03050
70	Sphingolipid metabolism	92 (0.53%)	ko00600
71	Porphyrin and chlorophyll metabolism	91 (0.53%)	ko00860
72	Other glycan degradation	89 (0.52%)	ko00511
73	Cyanoamino acid metabolism	87 (0.5%)	ko00460
74	Folate biosynthesis	85 (0.49%)	ko00790
75	Glycosphingolipid biosynthesis - globo series	82 (0.47%)	ko00603
76	Natural killer cell mediated cytotoxicity	78 (0.45%)	ko04650
77	Valine, leucine and isoleucine biosynthesis	75 (0.43%)	ko00290
78	Glycosaminoglycan degradation	74 (0.43%)	ko00531
79	Lysine degradation	73 (0.42%)	ko00310
80	Fatty acid biosynthesis	70 (0.41%)	ko00061
81	Carotenoid biosynthesis	70 (0.41%)	ko00906
82	Limonene and pinene degradation	69 (0.4%)	ko00903
83	Ether lipid metabolism	65 (0.38%)	ko00565
84	Glycosphingolipid biosynthesis - ganglio series	62 (0.36%)	ko00604
85	Sulfur metabolism	60 (0.35%)	ko00920
86	Flavonoid biosynthesis	57 (0.33%)	ko00941
87	Regulation of autophagy	57 (0.33%)	ko04140
88	Butanoate metabolism	56 (0.32%)	ko00650
89	One carbon pool by folate	53 (0.31%)	ko00670
90	SNARE interactions in vesicular transport	53 (0.31%)	ko04130
91	Linoleic acid metabolism	52 (0.3%)	ko00591
92	Diterpenoid biosynthesis	52 (0.3%)	ko00904
93	Steroid biosynthesis	49 (0.28%)	ko00100
94	Zeatin biosynthesis	48 (0.28%)	ko00908
95	Selenocompound metabolism	48 (0.28%)	ko00450
96	Stilbenoid, diarylheptanoid and gingerol biosynthesis	48 (0.28%)	ko00945
97	Tropane, piperidine and pyridine alkaloid biosynthesis	38 (0.22%)	ko00960
98	Taurine and hypotaurine metabolism	38 (0.22%)	ko00430
99	Photosynthesis - antenna proteins	38 (0.22%)	ko00196
100	Non-homologous end-joining	38 (0.22%)	ko03450
101	Sulfur relay system	36 (0.21%)	ko04122
102	Isoquinoline alkaloid biosynthesis	34 (0.2%)	ko00950
103	Thiamine metabolism	31 (0.18%)	ko00730
104	Riboflavin metabolism	29 (0.17%)	ko00740
105	Fatty acid elongation in mitochondria	28 (0.16%)	ko00062
106	Nicotinate and nicotinamide metabolism	27 (0.16%)	ko00760
107	Circadian rhythm - mammal	26 (0.15%)	ko04710
108	Glucosinolate biosynthesis	26 (0.15%)	ko00966
109	Lysine biosynthesis	22 (0.13%)	ko00300
110	Flavone and flavonol biosynthesis	20 (0.12%)	ko00944
111	Brassinosteroid biosynthesis	19 (0.11%)	ko00905
112	Synthesis and degradation of ketone bodies	18 (0.1%)	ko00072
113	Arachidonic acid metabolism	16 (0.09%)	ko00590
114	C5-Branched dibasic acid metabolism	15 (0.09%)	ko00660
115	Sesquiterpenoid biosynthesis	13 (0.08%)	ko00909
116	Vitamin B6 metabolism	13 (0.08%)	ko00750
117	ABC transporters	11 (0.06%)	ko02010
118	Lipoic acid metabolism	11 (0.06%)	ko00785
119	Other types of O-glycan biosynthesis	7 (0.04%)	ko00514
120	Biotin metabolism	6 (0.03%)	ko00780
121	Caffeine metabolism	6 (0.03%)	ko00232
122	Monoterpenoid biosynthesis	4 (0.02%)	ko00902
123	Indole alkaloid biosynthesis	4 (0.02%)	ko00901
124	Betalain biosynthesis	2 (0.01%)	ko00965
125	Anthocyanin biosynthesis	1 (0.01%)	ko00942
126	Benzoxazinoid biosynthesis	1 (0.01%)	ko00402

## Sheet: Sheet2
#	Pathway	All genes with pathway annotation (17281)	Pathway ID
1	Metabolic pathways	4473 (25.88%)	ko01100
2	Biosynthesis of secondary metabolites	2115 (12.24%)	ko01110
3	Ribosome	745 (4.31%)	ko03010
4	Spliceosome	574 (3.32%)	ko03040
5	Protein processing in endoplasmic reticulum	536 (3.1%)	ko04141
6	RNA transport	510 (2.95%)	ko03013
7	Plant hormone signal transduction	458 (2.65%)	ko04075
8	Purine metabolism	445 (2.58%)	ko00230
9	Oxidative phosphorylation	416 (2.41%)	ko00190
10	Glycolysis / Gluconeogenesis	398 (2.3%)	ko00010
11	RNA degradation	395 (2.29%)	ko03018
12	Ribosome biogenesis in eukaryotes	359 (2.08%)	ko03008
13	Plant-pathogen interaction	351 (2.03%)	ko04626
14	mRNA surveillance pathway	334 (1.93%)	ko03015
15	Ubiquitin mediated proteolysis	329 (1.9%)	ko04120
16	Starch and sucrose metabolism	320 (1.85%)	ko00500
17	Pyrimidine metabolism	305 (1.76%)	ko00240
18	Amino sugar and nucleotide sugar metabolism	288 (1.67%)	ko00520
19	Pyruvate metabolism	277 (1.6%)	ko00620
20	Endocytosis	276 (1.6%)	ko04144
21	Phagosome	242 (1.4%)	ko04145
22	Arginine and proline metabolism	236 (1.37%)	ko00330
23	Carbon fixation in photosynthetic organisms	227 (1.31%)	ko00710
24	Glyoxylate and dicarboxylate metabolism	220 (1.27%)	ko00630
25	Phenylpropanoid biosynthesis	216 (1.25%)	ko00940
26	Glycerophospholipid metabolism	212 (1.23%)	ko00564
27	Aminoacyl-tRNA biosynthesis	207 (1.2%)	ko00970
28	Citrate cycle (TCA cycle)	190 (1.1%)	ko00020
29	Peroxisome	189 (1.09%)	ko04146
30	N-Glycan biosynthesis	189 (1.09%)	ko00510
31	Cysteine and methionine metabolism	182 (1.05%)	ko00270
32	Glutathione metabolism	168 (0.97%)	ko00480
33	Fatty acid metabolism	167 (0.97%)	ko00071
34	Nucleotide excision repair	160 (0.93%)	ko03420
35	Glycerolipid metabolism	160 (0.93%)	ko00561
36	Valine, leucine and isoleucine degradation	153 (0.89%)	ko00280
37	Homologous recombination	151 (0.87%)	ko03440
38	Inositol phosphate metabolism	143 (0.83%)	ko00562
39	Phosphatidylinositol signaling system	142 (0.82%)	ko04070
40	Phenylalanine metabolism	141 (0.82%)	ko00360
41	Alanine, aspartate and glutamate metabolism	138 (0.8%)	ko00250
42	Pentose phosphate pathway	136 (0.79%)	ko00030
43	Propanoate metabolism	136 (0.79%)	ko00640
44	Pentose and glucuronate interconversions	136 (0.79%)	ko00040
45	Fructose and mannose metabolism	135 (0.78%)	ko00051
46	DNA replication	134 (0.78%)	ko03030
47	Glycosylphosphatidylinositol(GPI)-anchor biosynthesis	129 (0.75%)	ko00563
48	Ubiquinone and other terpenoid-quinone biosynthesis	126 (0.73%)	ko00130
49	Nitrogen metabolism	125 (0.72%)	ko00910
50	Galactose metabolism	124 (0.72%)	ko00052
51	Ascorbate and aldarate metabolism	121 (0.7%)	ko00053
52	Mismatch repair	117 (0.68%)	ko03430
53	Base excision repair	116 (0.67%)	ko03410
54	alpha-Linolenic acid metabolism	115 (0.67%)	ko00592
55	Tryptophan metabolism	113 (0.65%)	ko00380
56	Basal transcription factors	110 (0.64%)	ko03022
57	beta-Alanine metabolism	109 (0.63%)	ko00410
58	Protein export	105 (0.61%)	ko03060
59	Terpenoid backbone biosynthesis	104 (0.6%)	ko00900
60	RNA polymerase	104 (0.6%)	ko03020
61	Glycine, serine and threonine metabolism	104 (0.6%)	ko00260
62	Tyrosine metabolism	104 (0.6%)	ko00350
63	Photosynthesis	102 (0.59%)	ko00195
64	Circadian rhythm - plant	99 (0.57%)	ko04712
65	Biosynthesis of unsaturated fatty acids	98 (0.57%)	ko01040
66	Phenylalanine, tyrosine and tryptophan biosynthesis	98 (0.57%)	ko00400
67	Pantothenate and CoA biosynthesis	95 (0.55%)	ko00770
68	Histidine metabolism	94 (0.54%)	ko00340
69	Proteasome	93 (0.54%)	ko03050
70	Sphingolipid metabolism	92 (0.53%)	ko00600
71	Porphyrin and chlorophyll metabolism	91 (0.53%)	ko00860
72	Other glycan degradation	89 (0.52%)	ko00511
73	Cyanoamino acid metabolism	87 (0.5%)	ko00460
74	Folate biosynthesis	85 (0.49%)	ko00790
75	Glycosphingolipid biosynthesis - globo series	82 (0.47%)	ko00603
76	Natural killer cell mediated cytotoxicity	78 (0.45%)	ko04650
77	Valine, leucine and isoleucine biosynthesis	75 (0.43%)	ko00290
78	Glycosaminoglycan degradation	74 (0.43%)	ko00531
79	Lysine degradation	73 (0.42%)	ko00310
80	Fatty acid biosynthesis	70 (0.41%)	ko00061
81	Carotenoid biosynthesis	70 (0.41%)	ko00906
82	Limonene and pinene degradation	69 (0.4%)	ko00903
83	Ether lipid metabolism	65 (0.38%)	ko00565
84	Glycosphingolipid biosynthesis - ganglio series	62 (0.36%)	ko00604
85	Sulfur metabolism	60 (0.35%)	ko00920
86	Flavonoid biosynthesis	57 (0.33%)	ko00941
87	Regulation of autophagy	57 (0.33%)	ko04140
88	Butanoate metabolism	56 (0.32%)	ko00650
89	One carbon pool by folate	53 (0.31%)	ko00670
90	SNARE interactions in vesicular transport	53 (0.31%)	ko04130
91	Linoleic acid metabolism	52 (0.3%)	ko00591
92	Diterpenoid biosynthesis	52 (0.3%)	ko00904
93	Steroid biosynthesis	49 (0.28%)	ko00100
94	Zeatin biosynthesis	48 (0.28%)	ko00908
95	Selenocompound metabolism	48 (0.28%)	ko00450
96	Stilbenoid, diarylheptanoid and gingerol biosynthesis	48 (0.28%)	ko00945
97	Tropane, piperidine and pyridine alkaloid biosynthesis	38 (0.22%)	ko00960
98	Taurine and hypotaurine metabolism	38 (0.22%)	ko00430
99	Photosynthesis - antenna proteins	38 (0.22%)	ko00196
100	Non-homologous end-joining	38 (0.22%)	ko03450
101	Sulfur relay system	36 (0.21%)	ko04122
102	Isoquinoline alkaloid biosynthesis	34 (0.2%)	ko00950
103	Thiamine metabolism	31 (0.18%)	ko00730
104	Riboflavin metabolism	29 (0.17%)	ko00740
105	Fatty acid elongation in mitochondria	28 (0.16%)	ko00062
106	Nicotinate and nicotinamide metabolism	27 (0.16%)	ko00760
107	Circadian rhythm - mammal	26 (0.15%)	ko04710
108	Glucosinolate biosynthesis	26 (0.15%)	ko00966
109	Lysine biosynthesis	22 (0.13%)	ko00300
110	Flavone and flavonol biosynthesis	20 (0.12%)	ko00944
111	Brassinosteroid biosynthesis	19 (0.11%)	ko00905
112	Synthesis and degradation of ketone bodies	18 (0.1%)	ko00072
113	Arachidonic acid metabolism	16 (0.09%)	ko00590
114	C5-Branched dibasic acid metabolism	15 (0.09%)	ko00660
115	Sesquiterpenoid biosynthesis	13 (0.08%)	ko00909
116	Vitamin B6 metabolism	13 (0.08%)	ko00750
117	ABC transporters	11 (0.06%)	ko02010
118	Lipoic acid metabolism	11 (0.06%)	ko00785
119	Other types of O-glycan biosynthesis	7 (0.04%)	ko00514
120	Biotin metabolism	6 (0.03%)	ko00780
121	Caffeine metabolism	6 (0.03%)	ko00232
122	Monoterpenoid biosynthesis	4 (0.02%)	ko00902
123	Indole alkaloid biosynthesis	4 (0.02%)	ko00901
124	Betalain biosynthesis	2 (0.01%)	ko00965
125	Anthocyanin biosynthesis	1 (0.01%)	ko00942
126	Benzoxazinoid biosynthesis	1 (0.01%)	ko00402
