# Supplementary material for: Transcriptome Analysis of Dendrobium officinale and its Application to the Identification of Genes Associated with Polysaccharide Synthesis
Source: Front Plant Sci. 2016 Feb 5;7:5. doi: 10.3389/fpls.2016.00005 (PMC4742539; doi:10.3389/fpls.2016.00005)
Supplement: Additional file 3 — The lists of carbohydrate-active related unigenes. [file DataSheet3.XLSX]

## Sheet: cazyme_family
		Additional file 3. The lists of the carbohydrate-active related unigenes
Gene ID	CAZyme family	Function/Known activity	Dendrobium_1_RPKM	Dendrobium_2_RPKM
Unigene0000672	CE13	gi|115483298|ref|NP_001065319.1|	1.0656	1.0648
Unigene0001462	CE10	gi|226529385|ref|NP_001152298.1|	1.2202	1.81
Unigene0001847	CBM57	gi|115475257|ref|NP_001061225.1|	0.4928	2.726
Unigene0002179	CE16	gi|225457899|ref|XP_002279381.1|	0.8224	0.1712
Unigene0002307	CBM43	gi|225461844|ref|XP_002285661.1|	2.7795	0
Unigene0003190	CBM23	gi|115439685|ref|NP_001044122.1|	0.178	0.0635
Unigene0003613	GH17	gi|51860173|gb|AAU11328.1|	0.5334	0.0555
Unigene0003678	GH37	gi|78708921|gb|ABB47896.1|	0.4482	0.1599
Unigene0003907	GH3	gi|46091271|dbj|BAD13764.1|	1.2008	0.1304
Unigene0004320	GT4	gi|115438925|ref|NP_001043742.1|	0.8882	0.1432
Unigene0004360	CE16	gi|225443843|ref|XP_002267261.1|	0.4996	0.5349
Unigene0004510	GH35	gi|114217395|dbj|BAF31233.1|	3.9675	0.6682
Unigene0004911	GT2	gi|297810457|ref|XP_002873112.1|	1.6755	0
Unigene0005194	GH100	gi|288901118|gb|ADC68261.1|	0.67	0
Unigene0005785	GT17	gi|115489536|ref|NP_001067255.1|	0.874	0.131
Unigene0006269	CE16	gi|226507408|ref|NP_001147457.1|	0.5556	0.0868
Unigene0006471	GH17	gi|77862299|gb|ABB04442.1|	0.6977	0
Unigene0006509	GT2	gi|199601718|dbj|BAG70977.1|	0.9858	0
Unigene0006964	GT23	gi|115485619|ref|NP_001067953.1|	0.3633	0.0667
Unigene0007922	GT31	gi|115452161|ref|NP_001049681.1|	0.8015	0.4711
Unigene0008182	GH28	gi|225425613|ref|XP_002266099.1|	1.0707	0.209
Unigene0008338	GH55	gi|115460504|ref|NP_001053852.1|	3.4382	0.1005
Unigene0008849	CE16	gi|225460231|ref|XP_002278194.1|	1.8618	0
Unigene0008909	GH35	gi|222618730|gb|EEE54862.1|	0.4339	0.3097
Unigene0009052	GT1	gi|182410500|gb|ACB88212.1|	13.3615	0.2286
Unigene0009077	GT1	gi|187761625|dbj|BAG31951.1|	0.5524	0.46
Unigene0009340	CBM50	gi|115482608|ref|NP_001064897.1|	0.1389	0.1388
Unigene0009359	GT2	gi|225454783|ref|XP_002274896.1|	1.0882	0.6545
Unigene0009361	PL1	gi|225456814|ref|XP_002275781.1|	4.0094	0.4709
Unigene0009385	GT92	gi|115469016|ref|NP_001058107.1|	0.1551	0.0646
Unigene0009716	GT14	gi|115444551|ref|NP_001046055.1|	0.0784	0.0979
Unigene0009894	GT1	gi|147795320|emb|CAN67245.1|	0.5821	0.1322
Unigene0009926	GH5	gi|225439723|ref|XP_002273389.1|	1.2644	0.6867
Unigene0010180	GT77	gi|4512630|gb|AAD21699.1|	0.7316	0.6092
Unigene0011154	GT2	gi|109628385|gb|ABG34548.1|	1.3512	0
Unigene0011265	CBM20	gi|225433656|ref|XP_002265211.1|	0.1092	0
Unigene0011386	GH17	gi|297722195|ref|NP_001173461.1|	1.2041	1.5757
Unigene0011668	GH20	gi|115451601|ref|NP_001049401.1|	0.4243	0.0883
Unigene0011936	GH55	gi|115460504|ref|NP_001053852.1|	0.3051	0.1905
Unigene0012049	CE8	gi|225435874|ref|XP_002264156.1|	1.2412	0.1442
Unigene0012050	CE8	gi|2098713|gb|AAB57671.1|	1.1199	0.2647
Unigene0012681	GH17	gi|225438988|ref|XP_002279597.1|	2.3127	0
Unigene0012682	GH17	gi|225438988|ref|XP_002279597.1|	2.2092	0.0777
Unigene0012823	CBM43	gi|225457225|ref|XP_002284112.1|	1.8001	0.4818
Unigene0012874	GT2	gi|66269690|gb|AAY43222.1|	2.9548	0.7958
Unigene0013077	CE16	gi|226500128|ref|NP_001150849.1|	1.3028	0.0626
Unigene0013960	CE16	gi|225424651|ref|XP_002282372.1|	0.3818	0
Unigene0014106	GT2	gi|15235900|ref|NP_192536.1|	1.073	0.2234
Unigene0014136	GT2	gi|225454783|ref|XP_002274896.1|	1.2655	0.155
Unigene0014185	GH31	gi|225441213|ref|XP_002266626.1|	0.5775	0.1013
Unigene0014186	GH31	gi|225441213|ref|XP_002266626.1|	0.2151	0.0448
Unigene0014297	GT8	gi|225452954|ref|XP_002284273.1|	0.182	0.0568
Unigene0014449	GT1	gi|297605333|ref|NP_001057016.2|	1.2084	0.566
Unigene0014452	GH1	gi|297796335|ref|XP_002866052.1|	1.3908	0.1616
Unigene0014831	GT14	gi|115444551|ref|NP_001046055.1|	2.4667	2.4315
Unigene0014832	GH28	gi|34223511|gb|AAQ62998.1|	0.8107	0.2893
Unigene0015167	CE16	gi|45649132|gb|AAS75127.1|	29.9603	0.0152
Unigene0015209	GT2	gi|9369401|gb|AAF87149.1|AC002423_14	2.6908	0.3361
Unigene0015256	GH18	gi|225454385|ref|XP_002279182.1|	2.6181	0.1027
Unigene0015335	CE10	gi|115467076|ref|NP_001057137.1|	0.0812	0.0624
Unigene0015337	CE10	gi|115467076|ref|NP_001057137.1|	0.1131	0.1099
Unigene0015867	GT14	gi|102139993|gb|ABF70128.1|	1.7237	0.1957
Unigene0015945	GH28	gi|5902387|gb|AAD55489.1|AC009322_29	2.5152	0.6478
Unigene0016037	GH16	gi|225445160|ref|XP_002280688.1|	4.2124	0
Unigene0016178	CBM57	gi|297608127|ref|NP_001061218.2|	0.0504	0.1049
Unigene0016574	GH35	gi|18148449|dbj|BAB83260.1|	0.7388	0.2171
Unigene0016851	GT31	gi|116309693|emb|CAH66741.1|	3.4831	0.6526
Unigene0016852	GT31	gi|115483140|ref|NP_001065163.1|	2.9374	0.2986
Unigene0017062	GH3	gi|46091271|dbj|BAD13764.1|	2.8267	0.4753
Unigene0017063	GH3	gi|225436114|ref|XP_002278363.1|	0.5344	0.0742
Unigene0017064	GH3	gi|225436114|ref|XP_002278363.1|	0.6164	0.154
Unigene0017200	GT1	gi|226529051|ref|NP_001147693.1|	14.1647	0.3867
Unigene0017287	GT31	gi|225438287|ref|XP_002269415.1|	11.849	11.3977
Unigene0017645	PL22	gi|115456491|ref|NP_001051846.1|	4.8896	14.6742
Unigene0017646	PL22	gi|115456491|ref|NP_001051846.1|	3.4193	5.4676
Unigene0017647	PL22	gi|115456491|ref|NP_001051846.1|	13.167	14.5667
Unigene0018142	GT4	gi|323709825|gb|ADY02961.1|	0.5776	0.9139
Unigene0018460	CE8	gi|115464955|ref|NP_001056077.1|	0.527	0.0527
Unigene0018497	GT41	gi|225437945|ref|XP_002269637.1|	0.8062	0.1089
Unigene0018521	GT41	gi|115480407|ref|NP_001063797.1|	0.1856	0
Unigene0018522	GT41	gi|115480407|ref|NP_001063797.1|	0.0182	0
Unigene0018523	GT41	gi|115480407|ref|NP_001063797.1|	0.0761	0
Unigene0018603	GT31	gi|225443956|ref|XP_002272405.1|	1.3478	0.3477
Unigene0018712	GT5	gi|225452843|ref|XP_002278470.1|	0.3241	0.1518
Unigene0018876	GT20	gi|60265771|gb|AAX16014.1|	0.2131	0
Unigene0019006	CE7	gi|115468896|ref|NP_001058047.1|	0.1925	0.0722
Unigene0019090	CE12	gi|115482516|ref|NP_001064851.1|	5.6962	1.6769
Unigene0019408	GH28	gi|225432118|ref|XP_002263668.1|	17.414	0.5796
Unigene0019429	CE16	gi|225460863|ref|XP_002277264.1|	1.9707	0.5182
Unigene0019431	CE10	gi|225432588|ref|XP_002277866.1|	31.0352	5.5416
Unigene0019513	GT13	gi|115450060|ref|NP_001048631.1|	0.0406	0.0507
Unigene0019527	GH28	gi|115444007|ref|NP_001045783.1|	0.0568	0
Unigene0019695	GH16	gi|187372982|gb|ACD03225.1|	6.4283	0.1281
Unigene0019705	GH28	gi|157420121|gb|ABV55549.1|	0.3945	0.5236
Unigene0019733	CBM57	gi|62946489|gb|AAY22388.1|	5.314	3.9187
Unigene0019789	GT41	gi|225432356|ref|XP_002275310.1|	3.5897	2.5055
Unigene0019793	GT41	gi|115448207|ref|NP_001047883.1|	0.493	0.3421
Unigene0019898	CE16	gi|225451852|ref|XP_002278481.1|	5.6181	0
Unigene0019899	CE16	gi|18417760|ref|NP_568318.1|	0.3241	0
Unigene0019901	CE16	gi|225451852|ref|XP_002278481.1|	8.2976	0.0733
Unigene0020181	GT41	gi|115461897|ref|NP_001054548.1|	1.3941	0.6965
Unigene0020469	GT1	gi|32816176|gb|AAP88405.1|	40.7452	2.3573
Unigene0020470	GT1	gi|171854647|dbj|BAG16513.1|	3.491	2.1803
Unigene0020784	CBM57	gi|115460600|ref|NP_001053900.1|	0.1318	0
Unigene0021113	CE1	gi|225432778|ref|XP_002279285.1|	0.3714	0
Unigene0021933	CE9	gi|115488528|ref|NP_001066751.1|	0.0243	0
Unigene0022159	CE10	gi|225428763|ref|XP_002285067.1|	0.1339	0.0279
Unigene0022193	GT41	gi|225461701|ref|XP_002283201.1|	0.0355	0
Unigene0022234	GT21	gi|14718995|gb|AAK73021.1|AF367245_1	0.5209	0.1735
Unigene0022235	GT21	gi|14718995|gb|AAK73021.1|AF367245_1	1.2818	0.3313
Unigene0022369	CE6	gi|115456711|ref|NP_001051956.1|	5.0746	0.038
Unigene0022370	CE6	gi|226509714|ref|NP_001150914.1|	2.8933	0.2536
Unigene0022402	PL1	gi|297610598|ref|NP_001064761.2|	0.0437	0.0546
Unigene0022408	GT2	gi|225441006|ref|XP_002283672.1|	0.2975	0.2262
Unigene0022477	GT41	gi|225424865|ref|XP_002274190.1|	2.0574	0.8951
Unigene0022569	GH116	gi|115484889|ref|NP_001067588.1|	5.6688	1.4839
Unigene0022602	CE8	gi|115476688|ref|NP_001061940.1|	14.9197	6.9063
Unigene0022604	CE8	gi|116519144|gb|ABJ99595.1|	12.4585	8.2744
Unigene0022775	GH28	gi|225437457|ref|XP_002269037.1|	0.0438	0
Unigene0022809	GT61	gi|115436744|ref|NP_001043125.1|	0.727	0.5449
Unigene0022810	GT61	gi|115473825|ref|NP_001060511.1|	0.4996	0.2674
Unigene0022871	GH5	gi|15241093|ref|NP_195813.1|	0.1591	0.4372
Unigene0022886	GT1	gi|225449700|ref|XP_002265392.1|	5.9855	0.2969
Unigene0022962	GT47	gi|42571577|ref|NP_973879.1|	0.0805	0
Unigene0023227	CBM43	gi|225446851|ref|XP_002283721.1|	0.0643	0.0603
Unigene0023270	CE10	gi|225463175|ref|XP_002269719.1|	2.7845	3.6438
Unigene0023415	GT1	gi|226502400|ref|NP_001147674.1|	3.8818	1.6547
Unigene0023426	GH2	gi|225450926|ref|XP_002284576.1|	2.5367	1.6321
Unigene0023428	GT1	gi|225451705|ref|XP_002279246.1|	0.2456	0.2914
Unigene0023619	GH28	gi|115445377|ref|NP_001046468.1|	0.5054	0.0183
Unigene0023620	GH28	gi|115445377|ref|NP_001046468.1|	0.2612	0
Unigene0023652	GH10	gi|225458944|ref|XP_002283550.1|	2.1715	0.0343
Unigene0023655	GH10	gi|225458944|ref|XP_002283550.1|	2.9302	0.0174
Unigene0023813	GH27	gi|42572703|ref|NP_974447.1|	2.1878	2.863
Unigene0023930	GT8	gi|115480327|ref|NP_001063757.1|	5.746	1.3077
Unigene0023933	GT8	gi|115480327|ref|NP_001063757.1|	0.2061	0.1287
Unigene0024023	GT2	gi|60300001|gb|AAX18649.1|	3.0506	1.9814
Unigene0024024	GT2	gi|225428372|ref|XP_002283406.1|	30.042	12.4649
Unigene0024025	GT2	gi|225457723|ref|XP_002277713.1|	5.4768	1.7859
Unigene0024036	GT8	gi|224133914|ref|XP_002327710.1|	2.4565	0.7452
Unigene0024398	GT10	gi|297306778|dbj|BAJ08391.1|	0.4052	0.3036
Unigene0024412	GT14	gi|226528998|ref|NP_001147601.1|	1.462	0.8614
Unigene0024993	CE8	gi|225465371|ref|XP_002273396.1|	3.9794	0.015
Unigene0025094	GT2	gi|34419208|tpg|DAA01745.1|	0.646	0.4483
Unigene0025095	GT2	gi|34419208|tpg|DAA01745.1|	0.0292	0
Unigene0025113	GH35	gi|33521216|gb|AAQ21370.1|	0.5606	0.0875
Unigene0025237	GT1	gi|115441237|ref|NP_001044898.1|	8.1486	0.6595
Unigene0025238	GT1	gi|297795735|ref|XP_002865752.1|	36.0874	4.0912
Unigene0025250	GT4	gi|295321472|gb|ADG01610.1|	5.4438	1.6105
Unigene0025251	GT4	gi|157863010|gb|ABV90637.1|	7.2646	2.1746
Unigene0025850	GH9	gi|195616232|gb|ACG29946.1|	4.6756	0.3431
Unigene0026552	GT43	gi|224092304|ref|XP_002309550.1|	2.3988	0.2403
Unigene0027052	GH16	gi|8886867|gb|AAF80591.1|AF223420_1	0.41	0.1887
Unigene0027060	GH16	gi|187372970|gb|ACD03219.1|	0.0212	0
Unigene0027340	GT8	gi|115455681|ref|NP_001051441.1|	5.2583	4.2784
Unigene0027352	GH1	gi|84316678|gb|ABC55715.1|	5.3306	2.7873
Unigene0027435	GH13	gi|295821001|gb|ADG36408.1|	0.4383	0.2737
Unigene0027904	GT4	gi|18414574|ref|NP_568137.1|	0.2209	0.1162
Unigene0027912	GT1	gi|116310390|emb|CAH67400.1|	6.5982	0.9109
Unigene0027953	GH13	gi|76496234|gb|ABA43633.1|	29.3903	0.2395
Unigene0028094	GT1	gi|225449258|ref|XP_002280528.1|	1.2734	0.5072
Unigene0028231	GT24	gi|225447947|ref|XP_002268972.1|	0.8691	0.5162
Unigene0028340	GH32	gi|160625675|dbj|BAF93491.1|	0.2881	0
Unigene0028742	GH17	gi|225441645|ref|XP_002277003.1|	2.9434	1.0505
Unigene0028743	GH1	gi|115481508|ref|NP_001064347.1|	0.0431	0
Unigene0028838	CBM57	gi|116311954|emb|CAJ86314.1|	0.2842	0
Unigene0028839	CBM57	gi|67466987|gb|AAY67902.1|	0	0.0629
Unigene0028876	GH35	gi|195617466|gb|ACG30563.1|	0.0288	0
Unigene0028880	GH35	gi|195617466|gb|ACG30563.1|	4.4323	2.3661
Unigene0028881	GH35	gi|33521214|gb|AAQ21369.1|	1.1765	0.2787
Unigene0029115	CBM57	gi|225444253|ref|XP_002273016.1|	6.419	7.3385
Unigene0029117	CBM57	gi|115475253|ref|NP_001061223.1|	0.4041	0.1442
Unigene0029391	GH1	gi|115463463|ref|NP_001055331.1|	0.4435	0.0643
Unigene0030001	GH3	gi|115486595|ref|NP_001068441.1|	3.0086	0.3215
Unigene0030010	GT41	gi|225458840|ref|XP_002285329.1|	0.5914	0
Unigene0030113	CE16	gi|225443843|ref|XP_002267261.1|	0.0642	0.3005
Unigene0030601	GT77	gi|4512630|gb|AAD21699.1|	0.9115	0.1963
Unigene0030715	GT2	gi|225460638|ref|XP_002265955.1|	0.7492	0
Unigene0030882	GT29	gi|162464065|ref|NP_001105844.1|	0.0442	0
Unigene0031322	GT1	gi|297724731|ref|NP_001174729.1|	28.7722	0.9966
Unigene0031706	GH19	gi|226441623|gb|ACO57438.1|	1.8461	5.3018
Unigene0031707	GH19	gi|226441623|gb|ACO57438.1|	6.2025	40.2227
Unigene0031708	GH19	gi|225434062|ref|XP_002274935.1|	0.1508	1.0545
Unigene0031710	GH19	gi|225434064|ref|XP_002274905.1|	0.5238	0.8506
Unigene0031711	CBM32	gi|20804770|dbj|BAB92455.1|	0.6758	0.3939
Unigene0032269	GH16	gi|323454694|gb|EGB10564.1|	1.2137	0.7351
Unigene0032912	GT2	gi|168018077|ref|XP_001761573.1|	0.4186	0
Unigene0033537	GT1	gi|147857361|emb|CAN82851.1|	0.3201	0.3199
Unigene0034593	GH9	gi|297823089|ref|XP_002879427.1|	0.9068	0.1062
Unigene0035176	GT2	gi|199601718|dbj|BAG70977.1|	2.2164	0.0814
Unigene0035925	GH28	gi|166951|gb|AAA32914.1|	0.6482	0.0476
Unigene0036520	GT1	gi|115441237|ref|NP_001044898.1|	17.4541	14.0285
Unigene0036580	GH51	gi|157313302|gb|ABV32544.1|	3.4343	2.5972
Unigene0036662	GT4	gi|225461697|ref|XP_002285480.1|	0.572	0.2572
Unigene0036920	CE16	gi|226500128|ref|NP_001150849.1|	0.0916	0.0654
Unigene0037247	CE10	gi|225463175|ref|XP_002269719.1|	0.4685	0.5544
Unigene0037424	GH19	gi|225434052|ref|XP_002274620.1|	0.0449	1.8499
Unigene0037451	CE16	gi|226500128|ref|NP_001150849.1|	0.0417	0.026
Unigene0037548	CE10	gi|225428761|ref|XP_002285064.1|	2.7042	2.7022
Unigene0037814	GT8	gi|115441423|ref|NP_001044991.1|	1.09	0.8046
Unigene0038075	GT41	gi|115489120|ref|NP_001067047.1|	0.1537	0.1129
Unigene0038083	GH33	gi|115472361|ref|NP_001059779.1|	3.239	1.9092
Unigene0038137	GT2	gi|50726101|dbj|BAD33623.1|	7.4897	0.2344
Unigene0038272	CE13	gi|192764525|gb|ACF05806.1|	0.0143	0
Unigene0038402	GT8	gi|115441423|ref|NP_001044991.1|	6.168	1.6679
Unigene0038725	GT41	gi|115482840|ref|NP_001065013.1|	0.8385	0.3782
Unigene0038926	GH28	gi|225432118|ref|XP_002263668.1|	14.7307	0.2719
Unigene0039203	GT41	gi|225455344|ref|XP_002272297.1|	1.328	0.6296
Unigene0039557	GH28	gi|225444665|ref|XP_002277239.1|	1.4893	0.5381
Unigene0039667	GH38	gi|115485699|ref|NP_001067993.1|	7.9511	5.2658
Unigene0039923	GT4	gi|313770771|gb|ADR82002.1|	3.3073	0.2108
Unigene0040141	CE1	gi|298705425|emb|CBJ28708.1|	0	0.61
Unigene0040318	GT77	gi|4512630|gb|AAD21699.1|	0	0.594
Unigene0040371	GT39	gi|326492453|dbj|BAK02010.1|	0	0.6383
Unigene0040822	GT2	gi|115480809|ref|NP_001063998.1|	0	0.5252
Unigene0041413	GT2	gi|223999253|ref|XP_002289299.1|	0	0.5444
Unigene0041445	GH7	gi|295923840|gb|ADG63073.1|	0	0.542
Unigene0041699	GT2	gi|218675599|gb|ACL00587.1|	0	0.5076
Unigene0042265	GH53	gi|301106759|ref|XP_002902462.1|	0	0.8637
Unigene0042419	GH18	gi|242918125|gb|ACS94231.1|	0	0.5398
Unigene0043054	GH12	gi|78127410|gb|ABB22037.1|	0	1.6318
Unigene0043237	GH3	gi|225437531|ref|XP_002270249.1|	0	1.5864
Unigene0043294	GH114	gi|298708264|emb|CBJ48327.1|	0	1.5351
Unigene0043650	GH7	gi|301111394|ref|XP_002904776.1|	0	1.6504
Unigene0044488	GH61	gi|212274995|ref|NP_001130665.1|	0	4.1794
Unigene0044501	GH114	gi|298708264|emb|CBJ48327.1|	0	3.1284
Unigene0044573	GT2	gi|115480809|ref|NP_001063998.1|	0	1.3783
Unigene0044819	GH5	gi|326530588|dbj|BAK01092.1|	0	2.3526
Unigene0045243	GH7	gi|301111394|ref|XP_002904776.1|	0	1.1042
Unigene0045271	GH7	gi|301111394|ref|XP_002904776.1|	0	0.5229
Unigene0045350	GH7	gi|295923840|gb|ADG63073.1|	0	1.1093
Unigene0045411	GH16	gi|76786474|gb|ABA54988.1|	0.3112	0.6219
Unigene0045608	GH125	gi|300121197|emb|CBK21578.2|	0	1.1249
Unigene0045722	GH19	gi|488731|emb|CAA55883.1|	0	1.0977
Unigene0045800	GH61	gi|226529853|ref|NP_001141352.1|	0	1.03
Unigene0045827	CE10	gi|225428761|ref|XP_002285064.1|	10.9005	12.5018
Unigene0045862	GH61	gi|212274995|ref|NP_001130665.1|	0	7.8888
Unigene0045924	GH61	gi|212274995|ref|NP_001130665.1|	0	22.443
Unigene0046237	GH61	gi|212274995|ref|NP_001130665.1|	0	4.9166
Unigene0046870	GH61	gi|212274995|ref|NP_001130665.1|	0	0.858
Unigene0047143	GH61	gi|212274995|ref|NP_001130665.1|	0	4.5513
Unigene0047724	CE7	gi|303283286|ref|XP_003060934.1|	0	3.2307
Unigene0048289	CE5	gi|325189222|emb|CCA23745.1|	0	1.1591
Unigene0048536	GH7	gi|323444871|gb|EGB01792.1|	0	0.8914
Unigene0048791	CBM1	gi|298709355|emb|CBJ31289.1|	0	0.8894
Unigene0049440	GH7	gi|295923842|gb|ADG63074.1|	0	0.7417
Unigene0049737	GH61	gi|212274995|ref|NP_001130665.1|	0	1.3514
Unigene0050001	GT48	gi|115466768|ref|NP_001056983.1|	0.077	0.5772
Unigene0050683	GH114	gi|298708845|emb|CBJ30803.1|	0	1.166
Unigene0050684	GH114	gi|298708264|emb|CBJ48327.1|	0	1.7791
Unigene0050954	GT41	gi|224101385|ref|XP_002312257.1|	0.6088	1.0984
Unigene0050955	GT41	gi|115450985|ref|NP_001049093.1|	0.4221	0.7532
Unigene0050977	GH114	gi|298708264|emb|CBJ48327.1|	0	1.3385
Unigene0051092	GT14	gi|115469360|ref|NP_001058279.1|	0	0.1413
Unigene0051115	GH3	gi|74355968|dbj|BAE44362.1|	0	1.6573
Unigene0051191	GH61	gi|212274995|ref|NP_001130665.1|	0	0.5252
Unigene0051239	GH12	gi|78127410|gb|ABB22037.1|	0	6.2873
Unigene0051424	GH5	gi|326530588|dbj|BAK01092.1|	0	0.7802
Unigene0051425	GH5	gi|326530588|dbj|BAK01092.1|	0	0.874
Unigene0052503	GH43	gi|301108077|ref|XP_002903120.1|	0	0.9135
Unigene0052994	CE1	gi|326498665|dbj|BAK02318.1|	0	0.7965
Unigene0053148	GH109	gi|224003705|ref|XP_002291524.1|	0	1.3912
Unigene0053150	GH109	gi|224014094|ref|XP_002296710.1|	0	1.325
Unigene0053398	GH7	gi|301111394|ref|XP_002904776.1|	0	26.767
Unigene0053489	GH92	gi|255614595|ref|XP_002539605.1|	0	0.61
Unigene0053498	GH61	gi|212274995|ref|NP_001130665.1|	0	0.7231
Unigene0053613	GT34	gi|115485845|ref|NP_001068066.1|	1.1447	0.7149
Unigene0054272	GH61	gi|212274995|ref|NP_001130665.1|	0	0.9659
Unigene0054687	GH3	gi|115485165|ref|NP_001067726.1|	0	1.0306
Unigene0054768	GH72	gi|293334769|ref|NP_001169070.1|	0	0.3719
Unigene0054840	GH72	gi|293334769|ref|NP_001169070.1|	0	0.3549
Unigene0055100	GH100	gi|288901118|gb|ADC68261.1|	0	0.7251
Unigene0055124	GH18	gi|308080456|ref|NP_001183359.1|	0	0.656
Unigene0055503	GT2	gi|206301171|gb|ACA96933.2|	0	1.4082
Unigene0055505	GT2	gi|294336015|gb|ADE62520.1|	0	0.7118
Unigene0055665	GT2	gi|115480809|ref|NP_001063998.1|	0	0.9526
Unigene0055843	GT2	gi|115480809|ref|NP_001063998.1|	0	1.1731
Unigene0055934	GT41	gi|301105781|ref|XP_002901974.1|	0	1.2414
Unigene0056234	CBM50	gi|302851692|ref|XP_002957369.1|	0	0.9124
Unigene0056931	GT41	gi|226531388|ref|NP_001151932.1|	0	1.8618
Unigene0057002	GH17	gi|293332217|ref|NP_001168842.1|	0	0.8376
Unigene0057094	GH18	gi|225462982|ref|XP_002263830.1|	0	0.7265
Unigene0057195	CBM1	gi|298708778|emb|CBJ30739.1|	0	2.7562
Unigene0057239	GH7	gi|301111394|ref|XP_002904776.1|	0	1.4427
Unigene0057819	GT2	gi|115480809|ref|NP_001063998.1|	0	0.9771
Unigene0057846	GH5	gi|90265051|emb|CAH67676.1|	0	1.115
Unigene0057847	GH5	gi|297818130|ref|XP_002876948.1|	0	1.0228
Unigene0058042	CE1	gi|326498665|dbj|BAK02318.1|	0	0.6941
Unigene0058052	GH35	gi|87162704|gb|ABD28499.1|	0	0.9157
Unigene0058111	GH20	gi|115451601|ref|NP_001049401.1|	0	0.4813
Unigene0058135	GT1	gi|225431707|ref|XP_002264771.1|	0.0741	0.2776
Unigene0058461	GH72	gi|293334769|ref|NP_001169070.1|	0	1.1685
Unigene0058471	GH51	gi|311294335|gb|ADP88923.1|	0	1.1707
Unigene0058546	CBM1	gi|299472314|emb|CBN77502.1|	0	3.5298
Unigene0058690	CBM6	gi|168069304|ref|XP_001786400.1|	0	1.3623
Unigene0059254	GH7	gi|301111394|ref|XP_002904776.1|	0	0.7852
Unigene0059256	GH7	gi|295923842|gb|ADG63074.1|	0	1.931
Unigene0059547	GT2	gi|115480809|ref|NP_001063998.1|	0	0.7443
Unigene0059775	GH6	gi|323454777|gb|EGB10646.1|	0	1.7729
Unigene0059790	GH13	gi|124303222|gb|ABN05321.1|	0	0.4225
Unigene0060406	GT2	gi|206317489|gb|ACA49151.2|	0	1.5437
Unigene0060437	GH13	gi|302842383|ref|XP_002952735.1|	0	0.8202
Unigene0060447	GH61	gi|212274995|ref|NP_001130665.1|	0	3.0498
Unigene0060465	GH5	gi|29786430|emb|CAC51690.3|	0.0748	0.7474
Unigene0060484	GH7	gi|301111394|ref|XP_002904776.1|	0	1.2339
Unigene0060485	GH7	gi|301111394|ref|XP_002904776.1|	0	1.1342
Unigene0060507	GT2	gi|218675599|gb|ACL00587.1|	0	0.7745
Unigene0060823	GT41	gi|225195640|gb|ACN82097.1|	0	0.7968
Unigene0060895	CE16	gi|226507408|ref|NP_001147457.1|	0.0146	2.6167
Unigene0061079	CE12	gi|255602072|ref|XP_002537810.1|	0	0.7705
Unigene0061184	GT2	gi|218675599|gb|ACL00587.1|	0	1.3981
Unigene0061242	GH72	gi|226491348|ref|NP_001142253.1|	0	2.2807
Unigene0061349	GH5	gi|326530588|dbj|BAK01092.1|	0	0.9202
Unigene0061485	GH18	gi|20975280|dbj|BAB92957.1|	0	0.8165
Unigene0061780	GH61	gi|212274995|ref|NP_001130665.1|	0	0.4077
Unigene0061781	GH61	gi|212274995|ref|NP_001130665.1|	0	0.8982
Unigene0061847	GH7	gi|301111394|ref|XP_002904776.1|	0	1.1827
Unigene0061950	GT2	gi|241740141|gb|ACS68196.1|	0.6394	0.6212
Unigene0062068	GT66	gi|159464425|ref|XP_001690442.1|	0	1.311
Unigene0062091	GH16	gi|301090580|ref|XP_002895499.1|	0	0.8156
Unigene0062092	GH16	gi|326522340|dbj|BAK07632.1|	0	0.5398
Unigene0062141	GT77	gi|4512630|gb|AAD21699.1|	0	0.8069
Unigene0062347	GH72	gi|293334769|ref|NP_001169070.1|	0	1.319
Unigene0062349	GH72	gi|293334769|ref|NP_001169070.1|	0	0.7164
Unigene0062499	GH61	gi|212274995|ref|NP_001130665.1|	0	1.2265
Unigene0062917	GH28	gi|1345546|emb|CAA50335.1|	0	0.6819
Unigene0063107	GH19	gi|269927197|gb|ACZ52964.1|	4.3216	5.2321
Unigene0063187	GH43	gi|255598055|ref|XP_002536919.1|	0	1.4769
Unigene0063303	CBM1	gi|298709355|emb|CBJ31289.1|	0	0.7145
Unigene0063781	GH7	gi|301111394|ref|XP_002904776.1|	0	1.2026
Unigene0063782	GH7	gi|301111394|ref|XP_002904776.1|	0	1.031
Unigene0063783	GH7	gi|301111394|ref|XP_002904776.1|	0	0.1697
Unigene0063784	GH7	gi|301111394|ref|XP_002904776.1|	0	0.8725
Unigene0063785	GH7	gi|301111394|ref|XP_002904776.1|	0	0.9124
Unigene0064033	GH125	gi|300121197|emb|CBK21578.2|	0	0.5857
Unigene0064417	GH61	gi|212274995|ref|NP_001130665.1|	0	1.2038
Unigene0064747	GH10	gi|225428997|ref|XP_002264556.1|	0.1222	0.1526
Unigene0064798	GH17	gi|326526463|dbj|BAJ97248.1|	0	0.9167
Unigene0064868	GH5	gi|326530588|dbj|BAK01092.1|	0	4.1492
Unigene0064971	GH12	gi|78127414|gb|ABB22039.1|	0	1.2796
Unigene0065830	GH18	gi|242918165|gb|ACS94232.1|	0	0.8867
Unigene0065866	GH61	gi|212274995|ref|NP_001130665.1|	0	0.7474
Unigene0066591	GT2	gi|223999253|ref|XP_002289299.1|	0	1.0759
Unigene0066595	CE16	gi|297728401|ref|NP_001176564.1|	0	0.265
Unigene0066622	CBM1	gi|298711844|emb|CBJ32867.1|	0	2.6949
Unigene0066784	GH45	gi|323454351|gb|EGB10221.1|	0	1.1528
Unigene0066897	GT32	gi|224011163|ref|XP_002295356.1|	0	1.019
Unigene0067064	GH5	gi|115481730|ref|NP_001064458.1|	0	2.5605
Unigene0067065	GH5	gi|301108621|ref|XP_002903392.1|	0	1.3686
Unigene0068008	GT41	gi|115452075|ref|NP_001049638.1|	0	0.5004
Unigene0068219	GH17	gi|164510747|emb|CAJ90910.1|	0	1.7852
Unigene0068220	GH17	gi|226505096|ref|NP_001142127.1|	0	1.3686
Unigene0068258	GT77	gi|4512630|gb|AAD21699.1|	0.0492	0.984
Unigene0068328	GH114	gi|298708264|emb|CBJ48327.1|	0	9.3355
Unigene0068986	PL1	gi|225439836|ref|XP_002277576.1|	0	2.2549
Unigene0069027	GH17	gi|326526463|dbj|BAJ97248.1|	0	0.9167
Unigene0069201	GH72	gi|293334769|ref|NP_001169070.1|	0	0.9417
Unigene0069202	GH72	gi|293334769|ref|NP_001169070.1|	0	0.4243
Unigene0070050	CBM21	gi|326532570|dbj|BAK05214.1|	0	0.6961
Unigene0070052	CBM21	gi|326532570|dbj|BAK05214.1|	0	1.0861
Unigene0070164	GH28	gi|8778576|gb|AAF79584.1|AC007945_4	0.0495	0.3094
Unigene0070384	GT48	gi|323452171|gb|EGB08046.1|	0	1.1225
Unigene0070385	GT48	gi|301114037|ref|XP_002998788.1|	0	1.6097
Unigene0070389	GT48	gi|302765943|ref|XP_002966392.1|	0	1.069
Unigene0070973	GT32	gi|224012829|ref|XP_002295067.1|	0	1.3507
Unigene0071313	GH61	gi|212274995|ref|NP_001130665.1|	0	2.7346
Unigene0071453	GH7	gi|301111394|ref|XP_002904776.1|	0	2.1827
Unigene0071454	GH7	gi|295923840|gb|ADG63073.1|	0	1.3881
Unigene0071455	GH7	gi|323444871|gb|EGB01792.1|	0	1.2839
Unigene0071456	GH7	gi|323444871|gb|EGB01792.1|	0	1.5453
Unigene0071457	GH7	gi|301111394|ref|XP_002904776.1|	0	1.8219
Unigene0071617	GH61	gi|212274995|ref|NP_001130665.1|	0	1.6195
Unigene0071618	GH61	gi|212274995|ref|NP_001130665.1|	0	1.2908
Unigene0071619	GH61	gi|212274995|ref|NP_001130665.1|	0	0.3737
Unigene0072139	GH7	gi|295923840|gb|ADG63073.1|	0	4.6356
Unigene0072426	GH61	gi|212274995|ref|NP_001130665.1|	0	1.9178
Unigene0072427	GH61	gi|212274995|ref|NP_001130665.1|	0	0.6121
Unigene0072428	GH61	gi|226529853|ref|NP_001141352.1|	0	1.0843
Unigene0072503	GT61	gi|115436744|ref|NP_001043125.1|	0.3364	0.3677
Unigene0072622	GH100	gi|42572857|ref|NP_974525.1|	0.4138	1.3438
Unigene0072624	GH3	gi|225432132|ref|XP_002274591.1|	0	2.0456
Unigene0072957	GH61	gi|226529853|ref|NP_001141352.1|	0	1.8508
Unigene0072958	GH61	gi|226529853|ref|NP_001141352.1|	0	1.3319
Unigene0073102	GH61	gi|212274995|ref|NP_001130665.1|	0	1.1551
Unigene0073103	GH61	gi|212274995|ref|NP_001130665.1|	0	0.9577
Unigene0073230	GH3	gi|115459584|ref|NP_001053392.1|	0.9572	1.4185
Unigene0073271	GT1	gi|226529051|ref|NP_001147693.1|	1.9805	12.5409
Unigene0073447	CE1	gi|225445310|ref|XP_002281367.1|	0.7305	1.7575
Unigene0073485	GH61	gi|212274995|ref|NP_001130665.1|	0	1.5826
Unigene0073486	GH61	gi|212274995|ref|NP_001130665.1|	0	1.4459
Unigene0073547	CBM21	gi|326532570|dbj|BAK05214.1|	0	1.1559
Unigene0073548	CBM21	gi|326532570|dbj|BAK05214.1|	0	0.195
Unigene0073549	CBM21	gi|326532570|dbj|BAK05214.1|	0	1.8635
Unigene0073786	GH72	gi|293334769|ref|NP_001169070.1|	0	0.6387
Unigene0073787	GH72	gi|293334769|ref|NP_001169070.1|	0	0.9317
Unigene0074014	GH28	gi|15225803|ref|NP_180874.1|	0	0.1628
Unigene0074228	GT77	gi|4512630|gb|AAD21699.1|	0.6077	1.0628
Unigene0074432	GH35	gi|115437888|ref|NP_001043405.1|	0.0593	0.1112
Unigene0074435	GH1	gi|225450388|ref|XP_002277408.1|	0.1894	2.7289
Unigene0075851	GT92	gi|115467868|ref|NP_001057533.1|	0.2548	1.3262
Unigene0076070	GH55	gi|226530110|ref|NP_001148969.1|	0.2566	1.0489
Unigene0076306	GT48	gi|301352771|gb|ADK74831.1|	1.2025	1.4552
Unigene0076427	CBM57	gi|115475257|ref|NP_001061225.1|	0.3783	1.5948
Unigene0076468	GH7	gi|301111394|ref|XP_002904776.1|	0	13.1407
Unigene0076524	GH17	gi|164510747|emb|CAJ90910.1|	0	4.4717
Unigene0076952	GH7	gi|301111394|ref|XP_002904776.1|	0	0.3755
Unigene0077054	GT77	gi|6691205|gb|AAF24543.1|AC007508_6	0	0.2101
Unigene0077370	GH28	gi|258640138|gb|ACV85695.1|	1.083	0.4943
Unigene0077394	GH17	gi|115441189|ref|NP_001044874.1|	0.0721	0.1502
Unigene0077761	GH16	gi|25044833|gb|AAM28287.1|	9.9432	2.9969
Unigene0078011	GH1	gi|84316678|gb|ABC55715.1|	0.1288	0.2896
Unigene0078161	GT4	gi|327421850|gb|AEA76429.1|	0.0166	0.0624
Unigene0078279	CBM57	gi|38345602|emb|CAD41885.2|	0.3917	3.1806
Unigene0078283	CBM57	gi|297608127|ref|NP_001061218.2|	0.069	0.1293
Unigene0078295	CE1	gi|225458085|ref|XP_002280655.1|	1.5346	4.627
Unigene0078472	GT1	gi|84579744|dbj|BAE72453.1|	1.3192	1.449
Unigene0078892	GT41	gi|225432356|ref|XP_002275310.1|	0.2395	0.1841
Unigene0078917	CE12	gi|115482516|ref|NP_001064851.1|	0.9211	2.2223
Unigene0079091	GT41	gi|225451383|ref|XP_002264885.1|	0.027	0
Unigene0079161	GT14	gi|102139993|gb|ABF70128.1|	0.4138	2.4033
Unigene0079233	GH61	gi|212274995|ref|NP_001130665.1|	0	18.2701
Unigene0079235	GT1	gi|225459253|ref|XP_002285771.1|	0	0.1668
Unigene0079436	CBM43	gi|225446851|ref|XP_002283721.1|	0.0388	0.0485
Unigene0079954	GT2	gi|66269690|gb|AAY43222.1|	8.3945	7.0271
Unigene0080381	GT1	gi|32816176|gb|AAP88405.1|	4.822	3.7556
Unigene0080690	GT41	gi|297596866|ref|NP_001043149.2|	0.2313	0.4335
Unigene0080702	GT77	gi|4512630|gb|AAD21699.1|	0.4615	0.6588
Unigene0080997	GT10	gi|297306778|dbj|BAJ08391.1|	0.5992	3.5901
Unigene0081157	CE9	gi|115488528|ref|NP_001066751.1|	2.1101	2.0456
Unigene0081213	GH5	gi|225439723|ref|XP_002273389.1|	0.1599	0.4493
Unigene0081544	GH43	gi|226529375|ref|NP_001151925.1|	0.4452	0.1996
Unigene0081713	GT41	gi|112735174|gb|ABI20691.1|	0.3975	0.6383
Unigene0081804	GH16	gi|115456677|ref|NP_001051939.1|	0.2504	0.6701
Unigene0081841	GH3	gi|15237736|ref|NP_201262.1|	0.3685	0.5881
Unigene0081842	GH3	gi|15237736|ref|NP_201262.1|	0.1854	0.2977
Unigene0081885	GH28	gi|115445377|ref|NP_001046468.1|	2.5021	3.3957
Unigene0082929	GH81	gi|302832958|ref|XP_002948043.1|	0.4559	1.3051
Unigene0083096	GH16	gi|187372980|gb|ACD03224.1|	0.2029	0.6759
Unigene0083097	GH16	gi|187372980|gb|ACD03224.1|	0	0.0611
Unigene0083199	CE7	gi|115468896|ref|NP_001058047.1|	0	0.2185
Unigene0083460	CE1	gi|115472831|ref|NP_001060014.1|	0.0552	0.317
Unigene0083487	CBM57	gi|115451177|ref|NP_001049189.1|	0	0.208
Unigene0083695	GT41	gi|225462328|ref|XP_002265699.1|	0.3919	0.5874
Unigene0083893	CE7	gi|115466590|ref|NP_001056894.1|	3.4243	1.2404
Unigene0084034	GT43	gi|60657596|gb|AAX33319.1|	0.7859	1.8296
Unigene0084068	GT77	gi|108709554|gb|ABF97349.1|	0.1848	0.1385
Unigene0084377	GT8	gi|290574261|gb|ADD46760.1|	0.2766	0.4319
Unigene0084391	GH51	gi|115452701|ref|NP_001049951.1|	2.8156	6.6233
Unigene0084854	GT31	gi|115460086|ref|NP_001053643.1|	1.3677	2.2377
Unigene0084955	GT1	gi|115448769|ref|NP_001048164.1|	0.9434	1.964
Unigene0085018	GH16	gi|8886867|gb|AAF80591.1|AF223420_1	0	0.0644
Unigene0085046	GH7	gi|295923842|gb|ADG63074.1|	0	1.2713
Unigene0085047	GH7	gi|301111394|ref|XP_002904776.1|	0	3.8815
Unigene0085048	GH7	gi|301111394|ref|XP_002904776.1|	0	0.2317
Unigene0085050	GH7	gi|301111394|ref|XP_002904776.1|	0	5.8713
Unigene0085051	GH7	gi|301111394|ref|XP_002904776.1|	0	0.436
Unigene0085053	GH7	gi|295923840|gb|ADG63073.1|	0	0.7052
Unigene0085055	GH7	gi|301111394|ref|XP_002904776.1|	0	0.135
Unigene0085056	GH7	gi|301111394|ref|XP_002904776.1|	0	1.2783
Unigene0085057	GH7	gi|295923842|gb|ADG63074.1|	0	1.301
Unigene0085987	GT1	gi|297795735|ref|XP_002865752.1|	0.5611	0.0319
Unigene0086360	GH2	gi|225450926|ref|XP_002284576.1|	0.0693	0.1607
Unigene0086361	GH2	gi|225450926|ref|XP_002284576.1|	0	0.0119
Unigene0086364	GH2	gi|225450926|ref|XP_002284576.1|	0	0.056
Unigene0086365	GH2	gi|225450926|ref|XP_002284576.1|	2.7152	3.3347
Unigene0086542	GH33	gi|115472361|ref|NP_001059779.1|	8.7442	6.596
Unigene0086795	GT14	gi|297722529|ref|NP_001173628.1|	3.0084	2.6842
Unigene0086809	PL22	gi|115456491|ref|NP_001051846.1|	1.6819	6.8549
Unigene0086813	PL22	gi|115456491|ref|NP_001051846.1|	0.0065	6.5022
Unigene0086814	PL22	gi|115456491|ref|NP_001051846.1|	0	0.0507
Unigene0086862	CE10	gi|225463175|ref|XP_002269719.1|	1.62	4.7997
Unigene0086863	CE10	gi|225463175|ref|XP_002269719.1|	0.0695	0.8563
Unigene0086885	GH35	gi|195617466|gb|ACG30563.1|	0.1033	0.043
Unigene0086886	GH35	gi|195617466|gb|ACG30563.1|	0	0.0559
Unigene0086904	GT2	gi|225460638|ref|XP_002265955.1|	0.0691	0.3882
Unigene0086907	GT2	gi|225460638|ref|XP_002265955.1|	0	0.0165
Unigene0086908	GT2	gi|225460638|ref|XP_002265955.1|	0	0.2808
Unigene0086911	GT2	gi|225460638|ref|XP_002265955.1|	0	0.2097
Unigene0087401	GH1	gi|84316678|gb|ABC55715.1|	0	0.0226
Unigene0087402	GH1	gi|84316678|gb|ABC55715.1|	0.6087	0.4387
Unigene0087405	GH1	gi|84316678|gb|ABC55715.1|	3.19	2.4243
Unigene0087436	CE8	gi|225441979|ref|XP_002265217.1|	4.9421	3.0233
Unigene0087437	CE8	gi|115476688|ref|NP_001061940.1|	0.0462	7.8831
Unigene0087629	GT1	gi|226530928|ref|NP_001151781.1|	0.0497	2.3386
Unigene0087819	GH35	gi|33521214|gb|AAQ21369.1|	3.9892	0.9966
Unigene0087877	GT8	gi|297827451|ref|XP_002881608.1|	0.0381	0.4763
Unigene0087878	CBM57	gi|62946487|gb|AAY22387.1|	16.4589	6.9719
Unigene0088050	GH28	gi|115489012|ref|NP_001066993.1|	0.0848	0.1412
Unigene0088171	CE8	gi|115441425|ref|NP_001044992.1|	0.1795	0.1495
Unigene0088273	CE10	gi|225428761|ref|XP_002285064.1|	0.2515	0.6957
Unigene0088274	CE10	gi|225432588|ref|XP_002277866.1|	12.2751	11.1224
Unigene0088438	GH19	gi|225434064|ref|XP_002274905.1|	1.8965	13.8183
Unigene0088439	GH19	gi|225434052|ref|XP_002274620.1|	4.2078	31.6052
Unigene0089020	GT2	gi|225457723|ref|XP_002277713.1|	0.0827	0.0775
Unigene0089023	GT2	gi|225457723|ref|XP_002277713.1|	0.0656	0.0328
Unigene0089024	GT2	gi|225457723|ref|XP_002277713.1|	0.1067	0.3667
Unigene0089177	GT2	gi|115456301|ref|NP_001051751.1|	0	0.0485
Unigene0089350	GT4	gi|323709825|gb|ADY02961.1|	0.3655	1.826
Unigene0089351	GT4	gi|323709825|gb|ADY02961.1|	0	0.3275
Unigene0089687	GT31	gi|225459437|ref|XP_002285826.1|	0.0181	0.0226
Unigene0089691	GT31	gi|225438287|ref|XP_002269415.1|	0.4424	1.2894
Unigene0089713	GT1	gi|256258954|gb|ACU64882.1|	15.1454	4.3431
Unigene0089755	CE16	gi|226500128|ref|NP_001150849.1|	0.356	0.756
Unigene0090559	GH28	gi|115436326|ref|NP_001042921.1|	0.0963	0
Unigene0090636	CBM57	gi|115475257|ref|NP_001061225.1|	0.1653	1.6978
Unigene0090637	CBM57	gi|115475257|ref|NP_001061225.1|	0	0.0263
Unigene0091076	GT1	gi|226531247|ref|NP_001148991.1|	0	0.019
Unigene0091169	GT8	gi|115441423|ref|NP_001044991.1|	2.4726	1.5242
Unigene0091173	GT8	gi|60657592|gb|AAX33317.1|	1.17	1.2245
Unigene0091543	GT24	gi|225447947|ref|XP_002268972.1|	1.8771	3.5395
Unigene0091994	GH3	gi|225469218|ref|XP_002264031.1|	3.7971	5.1409
Unigene0092702	GT1	gi|32816174|gb|AAP88404.1|	0.9429	2.3556
Unigene0092783	GT4	gi|225434648|ref|XP_002279568.1|	0	0.0334
Unigene0092784	GT4	gi|225434648|ref|XP_002279568.1|	0	0.0662
Unigene0092874	GH100	gi|115452671|ref|NP_001049936.1|	0.7846	1.482
Unigene0092875	GH100	gi|23978587|dbj|BAC21162.1|	0.4702	1.6756
Unigene0093198	GH47	gi|115440243|ref|NP_001044401.1|	0	0.0465
Unigene0093199	GH47	gi|115440243|ref|NP_001044401.1|	1.8379	0.5339
Unigene0093441	GT41	gi|225455344|ref|XP_002272297.1|	0.2362	0.4794
Unigene0094000	GT1	gi|225451707|ref|XP_002279299.1|	0.437	9.1927
Unigene0094351	GT20	gi|225443732|ref|XP_002268174.1|	0.5486	2.1379
Unigene0094352	GT20	gi|225443732|ref|XP_002268174.1|	1.0244	1.6794
Unigene0094617	GH63	gi|225425482|ref|XP_002279653.1|	0.4461	0.6617
Unigene0094804	GT1	gi|115441237|ref|NP_001044898.1|	0.0405	7.8846
Unigene0095545	CE5	gi|61743047|gb|AAX55266.1|	0	0.5383
Unigene0095816	GT2	gi|115456257|ref|NP_001051729.1|	0.4205	0.5836
Unigene0096031	GH7	gi|301111394|ref|XP_002904776.1|	0	0.7333
Unigene0096386	GH28	gi|157165818|gb|ABV24998.1|	0.0107	0
Unigene0096774	GT8	gi|116310407|emb|CAH67416.1|	0.0132	0.0329
Unigene0097108	GH28	gi|15225803|ref|NP_180874.1|	0.2227	1.1125
Unigene0097149	PL1	gi|38347510|emb|CAE02420.2|	9.7689	4.0287
Unigene0097251	GT1	gi|222646154|gb|ACM66950.1|	0	0.2251
Unigene0097391	GT48	gi|225431469|ref|XP_002274337.1|	0	0.0205
Unigene0097392	GT48	gi|225431469|ref|XP_002274337.1|	0.0945	0.3632
Unigene0097575	GH61	gi|212274995|ref|NP_001130665.1|	0	8.6536
Unigene0097663	CBM57	gi|38345600|emb|CAD41883.2|	0.411	2.09
Unigene0097716	GH19	gi|488731|emb|CAA55883.1|	0.7159	1.0134
Unigene0097797	CBM57	gi|104295006|gb|ABF72021.1|	2.7847	1.6132
Unigene0097986	GT1	gi|32816176|gb|AAP88405.1|	6.6903	7.4549
Unigene0098071	GH55	gi|115460504|ref|NP_001053852.1|	0.8103	0.5495
Unigene0098181	GT29	gi|70663514|emb|CAJ15156.1|	0.3149	0.1574
Unigene0098221	GT29	gi|225464982|ref|XP_002277132.1|	0.1069	0.4248
Unigene0098254	GT1	gi|222646154|gb|ACM66950.1|	0.1075	1.1984
Unigene0098264	CE16	gi|226500128|ref|NP_001150849.1|	0.0522	0.2174
Unigene0098416	GT4	gi|15222229|ref|NP_177675.1|	0	0.4255
Unigene0098417	GT4	gi|115435790|ref|NP_001042653.1|	0.0413	1.884
Unigene0098788	CE10	gi|225463175|ref|XP_002269719.1|	1.8419	1.1657
Unigene0098837	GT41	gi|115489120|ref|NP_001067047.1|	0.0106	0
Unigene0098923	CBM43	gi|225446851|ref|XP_002283721.1|	0.1503	0.2378
Unigene0098962	GT2	gi|18394881|ref|NP_564118.1|	0.3839	0.2131
Unigene0099241	GT1	gi|222646154|gb|ACM66950.1|	0.0774	0.0193
Unigene0099272	GH61	gi|212274995|ref|NP_001130665.1|	0	9.5266
Unigene0099502	GT2	gi|18394881|ref|NP_564118.1|	0	0.0592
Unigene0099951	GH123	gi|115473013|ref|NP_001060105.1|	0.4227	2.8912
Unigene0100070	GT1	gi|256258961|gb|ACU64887.1|	32.6073	4.7176
Unigene0100257	GH28	gi|225444665|ref|XP_002277239.1|	1.625	1.6915
Unigene0100269	GH13	gi|115458194|ref|NP_001052697.1|	0	0.0201
Unigene0100270	GH32	gi|160625675|dbj|BAF93491.1|	2.8039	1.2167
Unigene0100272	CE10	gi|225463175|ref|XP_002269719.1|	0	0.0257
Unigene0100427	CBM57	gi|38345601|emb|CAD41884.2|	0.0323	0.0538
Unigene0100428	CBM57	gi|38345599|emb|CAD41882.2|	0.2985	0.5369
Unigene0100429	CBM57	gi|116311954|emb|CAJ86314.1|	1.1447	5.8067
Unigene0100627	GT48	gi|225431469|ref|XP_002274337.1|	0.1712	0.2961
Unigene0100668	GT41	gi|115482840|ref|NP_001065013.1|	0.7455	0.7696
Unigene0100925	GT2	gi|225457723|ref|XP_002277713.1|	0.1818	0.0524
Unigene0100945	PL4	gi|115477737|ref|NP_001062464.1|	0.0191	0.0597
Unigene0101077	GT10	gi|297306778|dbj|BAJ08391.1|	5.7098	5.8671
Unigene0101226	GT8	gi|115441423|ref|NP_001044991.1|	17.6947	16.5521
Unigene0101364	GT22	gi|115435204|ref|NP_001042360.1|	17.4344	13.8403
Unigene0101429	GT31	gi|225425664|ref|XP_002269607.1|	9.8922	9.8071
Unigene0101470	GH1	gi|115451515|ref|NP_001049358.1|	3.7844	0.7138
Unigene0101496	GH9	gi|145864603|gb|ABP96983.1|	5.6509	1.7871
Unigene0101554	GH13	gi|225436952|ref|XP_002271798.1|	10.3962	11.4375
Unigene0101627	GT61	gi|225460797|ref|XP_002275353.1|	9.8073	9.9108
Unigene0101638	GT41	gi|17017306|gb|AAL33610.1|AF439974_1	139.079	168.988
Unigene0101771	GT31	gi|115452161|ref|NP_001049681.1|	0.7754	1.2185
Unigene0101934	GH16	gi|115456677|ref|NP_001051939.1|	0.56	0.4348
Unigene0102115	GH1	gi|84316678|gb|ABC55715.1|	15.4498	3.2302
Unigene0102133	GT41	gi|225458840|ref|XP_002285329.1|	6.4598	1.9883
Unigene0102140	CE7	gi|108708266|gb|ABF96061.1|	28.536	20.6001
Unigene0102202	GT14	gi|225433389|ref|XP_002282998.1|	29.8208	34.5353
Unigene0102256	GT41	gi|115448207|ref|NP_001047883.1|	13.617	7.5715
Unigene0102284	GT2	gi|225441006|ref|XP_002283672.1|	47.7641	10.3631
Unigene0102328	CBM50	gi|225459538|ref|XP_002285848.1|	33.0435	13.6608
Unigene0102440	GT77	gi|4512630|gb|AAD21699.1|	0.4333	0.3936
Unigene0102469	GH38	gi|115485699|ref|NP_001067993.1|	0.4296	0.2644
Unigene0102812	GT1	gi|115441237|ref|NP_001044898.1|	17.2297	2.3516
Unigene0103075	GH16	gi|225424689|ref|XP_002263411.1|	7.1283	0.5272
Unigene0103088	GH28	gi|226508288|ref|NP_001151102.1|	0.5795	1.7766
Unigene0103312	CBM20	gi|225434528|ref|XP_002276394.1|	0.6281	1.4313
Unigene0103599	GT4	gi|225461697|ref|XP_002285480.1|	1.405	1.1343
Unigene0103763	GT1	gi|187373026|gb|ACD03247.1|	1.6931	2.0005
Unigene0104030	CE10	gi|225458571|ref|XP_002284587.1|	34.5304	9.9252
Unigene0104103	GT8	gi|224133914|ref|XP_002327710.1|	0.9991	1.7829
Unigene0104149	GT8	gi|224133914|ref|XP_002327710.1|	0.1182	0.0939
Unigene0104160	GT1	gi|225441116|ref|XP_002265257.1|	49.7679	21.4754
Unigene0104208	GT8	gi|115452813|ref|NP_001050007.1|	0.7564	0.3258
Unigene0104277	GT2	gi|225460638|ref|XP_002265955.1|	2.9948	4.119
Unigene0104284	CE8	gi|162461469|ref|NP_001105487.1|	6.2086	6.7287
Unigene0104298	GT1	gi|182410500|gb|ACB88212.1|	12.8075	10.029
Unigene0104306	CE10	gi|115437234|ref|NP_001043244.1|	168.666	141.47
Unigene0104329	GT61	gi|83715787|emb|CAJ47424.1|	0.8498	1.1921
Unigene0104419	CE16	gi|225443843|ref|XP_002267261.1|	3.4019	11.882
Unigene0104559	GT61	gi|83715787|emb|CAJ47424.1|	3.0112	4.3303
Unigene0104576	GT35	gi|225434692|ref|XP_002280732.1|	235.182	116.583
Unigene0104580	GT77	gi|116309821|emb|CAH66858.1|	9.4959	16.0763
Unigene0104636	GT2	gi|225428372|ref|XP_002283406.1|	180.985	97.7596
Unigene0104645	GH51	gi|157313302|gb|ABV32544.1|	90.4845	34.9918
Unigene0104772	GH32	gi|186478898|ref|NP_001117357.1|	6.5727	6.5481
Unigene0104808	GT14	gi|297719575|ref|NP_001172149.1|	16.2216	18.7629
Unigene0104879	CE10	gi|225452204|ref|XP_002267088.1|	23.5688	28.4181
Unigene0105001	PL1	gi|34223507|gb|AAQ62996.1|	2.3287	5.4414
Unigene0105022	GT8	gi|116310407|emb|CAH67416.1|	18.4131	41.8874
Unigene0105090	GT48	gi|9294379|dbj|BAB02389.1|	1.7516	3.3783
Unigene0105124	GT92	gi|297599830|ref|NP_001047907.2|	8.8427	4.3861
Unigene0105130	CE10	gi|115448299|ref|NP_001047929.1|	45.0182	21.1973
Unigene0105275	CE1	gi|300608164|emb|CAZ86692.1|	2.512	1.8556
Unigene0105366	CE16	gi|225443843|ref|XP_002267261.1|	6.886	54.1995
Unigene0105444	GT31	gi|225438287|ref|XP_002269415.1|	4.0799	2.9218
Unigene0105467	CE7	gi|115468896|ref|NP_001058047.1|	11.591	7.4327
Unigene0105471	GH5	gi|225459360|ref|XP_002285806.1|	2.241	0.6451
Unigene0105863	GH47	gi|115440243|ref|NP_001044401.1|	0.0617	0
Unigene0107889	CE16	gi|226500128|ref|NP_001150849.1|	0.0676	0
Unigene0107890	CE16	gi|226500128|ref|NP_001150849.1|	0.9349	0.2493
Unigene0108109	CE13	gi|192764525|gb|ACF05806.1|	0.3955	0.2714
Unigene0108120	GT1	gi|225441116|ref|XP_002265257.1|	9.4679	2.3817
Unigene0108209	GH27	gi|225448651|ref|XP_002279730.1|	2.0705	3.4059
Unigene0108450	GH10	gi|225458944|ref|XP_002283550.1|	7.2912	3.9858
Unigene0108456	GH17	gi|297607511|ref|NP_001060087.2|	4.883	1.2622
Unigene0108583	GT41	gi|225432356|ref|XP_002275310.1|	1.3275	1.4499
Unigene0108585	GT5	gi|225452843|ref|XP_002278470.1|	1.3743	1.8854
Unigene0108586	GT5	gi|225452843|ref|XP_002278470.1|	0.825	0.8551
Unigene0108599	GH35	gi|114217397|dbj|BAF31234.1|	84.2382	11.0313
Unigene0108728	CE10	gi|226507488|ref|NP_001149748.1|	3.3226	3.711
Unigene0108744	GT8	gi|225452954|ref|XP_002284273.1|	15.1448	13.5361
Unigene0108828	GT41	gi|225455344|ref|XP_002272297.1|	1.4893	1.2774
Unigene0108918	GH35	gi|33521214|gb|AAQ21369.1|	5.166	2.8262
Unigene0108964	GH17	gi|226505616|ref|NP_001151032.1|	6.0039	7.3828
Unigene0109027	GH17	gi|297720761|ref|NP_001172742.1|	1.1405	2.447
Unigene0109121	GH35	gi|33521216|gb|AAQ21370.1|	23.9592	5.2373
Unigene0109258	GT14	gi|102139993|gb|ABF70128.1|	3.616	0.8643
Unigene0109437	CBM50	gi|115480519|ref|NP_001063853.1|	4.9696	0.6711
Unigene0109531	GH16	gi|217314617|gb|ACK36946.1|	53.7929	5.4746
Unigene0109540	GT28	gi|225456027|ref|XP_002277203.1|	4.3318	16.821
Unigene0109614	GH3	gi|115459584|ref|NP_001053392.1|	1.7555	0.3424
Unigene0109628	GT31	gi|115452161|ref|NP_001049681.1|	1.8424	0.7032
Unigene0109704	GH17	gi|115472307|ref|NP_001059752.1|	0.0407	0.0814
Unigene0109789	CE9	gi|39653353|gb|AAR29343.1|	1791.14	664.341
Unigene0109790	GT22	gi|225445738|ref|XP_002271446.1|	16.0243	9.2973
Unigene0109963	GT4	gi|225439442|ref|XP_002264659.1|	22.9228	31.1082
Unigene0110755	GH17	gi|225449529|ref|XP_002283647.1|	7.9943	1.3446
Unigene0111481	CE10	gi|225463175|ref|XP_002269719.1|	14.2893	1.4735
Unigene0111512	GT61	gi|195615916|gb|ACG29788.1|	13.3565	11.9366
Unigene0111536	GT14	gi|115474445|ref|NP_001060819.1|	3.2044	6.0818
Unigene0111566	GH16	gi|300087130|gb|ADJ67812.1|	95.2328	65.6197
Unigene0111574	CE1	gi|297610077|ref|NP_001064121.2|	4.8375	5.1878
Unigene0111609	CE10	gi|225463175|ref|XP_002269719.1|	10.662	9.0173
Unigene0111635	GH16	gi|187372978|gb|ACD03223.1|	10.7497	1.9711
Unigene0111911	CE10	gi|225428763|ref|XP_002285067.1|	8.3058	11.8149
Unigene0111934	GT23	gi|115449423|ref|NP_001048463.1|	7.6105	1.2277
Unigene0112064	GH79	gi|195611436|gb|ACG27548.1|	41.5404	9.2285
Unigene0112218	CBM16	gi|115440019|ref|NP_001044289.1|	168.364	38.842
Unigene0112226	GH17	gi|225445559|ref|XP_002282272.1|	29.3189	29.4986
Unigene0112298	GT47	gi|307135997|gb|ADN33853.1|	16.9445	6.9532
Unigene0112377	GT2	gi|162461937|ref|NP_001105532.1|	22.4065	14.3238
Unigene0112387	GT92	gi|297599830|ref|NP_001047907.2|	37.2821	39.118
Unigene0112389	GT1	gi|115448769|ref|NP_001048164.1|	4.0777	5.886
Unigene0112412	GT29	gi|225464982|ref|XP_002277132.1|	5.189	5.969
Unigene0112592	GT2	gi|166245160|dbj|BAG06272.1|	0.5678	1.2483
Unigene0112852	GT14	gi|115444551|ref|NP_001046055.1|	0.7085	0.6018
Unigene0112946	CE9	gi|226502244|ref|NP_001149944.1|	0.5663	1.0403
Unigene0113216	CE1	gi|212276072|ref|NP_001130954.1|	13.9709	2.2009
Unigene0113317	GT2	gi|224128722|ref|XP_002328950.1|	1.0407	1.4515
Unigene0113377	GT31	gi|225425664|ref|XP_002269607.1|	4.026	3.9423
Unigene0113429	GT41	gi|115489120|ref|NP_001067047.1|	3.4965	1.2111
Unigene0113439	GT22	gi|115435204|ref|NP_001042360.1|	18.2574	19.3562
Unigene0115934	GH9	gi|195616232|gb|ACG29946.1|	4.1075	0.8564
Unigene0115954	CBM32	gi|20804770|dbj|BAB92455.1|	0.9751	0.8239
Unigene0115955	CBM32	gi|20804770|dbj|BAB92455.1|	1.1173	0.8793
Unigene0115956	CBM32	gi|20804770|dbj|BAB92455.1|	5.3922	4.3167
Unigene0115986	GH1	gi|84316678|gb|ABC55715.1|	0.5773	0.4808
Unigene0115987	GH1	gi|84316678|gb|ABC55715.1|	17.9769	8.7248
Unigene0115989	GT8	gi|115441423|ref|NP_001044991.1|	0.6313	1.4195
Unigene0115995	CE9	gi|225425192|ref|XP_002265828.1|	1.0188	1.0109
Unigene0116002	GT8	gi|116310407|emb|CAH67416.1|	0.0154	0.0385
Unigene0116003	GT8	gi|116310407|emb|CAH67416.1|	0.3271	0.315
Unigene0116036	CE7	gi|115468896|ref|NP_001058047.1|	0.4003	0.1739
Unigene0116037	CE7	gi|115468896|ref|NP_001058047.1|	0.0978	0.0244
Unigene0116038	CE7	gi|115468896|ref|NP_001058047.1|	0.1214	0.0217
Unigene0116077	GH28	gi|115445377|ref|NP_001046468.1|	0.1289	0.0161
Unigene0116078	GH28	gi|115445377|ref|NP_001046468.1|	0.478	0.3732
Unigene0116156	GT4	gi|18414574|ref|NP_568137.1|	0.1254	0.1139
Unigene0116194	CE10	gi|225432588|ref|XP_002277866.1|	0.2459	0.1106
Unigene0116195	CE10	gi|225432588|ref|XP_002277866.1|	30.8621	18.9214
Unigene0116290	GH89	gi|225450036|ref|XP_002273084.1|	16.2346	7.3137
Unigene0116301	GT8	gi|225437237|ref|XP_002282102.1|	7.7363	9.7345
Unigene0116347	CE1	gi|297838661|ref|XP_002887212.1|	0.3774	0.312
Unigene0116423	CBM20	gi|225433656|ref|XP_002265211.1|	1.1487	1.8287
Unigene0116424	CBM20	gi|225433656|ref|XP_002265211.1|	0.1091	0.1793
Unigene0116480	GH63	gi|225425480|ref|XP_002279616.1|	12.4048	10.7291
Unigene0116564	GT1	gi|297724725|ref|NP_001174726.1|	39.7253	2.6801
Unigene0116576	GT23	gi|115449423|ref|NP_001048463.1|	2.2776	0.1459
Unigene0116577	GT23	gi|115449423|ref|NP_001048463.1|	1.1322	0.183
Unigene0116691	CBM43	gi|225461844|ref|XP_002285661.1|	9.9859	1.9379
Unigene0116813	GT22	gi|115459726|ref|NP_001053463.1|	0.444	0.9861
Unigene0116948	GH17	gi|90025015|gb|ABD85024.1|	4.7138	239.152
Unigene0117107	GH10	gi|225427983|ref|XP_002277675.1|	11.4232	1.706
Unigene0117124	GT1	gi|115441237|ref|NP_001044898.1|	2.2317	0.3008
Unigene0117529	CE8	gi|225441979|ref|XP_002265217.1|	6.4979	2.0768
Unigene0117560	GH35	gi|61614851|gb|AAQ21371.2|	33.4417	17.2356
Unigene0117564	GH3	gi|225437531|ref|XP_002270249.1|	3.0059	1.1415
Unigene0117580	GH17	gi|297607511|ref|NP_001060087.2|	17.9325	5.1835
Unigene0117986	CE10	gi|115467076|ref|NP_001057137.1|	0.3827	0.3956
Unigene0117990	PL1	gi|115437390|ref|NP_001043284.1|	0.2833	0.9798
Unigene0117994	GH19	gi|7798632|gb|AAF69770.1|AF135130_1	13.5791	0.7702
Unigene0118067	GH17	gi|225435729|ref|XP_002283548.1|	34.2973	29.2228
Unigene0118428	GH18	gi|225435136|ref|XP_002281665.1|	3.6618	0.8875
Unigene0118864	GT29	gi|162464065|ref|NP_001105844.1|	0.167	0.3602
Unigene0119127	GH28	gi|157165818|gb|ABV24998.1|	0.512	1.4211
Unigene0119254	GH3	gi|189380221|gb|ACD93208.1|	5.203	2.2301
Unigene0119316	GT31	gi|115466710|ref|NP_001056954.1|	4.4188	2.3573
Unigene0119371	CE1	gi|212276072|ref|NP_001130954.1|	50.3641	37.5958
Unigene0119383	CBM57	gi|225432596|ref|XP_002281432.1|	6.8328	6.9097
Unigene0119447	CE1	gi|225437380|ref|XP_002268904.1|	15.4503	9.1048
Unigene0119467	GT41	gi|195652051|gb|ACG45493.1|	51.238	29.5992
Unigene0119471	CE16	gi|104295001|gb|ABF72016.1|	117.253	2.3496
Unigene0119479	GT41	gi|297595892|ref|NP_001041762.2|	51.2107	75.987
Unigene0119525	CBM50	gi|225450917|ref|XP_002284540.1|	16.43	10.9788
Unigene0119547	CE1	gi|226501208|ref|NP_001150635.1|	0.6834	1.9584
Unigene0119668	GH16	gi|225446103|ref|XP_002270299.1|	96.6267	16.4207
Unigene0119732	GT1	gi|225441120|ref|XP_002265216.1|	11.3761	7.0448
Unigene0119794	GT8	gi|116310407|emb|CAH67416.1|	65.8809	93.7007
Unigene0119824	GT4	gi|323709825|gb|ADY02961.1|	58.9503	60.4982
Unigene0119827	PL22	gi|115473615|ref|NP_001060406.1|	37.0504	34.4107
Unigene0119963	GT2	gi|225458916|ref|XP_002285486.1|	19.3423	17.6017
Unigene0119997	CE1	gi|115452365|ref|NP_001049783.1|	16.3907	8.3943
Unigene0120004	GH14	gi|225427653|ref|XP_002270680.1|	14.2558	12.8201
Unigene0120126	CE7	gi|115466590|ref|NP_001056894.1|	13.8863	7.3788
Unigene0120144	GT41	gi|225428707|ref|XP_002284980.1|	2.337	1.3136
Unigene0120156	GH17	gi|115466194|ref|NP_001056696.1|	9.5546	3.0277
Unigene0120184	CBM57	gi|225454346|ref|XP_002278060.1|	55.9128	73.548
Unigene0120196	GT2	gi|225441006|ref|XP_002283672.1|	1.9659	2.2708
Unigene0120264	GT1	gi|226529051|ref|NP_001147693.1|	8.1651	24.5095
Unigene0120271	PL1	gi|6606532|gb|AAF19195.1|AF206319_1	100.594	34.6554
Unigene0120272	GT8	gi|115452521|ref|NP_001049861.1|	52.4507	31.7409
Unigene0120304	GT92	gi|115467868|ref|NP_001057533.1|	45.1628	55.0847
Unigene0120577	CE9	gi|226502244|ref|NP_001149944.1|	4.9925	1.9216
Unigene0120587	CE1	gi|55297584|dbj|BAD68930.1|	1.578	0.5852
Unigene0120680	GT8	gi|224130070|ref|XP_002320745.1|	6.9237	3.7646
Unigene0120874	GT41	gi|225463548|ref|XP_002266713.1|	12.0946	18.5368
Unigene0120898	GH16	gi|118722746|gb|ABL10090.1|	6.1501	11.7513
Unigene0121053	GT41	gi|115479053|ref|NP_001063120.1|	11.4828	8.8647
Unigene0121173	GH1	gi|84316678|gb|ABC55715.1|	4.9643	9.4052
Unigene0121199	CE10	gi|225458571|ref|XP_002284587.1|	1.3335	1.3254
Unigene0121222	GH55	gi|115460504|ref|NP_001053852.1|	7.7501	2.1526
Unigene0123761	GT77	gi|30686478|ref|NP_850250.1|	0.3247	0.4673
Unigene0123917	GH33	gi|115472361|ref|NP_001059779.1|	3.3979	3.7252
Unigene0123958	GH35	gi|115437888|ref|NP_001043405.1|	0.0277	0
Unigene0123959	GH35	gi|115437888|ref|NP_001043405.1|	0.0795	0.0662
Unigene0124128	GH9	gi|12957206|dbj|BAB32662.1|	1.4953	7.6856
Unigene0124129	GH23	gi|115444501|ref|NP_001046030.1|	2.1517	0.7189
Unigene0124253	GH9	gi|225458016|ref|XP_002276739.1|	323.512	108.531
Unigene0124299	CBM45	gi|225425619|ref|XP_002270485.1|	118.665	144.315
Unigene0124304	GT2	gi|66269690|gb|AAY43222.1|	15.9503	13.6652
Unigene0124359	GT1	gi|256258969|gb|ACU64894.1|	10.0779	4.1318
Unigene0124492	CBM57	gi|115472245|ref|NP_001059721.1|	13.4611	6.4839
Unigene0124559	GH17	gi|115439837|ref|NP_001044198.1|	21.7661	3.3751
Unigene0124602	GT4	gi|327421850|gb|AEA76429.1|	1.2977	1.0629
Unigene0124798	GT1	gi|32816174|gb|AAP88404.1|	17.1137	2.4639
Unigene0124801	GT10	gi|225470784|ref|XP_002269211.1|	29.6769	17.649
Unigene0124869	CBM43	gi|225457225|ref|XP_002284112.1|	28.3948	39.635
Unigene0124891	GH3	gi|225439287|ref|XP_002266470.1|	9.0726	3.7775
Unigene0125149	GH51	gi|157313302|gb|ABV32544.1|	0.734	2.8975
Unigene0125195	GH100	gi|115436346|ref|NP_001042931.1|	6.8988	9.7733
Unigene0125196	GT1	gi|222646154|gb|ACM66950.1|	18.1424	10.9411
Unigene0125584	GT8	gi|115452813|ref|NP_001050007.1|	3.2115	0.4814
Unigene0125620	GH1	gi|297604389|ref|NP_001055329.2|	2.5458	0.1963
Unigene0125834	GH10	gi|297798534|ref|XP_002867151.1|	1.4893	0.8637
Unigene0126116	GH35	gi|318136780|gb|ADV41669.1|	0.7814	0.6212
Unigene0126125	GT4	gi|323709825|gb|ADY02961.1|	32.383	31.5683
Unigene0126422	GH5	gi|157313310|gb|ABV32548.1|	2.3615	1.5038
Unigene0126504	GT1	gi|209954731|dbj|BAG80556.1|	2.3049	1.4395
Unigene0126597	GH1	gi|84316796|gb|ABC55717.1|	2.3337	3.0033
Unigene0126989	GT41	gi|18404409|ref|NP_565860.1|	1.4083	1.787
Unigene0127015	GT41	gi|18409862|ref|NP_566986.1|	30.8063	36.2426
Unigene0127025	GT41	gi|225433858|ref|XP_002264387.1|	29.0248	28.0904
Unigene0127096	GH55	gi|226530110|ref|NP_001148969.1|	9.3468	2.9941
Unigene0127099	GT31	gi|225447013|ref|XP_002268282.1|	12.2964	5.7625
Unigene0127351	GH29	gi|115480219|ref|NP_001063703.1|	28.5283	35.1296
Unigene0127361	GH17	gi|225441645|ref|XP_002277003.1|	2.4395	4.6454
Unigene0127364	GT41	gi|225456155|ref|XP_002282402.1|	22.478	30.1014
Unigene0127461	GH38	gi|115485699|ref|NP_001067993.1|	4.7213	11.2925
Unigene0127479	GH3	gi|225469218|ref|XP_002264031.1|	9.2741	6.0341
Unigene0127554	GT31	gi|115460086|ref|NP_001053643.1|	5.2572	2.0948
Unigene0127580	GH5	gi|225439723|ref|XP_002273389.1|	4.4772	6.8596
Unigene0127614	CE13	gi|115460346|ref|NP_001053773.1|	45.0262	40.2389
Unigene0127736	GT28	gi|115444157|ref|NP_001045858.1|	10.7487	8.2522
Unigene0127741	GT1	gi|222646154|gb|ACM66950.1|	46.9946	50.6344
Unigene0127969	CBM43	gi|115468392|ref|NP_001057795.1|	5.186	1.8354
Unigene0128063	GH10	gi|225458944|ref|XP_002283550.1|	3.42	2.1951
Unigene0128344	CBM50	gi|225450917|ref|XP_002284540.1|	40.4989	50.534
Unigene0128446	GH16	gi|229814844|gb|ACQ85271.1|	2.0793	4.2472
Unigene0128474	GH47	gi|115440243|ref|NP_001044401.1|	0.0663	0.0414
Unigene0128478	GH16	gi|118722746|gb|ABL10090.1|	2.8882	1.3148
Unigene0128494	GT31	gi|115460086|ref|NP_001053643.1|	3.7359	0.8711
Unigene0128577	GH19	gi|225434062|ref|XP_002274935.1|	14.5997	43.3907
Unigene0128658	CBM57	gi|169218924|gb|ACA50285.1|	41.1496	26.4745
Unigene0128686	GH35	gi|61162194|dbj|BAD91079.1|	1.7629	1.4534
Unigene0130788	GT1	gi|115472131|ref|NP_001059664.1|	0.3846	0.6551
Unigene0130832	GT41	gi|225429868|ref|XP_002283407.1|	1.6958	0.5902
Unigene0130834	GT41	gi|115489120|ref|NP_001067047.1|	0.1011	0.0982
Unigene0130990	GH100	gi|74476783|gb|ABA08442.1|	0.4044	0.3346
Unigene0130991	GH100	gi|74476783|gb|ABA08442.1|	1.7054	3.1107
Unigene0131059	CBM43	gi|225446851|ref|XP_002283721.1|	0.0887	0.1108
Unigene0131240	GT41	gi|225437945|ref|XP_002269637.1|	1.2331	0.8848
Unigene0131292	GT48	gi|9294379|dbj|BAB02389.1|	1.1117	1.4103
Unigene0131343	GH116	gi|115484889|ref|NP_001067588.1|	1.8976	3.2017
Unigene0131430	GH31	gi|225441213|ref|XP_002266626.1|	0.4591	0.1701
Unigene0131544	CE13	gi|225450421|ref|XP_002279030.1|	0.5438	0.5095
Unigene0131545	CE13	gi|225450421|ref|XP_002279030.1|	19.517	16.0633
Unigene0131599	GT51	gi|76880194|dbj|BAE45868.1|	19.6572	8.7285
Unigene0131718	GT41	gi|307136074|gb|ADN33923.1|	10.2187	8.5446
Unigene0131745	GT41	gi|115438604|ref|NP_001043582.1|	14.3735	18.1259
Unigene0131858	GT24	gi|225447947|ref|XP_002268972.1|	0.2878	0.2485
Unigene0132057	GT41	gi|115482622|ref|NP_001064904.1|	64.7598	43.3044
Unigene0132110	GT1	gi|222646154|gb|ACM66950.1|	77.6626	16.735
Unigene0132111	GT5	gi|225452843|ref|XP_002278470.1|	15.8609	12.3006
Unigene0132239	GT92	gi|115467868|ref|NP_001057533.1|	11.0862	4.9456
Unigene0132496	GH1	gi|84316817|gb|ABC55718.1|	1.5965	1.8378
Unigene0132567	GH17	gi|226505616|ref|NP_001151032.1|	22.4733	18.2748
Unigene0132809	GT41	gi|225451383|ref|XP_002264885.1|	2.2885	1.8946
Unigene0133342	CE10	gi|115467064|ref|NP_001057131.1|	10.5007	20.4862
Unigene0133532	GH9	gi|115478997|ref|NP_001063092.1|	1.4739	0.5319
Unigene0133620	GT77	gi|4512630|gb|AAD21699.1|	0.5846	1.136
Unigene0133738	GH5	gi|225007940|gb|ACN78662.1|	1.6392	1.2213
Unigene0133831	CE13	gi|225450421|ref|XP_002279030.1|	1.3033	0.4748
Unigene0134230	GT77	gi|4512630|gb|AAD21699.1|	0.5984	1.1461
Unigene0134400	GH31	gi|115434328|ref|NP_001041922.1|	45.4865	13.0955
Unigene0134405	CE10	gi|225428761|ref|XP_002285064.1|	183.235	215.748
Unigene0134441	CE8	gi|229814830|gb|ACQ85264.1|	2.9188	4.4198
Unigene0134471	CE10	gi|225436091|ref|XP_002277507.1|	32.5072	13.0504
Unigene0134570	GT2	gi|225441006|ref|XP_002283672.1|	0.2776	0.5635
Unigene0134754	GH16	gi|90399267|emb|CAH68070.1|	112.669	6.2175
Unigene0134761	GT28	gi|225456027|ref|XP_002277203.1|	3.5483	9.6997
Unigene0134891	CE13	gi|192764525|gb|ACF05806.1|	0.1031	0.0368
Unigene0134948	GT2	gi|18394881|ref|NP_564118.1|	0.0895	0.1118
Unigene0134976	GT90	gi|225470185|ref|XP_002268245.1|	1.9121	2.6846
Unigene0135021	GH77	gi|224482643|gb|ACN50178.1|	50.1691	29.2708
Unigene0135026	CE8	gi|229814830|gb|ACQ85264.1|	29.3312	6.2678
Unigene0135063	GH35	gi|114217393|dbj|BAF31232.1|	16.6949	15.6298
Unigene0135325	GT8	gi|116310407|emb|CAH67416.1|	0.0649	0.0811
Unigene0135330	CE8	gi|209962619|gb|ACJ02103.1|	253.622	263.16
Unigene0135371	GT41	gi|297596866|ref|NP_001043149.2|	6.8784	4.6669
Unigene0135418	CE10	gi|115479613|ref|NP_001063400.1|	1.9382	2.421
Unigene0135436	GT14	gi|115474445|ref|NP_001060819.1|	1.7443	3.3736
Unigene0135568	GT4	gi|323709825|gb|ADY02961.1|	9.6429	3.8494
Unigene0135581	CE10	gi|115448299|ref|NP_001047929.1|	49.3203	29.9849
Unigene0135758	GT47	gi|297797191|ref|XP_002866480.1|	18.0213	13.6844
Unigene0135782	GT1	gi|182410500|gb|ACB88212.1|	2.9829	1.6438
Unigene0136050	GT41	gi|226496645|ref|NP_001147153.1|	39.2221	67.9436
Unigene0136087	GH5	gi|225439723|ref|XP_002273389.1|	0.569	1.8525
Unigene0136151	GT2	gi|224128722|ref|XP_002328950.1|	4.2316	2.6297
Unigene0136167	GH16	gi|225424452|ref|XP_002285140.1|	3.3719	1.1576
Unigene0136343	GT8	gi|115452813|ref|NP_001050007.1|	15.0971	8.1681
Unigene0138382	GT4	gi|225434648|ref|XP_002279568.1|	0.3356	0.3048
Unigene0138548	GT48	gi|225431469|ref|XP_002274337.1|	0.0387	0.0484
Unigene0138688	GT41	gi|225462328|ref|XP_002265699.1|	3.3961	3.7644
Unigene0138834	CBM50	gi|115482608|ref|NP_001064897.1|	6.3786	5.2095
Unigene0138865	GT1	gi|256258961|gb|ACU64887.1|	1.1402	0.9051
Unigene0138866	GT1	gi|256258961|gb|ACU64887.1|	1.0014	1.5785
Unigene0138886	GT41	gi|225461701|ref|XP_002283201.1|	0.5385	0.2925
Unigene0138887	GT41	gi|225461701|ref|XP_002283201.1|	3.8658	1.7784
Unigene0138894	GT31	gi|115474717|ref|NP_001060955.1|	2.2909	1.6981
Unigene0138895	GT31	gi|115474717|ref|NP_001060955.1|	1.4692	1.3175
Unigene0138953	GT41	gi|226506424|ref|NP_001147573.1|	54.4016	80.5676
Unigene0139001	GT1	gi|225464214|ref|XP_002265023.1|	10.8534	9.4504
Unigene0139220	GH17	gi|225449529|ref|XP_002283647.1|	5.4559	1.2379
Unigene0139240	GH1	gi|225432051|ref|XP_002280268.1|	16.316	31.2661
Unigene0139313	GT48	gi|302786456|ref|XP_002974999.1|	1.0771	2.5911
Unigene0139324	GT1	gi|297724725|ref|NP_001174726.1|	7.694	21.6369
Unigene0139398	GH1	gi|84316678|gb|ABC55715.1|	13.4854	5.909
Unigene0139406	GT8	gi|115452813|ref|NP_001050007.1|	16.3118	7.341
Unigene0139435	GH13	gi|295821001|gb|ADG36408.1|	1.9	1.0319
Unigene0139484	GT5	gi|225452843|ref|XP_002278470.1|	1.002	0.8344
Unigene0139497	GH17	gi|320090189|gb|ADW08744.1|	3.7233	1.0988
Unigene0139506	GT23	gi|115485619|ref|NP_001067953.1|	10.8391	8.8854
Unigene0139552	GT41	gi|195640432|gb|ACG39684.1|	2.8624	4.7839
Unigene0139901	CE13	gi|225450421|ref|XP_002279030.1|	2.0526	0.706
Unigene0139988	GH1	gi|84316678|gb|ABC55715.1|	3.894	9.3263
Unigene0140001	CE1	gi|225445312|ref|XP_002284711.1|	1.277	12.4825
Unigene0140214	GH47	gi|115462619|ref|NP_001054909.1|	24.9781	25.5077
Unigene0140276	GT8	gi|225447266|ref|XP_002279062.1|	15.7761	10.694
Unigene0140303	CE16	gi|225443843|ref|XP_002267261.1|	4.4152	22.2719
Unigene0140368	GT1	gi|32816178|gb|AAP88406.1|	18.4569	3.9028
Unigene0140379	GH28	gi|15225803|ref|NP_180874.1|	0.3672	1.5847
Unigene0140704	GT41	gi|226493508|ref|NP_001149248.1|	8.7542	6.8555
Unigene0140748	GT61	gi|195616038|gb|ACG29849.1|	1.053	1.4851
Unigene0140762	GT31	gi|115466710|ref|NP_001056954.1|	0.4569	0.2568
Unigene0140763	GT1	gi|115441237|ref|NP_001044898.1|	8.2755	7.2546
Unigene0141215	GT17	gi|115447061|ref|NP_001047310.1|	7.8893	41.141
Unigene0141368	PL1	gi|34223507|gb|AAQ62996.1|	0.3872	1.1431
Unigene0141472	PL1	gi|6606534|gb|AAF19196.1|AF206320_1	4.5459	0.5262
Unigene0141651	CBM23	gi|115445203|ref|NP_001046381.1|	1.1467	1.891
Unigene0141660	GH1	gi|84316678|gb|ABC55715.1|	2.395	0.7653
Unigene0141938	CE16	gi|297728401|ref|NP_001176564.1|	3.5337	1.8219
Unigene0141968	GH16	gi|118722746|gb|ABL10090.1|	34.868	37.5477
Unigene0141971	CE16	gi|225444605|ref|XP_002277382.1|	27.6405	17.3263
Unigene0141998	GT41	gi|112735174|gb|ABI20691.1|	12.4763	16.7737
Unigene0142019	GT41	gi|18404409|ref|NP_565860.1|	2.2913	1.7431
Unigene0142060	GT2	gi|225441006|ref|XP_002283672.1|	0.2023	0.2387
Unigene0142149	GH35	gi|115437888|ref|NP_001043405.1|	0.2263	0.1767
Unigene0142185	GT41	gi|115441121|ref|NP_001044840.1|	9.7846	29.2204
Unigene0142251	GT23	gi|115449423|ref|NP_001048463.1|	0.9663	0.1069
Unigene0142307	GH18	gi|158634067|gb|ABW75909.1|	7.3832	38.3635
Unigene0142333	GT1	gi|225428871|ref|XP_002282463.1|	29.6416	10.7797
Unigene0142383	GH1	gi|84316796|gb|ABC55717.1|	664.867	670.479
Unigene0142485	GH31	gi|208609045|dbj|BAG72145.1|	46.0164	45.7512
Unigene0142489	GT41	gi|115453163|ref|NP_001050182.1|	36.9198	30.3898
Unigene0142503	GT75	gi|297607739|ref|NP_001060503.2|	11.8643	11.3629
Unigene0142538	CE10	gi|115467076|ref|NP_001057137.1|	1.3708	1.8304
Unigene0142556	CBM32	gi|225451303|ref|XP_002278422.1|	25.5743	23.6591
Unigene0142575	GH13	gi|221185997|gb|ACM07441.1|	60.1499	85.9798
Unigene0142665	GT34	gi|115446469|ref|NP_001047014.1|	41.3382	28.8807
Unigene0142820	GT47	gi|225456511|ref|XP_002284685.1|	68.152	60.2506
Unigene0142852	GT75	gi|225431033|ref|XP_002279911.1|	1.5845	1.1383
Unigene0142856	GT47	gi|195624236|gb|ACG33948.1|	4.5374	3.4636
Unigene0142890	GT28	gi|225456027|ref|XP_002277203.1|	1.7773	3.4427
Unigene0142954	GT1	gi|147857361|emb|CAN82851.1|	0.7651	0.9026
Unigene0143037	GT41	gi|225437945|ref|XP_002269637.1|	1.1067	8.4805
Unigene0143130	GT43	gi|225458982|ref|XP_002283625.1|	4.1457	2.703
Unigene0143143	GH10	gi|225458944|ref|XP_002283550.1|	2.3242	0.6606
Unigene0143170	GT8	gi|225452954|ref|XP_002284273.1|	6.1441	4.2637
Unigene0143279	GT61	gi|297739632|emb|CBI29814.3|	5.9403	6.617
Unigene0143530	GH2	gi|225465868|ref|XP_002266400.1|	8.844	9.1952
Unigene0143600	CE10	gi|225428761|ref|XP_002285064.1|	33.0476	33.6824
Unigene0143613	GT1	gi|225441116|ref|XP_002265257.1|	5.6238	0.9469
Unigene0143858	CE8	gi|116519139|gb|ABJ99594.1|	89.2405	49.8522
Unigene0143878	CBM57	gi|115460600|ref|NP_001053900.1|	4.4421	3.565
Unigene0145696	GH28	gi|157165818|gb|ABV24998.1|	1.1083	0.0586
Unigene0145698	GH28	gi|157165818|gb|ABV24998.1|	0.0675	0.0306
Unigene0145818	GT31	gi|225459437|ref|XP_002285826.1|	3.5383	4.1383
Unigene0146052	CE10	gi|225428763|ref|XP_002285067.1|	2.0675	2.1352
Unigene0146053	CE10	gi|225428761|ref|XP_002285064.1|	15.1189	18.6922
Unigene0146124	GT41	gi|307136298|gb|ADN34122.1|	0.9115	1.1174
Unigene0146125	GT41	gi|307136298|gb|ADN34122.1|	1.0552	1.0134
Unigene0146357	GH38	gi|115485699|ref|NP_001067993.1|	0.6715	1.7919
Unigene0146358	GH38	gi|115485699|ref|NP_001067993.1|	0.3781	1.1495
Unigene0146391	GT20	gi|225443732|ref|XP_002268174.1|	33.9632	49.6796
Unigene0146456	GT34	gi|115446469|ref|NP_001047014.1|	10.7696	4.6473
Unigene0146496	GT14	gi|38346557|emb|CAE02134.2|	0.128	0.0457
Unigene0146497	GT14	gi|38346557|emb|CAE02134.2|	0.6276	0.1901
Unigene0146556	GT8	gi|225452954|ref|XP_002284273.1|	0.0509	0.2034
Unigene0146697	GH1	gi|115463463|ref|NP_001055331.1|	0.2109	0.0634
Unigene0146724	GH95	gi|158302693|dbj|BAF85832.1|	6.9344	2.063
Unigene0146817	GT14	gi|115469760|ref|NP_001058479.1|	23.7638	16.471
Unigene0146887	GT61	gi|225456057|ref|XP_002277670.1|	2.948	0.6558
Unigene0146932	GT1	gi|226502400|ref|NP_001147674.1|	1.9544	0.3652
Unigene0146933	GT1	gi|297795735|ref|XP_002865752.1|	47.4945	52.8403
Unigene0146983	GH3	gi|46091271|dbj|BAD13764.1|	21.9726	7.9869
Unigene0147026	GH9	gi|224072192|ref|XP_002303645.1|	37.2302	2.0559
Unigene0147037	GT1	gi|115456988|ref|NP_001052094.1|	18.4101	29.6684
Unigene0147149	GT1	gi|225451709|ref|XP_002276804.1|	1.0406	0.3441
Unigene0147254	GT92	gi|115469016|ref|NP_001058107.1|	2.9336	1.3516
Unigene0147329	GH5	gi|225439723|ref|XP_002273389.1|	0.8505	0.7083
Unigene0147425	GH27	gi|60417424|emb|CAI47559.1|	30.1669	8.588
Unigene0147622	CBM57	gi|115450419|ref|NP_001048810.1|	15.2974	79.7622
Unigene0147630	CE16	gi|225451036|ref|XP_002284922.1|	54.5099	26.3174
Unigene0147646	GT4	gi|327421850|gb|AEA76429.1|	596.942	619.86
Unigene0147670	GT28	gi|226494375|ref|NP_001147778.1|	1.4927	3.4516
Unigene0147735	GH17	gi|225441645|ref|XP_002277003.1|	0.7138	2.8777
Unigene0147890	GH10	gi|225458944|ref|XP_002283550.1|	1.0633	1.2583
Unigene0148059	CE8	gi|225465371|ref|XP_002273396.1|	5.1759	0.5638
Unigene0148072	GT77	gi|108709554|gb|ABF97349.1|	0.2312	0.5096
Unigene0148401	GH35	gi|33521216|gb|AAQ21370.1|	3.102	1.5499
Unigene0148986	GH31	gi|147773391|emb|CAN60272.1|	0.6398	0.6902
Unigene0149405	GH17	gi|115440521|ref|NP_001044540.1|	65.9564	43.5482
Unigene0149418	CE12	gi|115486837|ref|NP_001068562.1|	53.9195	22.8331
Unigene0149460	CBM23	gi|115439685|ref|NP_001044122.1|	6.089	3.6468
Unigene0149535	CE1	gi|115472831|ref|NP_001060014.1|	5.0943	3.9719
Unigene0149577	CE1	gi|211906482|gb|ACJ11734.1|	88.4358	96.8434
Unigene0149598	GT47	gi|60657602|gb|AAX33322.1|	8.7801	13.6839
Unigene0149639	GT8	gi|115452813|ref|NP_001050007.1|	1.1177	0.5938
Unigene0149653	GH74	gi|225423755|ref|XP_002278958.1|	56.4624	76.2684
Unigene0149654	CE13	gi|192764525|gb|ACF05806.1|	0.059	0.1842
Unigene0149766	GT1	gi|115448769|ref|NP_001048164.1|	13.9251	9.7804
Unigene0149853	CE10	gi|115463863|ref|NP_001055531.1|	60.1356	111.455
Unigene0149866	CE1	gi|226501208|ref|NP_001150635.1|	0.9241	2.6723
Unigene0149937	GT41	gi|225431952|ref|XP_002272572.1|	0.4822	0.9788
Unigene0150098	CBM20	gi|225434528|ref|XP_002276394.1|	6.175	10.4212
Unigene0150100	GT8	gi|115480327|ref|NP_001063757.1|	0.78	0.766
Unigene0150116	GT41	gi|225431952|ref|XP_002272572.1|	0.1866	0.3054
Unigene0150123	GT64	gi|115465157|ref|NP_001056178.1|	141.589	189.444
Unigene0150138	GT92	gi|16604495|gb|AAL24253.1|	3.0784	1.4198
Unigene0150331	GT1	gi|222646154|gb|ACM66950.1|	29.8609	45.9675
Unigene0150396	CE13	gi|115460346|ref|NP_001053773.1|	36.6021	11.489
Unigene0150401	GT61	gi|115445889|ref|NP_001046724.1|	49.1546	4.2829
Unigene0150405	GT61	gi|115445881|ref|NP_001046720.1|	12.5861	5.5314
Unigene0150432	CE10	gi|115488202|ref|NP_001066588.1|	7.7906	1.7088
Unigene0150540	GH10	gi|225427983|ref|XP_002277675.1|	31.578	10.2939
Unigene0150543	GT47	gi|225461772|ref|XP_002285599.1|	8.6601	10.3456
Unigene0150808	GH47	gi|115440243|ref|NP_001044401.1|	0.0362	0
Unigene0151014	CBM50	gi|297721751|ref|NP_001173239.1|	67.0498	74.6042
Unigene0151031	GT41	gi|225456155|ref|XP_002282402.1|	0.921	1.1327
Unigene0151057	GH35	gi|12583687|dbj|BAB21492.1|	15.2017	8.2226
Unigene0151061	CE10	gi|225463177|ref|XP_002270210.1|	3.5794	5.1505
Unigene0151137	CE10	gi|225463175|ref|XP_002269719.1|	0.5072	0.3009
Unigene0151185	GT64	gi|18412743|ref|NP_565236.1|	3.4116	2.9009
Unigene0153367	GH20	gi|7019659|emb|CAB75760.1|	0.5756	0.2968
Unigene0153369	GH20	gi|115461737|ref|NP_001054468.1|	0.1283	0.339
Unigene0153372	GH20	gi|115461737|ref|NP_001054468.1|	0.0128	0.0801
Unigene0153591	GH35	gi|195617466|gb|ACG30563.1|	0	0.086
Unigene0153592	GH35	gi|195617466|gb|ACG30563.1|	0.2284	0.1175
Unigene0153694	GT1	gi|222646154|gb|ACM66950.1|	5.1427	2.9788
Unigene0153847	GT2	gi|225460638|ref|XP_002265955.1|	0.3248	0.3638
Unigene0153867	CE8	gi|115476688|ref|NP_001061940.1|	0	0.5552
Unigene0153868	CE8	gi|116519144|gb|ABJ99595.1|	3.9249	2.3208
Unigene0153949	GH19	gi|225434062|ref|XP_002274935.1|	1.7055	20.49
Unigene0154024	CBM57	gi|115475257|ref|NP_001061225.1|	1.4625	0.8032
Unigene0154025	CBM57	gi|115475257|ref|NP_001061225.1|	0.3487	0.1843
Unigene0154039	PL1	gi|38347510|emb|CAE02420.2|	22.5425	9.2722
Unigene0154264	GT65	gi|52137613|emb|CAH40837.1|	12.252	11.2304
Unigene0154265	GT65	gi|226491133|ref|NP_001147772.1|	6.4099	7.1256
Unigene0154289	CBM57	gi|225444253|ref|XP_002273016.1|	0.3449	0.9431
Unigene0154297	GT68	gi|115472923|ref|NP_001060060.1|	11.6287	16.3569
Unigene0154298	GT68	gi|115472923|ref|NP_001060060.1|	3.9999	1.3048
Unigene0154409	GT43	gi|60657596|gb|AAX33319.1|	6.3444	4.0634
Unigene0154516	GH35	gi|115437888|ref|NP_001043405.1|	23.996	11.9798
Unigene0154525	GT17	gi|225445575|ref|XP_002282327.1|	9.8536	13.9338
Unigene0154544	CBM50	gi|115482608|ref|NP_001064897.1|	2.6696	2.9225
Unigene0154557	CE8	gi|116519144|gb|ABJ99595.1|	12.8479	6.9367
Unigene0154558	CE8	gi|116519144|gb|ABJ99595.1|	13.1115	6.4503
Unigene0154633	CE1	gi|225426594|ref|XP_002280182.1|	2.4451	2.2161
Unigene0154688	CBM57	gi|116309943|emb|CAH66974.1|	3.9936	2.6567
Unigene0154692	CE16	gi|226507408|ref|NP_001147457.1|	102.809	40.2115
Unigene0154701	GH79	gi|195611436|gb|ACG27548.1|	27.3177	5.7901
Unigene0154763	CE16	gi|297831534|ref|XP_002883649.1|	8.3544	2.6892
Unigene0154893	GT8	gi|115455681|ref|NP_001051441.1|	9.6893	15.5587
Unigene0154952	GT61	gi|115463691|ref|NP_001055445.1|	0.9364	2.1958
Unigene0154972	GT2	gi|225441006|ref|XP_002283672.1|	5.0884	1.4906
Unigene0155114	GH17	gi|225443872|ref|XP_002270153.1|	1.3763	1.898
Unigene0155182	GT43	gi|225458982|ref|XP_002283625.1|	6.6451	7.1311
Unigene0155230	GT64	gi|225448359|ref|XP_002267908.1|	1.6649	1.5316
Unigene0155290	GT41	gi|115464761|ref|NP_001055980.1|	5.7289	0.8923
Unigene0155298	GT51	gi|76880194|dbj|BAE45868.1|	6.9556	1.2506
Unigene0155307	GH38	gi|225452648|ref|XP_002276468.1|	14.4404	25.5079
Unigene0155438	GT14	gi|115474445|ref|NP_001060819.1|	21.1047	30.8903
Unigene0155507	GT2	gi|225458916|ref|XP_002285486.1|	24.6413	6.0796
Unigene0155574	GT8	gi|116310407|emb|CAH67416.1|	0.4296	1.5397
Unigene0155860	GT2	gi|115465980|ref|NP_001056589.1|	0.6807	2.7936
Unigene0155976	CBM57	gi|116311954|emb|CAJ86314.1|	12.421	4.6308
Unigene0156034	GH1	gi|297604389|ref|NP_001055329.2|	0.8971	0.6783
Unigene0156335	GT8	gi|167858175|gb|ACA04028.1|	2.7218	4.7849
Unigene0156497	GT2	gi|241740134|gb|ACS68195.1|	0.5349	0.4455
Unigene0156554	GH12	gi|78127414|gb|ABB22039.1|	0.4794	1.6875
Unigene0156754	GT41	gi|115479053|ref|NP_001063120.1|	2.4635	1.4693
Unigene0157151	PL1	gi|297816804|ref|XP_002876285.1|	26.768	19.4622
Unigene0157187	GT8	gi|225425563|ref|XP_002265947.1|	2.1245	19.379
Unigene0157210	GH28	gi|225444665|ref|XP_002277239.1|	0.2768	0.1585
Unigene0157211	CE1	gi|225432778|ref|XP_002279285.1|	39.0815	36.2239
Unigene0157512	GH16	gi|187372982|gb|ACD03225.1|	6.4998	1.7706
Unigene0157546	CE16	gi|115469092|ref|NP_001058145.1|	19.6074	1.9709
Unigene0157741	CE10	gi|225346677|gb|ACN86360.1|	68.7359	72.7739
Unigene0157828	GT2	gi|115465980|ref|NP_001056589.1|	20.1468	3.2516
Unigene0157887	GT92	gi|225452208|ref|XP_002270991.1|	14.5054	43.4023
Unigene0157904	GH9	gi|33324614|gb|AAQ08018.1|	221.372	128.913
Unigene0157910	GT41	gi|225448253|ref|XP_002268888.1|	19.8282	14.609
Unigene0157923	GT66	gi|225445126|ref|XP_002280521.1|	69.5375	60.0839
Unigene0157933	GT8	gi|115459586|ref|NP_001053393.1|	16.0613	6.3592
Unigene0157942	GT14	gi|115454351|ref|NP_001050776.1|	20.7339	21.9895
Unigene0157977	CBM57	gi|115440185|ref|NP_001044372.1|	43.0225	12.0591
Unigene0158001	GH17	gi|225449529|ref|XP_002283647.1|	39.9084	15.4706
Unigene0158005	CE8	gi|226491528|ref|NP_001147569.1|	2.53	17.8333
Unigene0158006	GT1	gi|156138809|dbj|BAF75896.1|	4.5997	84.5117
Unigene0158151	GH20	gi|115451601|ref|NP_001049401.1|	5.3675	2.6019
Unigene0158200	GH5	gi|15241093|ref|NP_195813.1|	0.1265	0.632
Unigene0158612	CBM57	gi|225437596|ref|XP_002271113.1|	2.7485	2.2363
Unigene0158685	GH35	gi|114217393|dbj|BAF31232.1|	20.4951	19.8876
Unigene0158829	GH1	gi|84316796|gb|ABC55717.1|	1.144	1.81
Unigene0158841	CE6	gi|226509714|ref|NP_001150914.1|	7.8892	2.433
Unigene0158979	GH16	gi|2970641|gb|AAC06021.1|	31.7114	4.0448
Unigene0159124	GH51	gi|115452701|ref|NP_001049951.1|	5.7844	3.4133
