# Supplementary material for: Transcriptome Analysis of Dendrobium officinale and its Application to the Identification of Genes Associated with Polysaccharide Synthesis
Source: Front Plant Sci. 2016 Feb 5;7:5. doi: 10.3389/fpls.2016.00005 (PMC4742539; doi:10.3389/fpls.2016.00005)
Supplement: Additional file 4 — The category and number of GTs family in D. officinale, A. thaliana, and O. sativa. [file DataSheet4.XLSX]

## Sheet: Sheet1
		Additional file 4. The category and number of GTs family in D.officinale,A.thaliana and O.sativa
	Arabidopsis thaliana		Oryza sativa Japonica Group		Dendrobium officinale
Family	Number of sequences	proportion	Number of sequences	proportion	Number of unigenes	proportion	Known activities in Eukaryota
GT1	122	0.263499	202	0.353765	70	0.162791	glycosylation of small lipophilic compounds
GT2	42	0.0907127	47	0.0823117	65	0.151163	cellulose synthase; β-1,3/1,4-glucan synthase; β-1,4-mannan synthase
GT4	24	0.0518359	25	0.0437828	23	0.0534884	sucrose synthase
GT5	6	0.012959	11	0.0192644	5	0.0116279	starch glucosyltransferase
GT8	42	0.0907127	39	0.0683012	39	0.0906977	galactinol synthase; xylan α-glucuronyltransferase
GT9	1	0.00215983	1	0.00175131	0	0	lipopolysaccharide N-acetylglucosaminyltransferase; heptosyltransferase
GT10	3	0.00647948	2	0.00350263	4	0.00930233	galactoside α-1,3/1,4-L-fucosyltransferase
GT13	1	0.00215983	1	0.00175131	1	0.00232558	α-1,3-mannosyl-glycoprotein β-1,2-N-acetylglucosaminyltransferase
GT14	11	0.0237581	12	0.0210158	18	0.0418605	arabinogalactan β-glucuronosyltransferase
GT16	1	0.00215983	1	0.00175131	0	0	α-1,6-mannosyl-glycoprotein β-1,2-N-acetylglucosaminyltransferase
GT17	7	0.0151188	4	0.00700525	3	0.00697674	β-1,4-mannosyl-glycoprotein β-1,4-N-acetylglucosaminyltransferase
GT19	1	0.00215983	1	0.00175131	0	0	lipid-A-disaccharide synthase
GT20	11	0.0237581	11	0.0192644	4	0.00930233	trehalose-6-P phosphatase
GT21	1	0.00215983	1	0.00175131	2	0.00465116	UDP-Glc: ceramide β-glucosyltransferase
GT22	3	0.00647948	4	0.00700525	4	0.00930233	Man6GlcNAc2-PP-Dol α-1,2-mannosyltransferase;Man8GlcNAc2-PP-Dol α-1,2-mannosyltransferase
GT23	0	0	0	0	6	0.0139535	N-acetyl-β-D-glucosaminide α-1,6-L-fucosyltransferase (EC 2.4.1.68); chitin-oligosaccharide α-1,6-L-fucosyltransferase (EC 2.4.1.-)
GT24	1	0.00215983	1	0.00175131	3	0.00697674	glycoprotein α-glucosyltransferase
GT28	4	0.00863931	4	0.00700525	5	0.0116279	monogalactosyldiacylglycerol synthase
GT29	3	0.00647948	5	0.00875657	5	0.0116279	α-sialyltransferase
GT30	1	0.00215983	1	0.00175131	0	0	α-3-deoxy-D-manno-octulosonic-acid (KDO) transferase
GT31	33	0.0712743	40	0.0700525	21	0.0488372	hydroxyproline-β-O-galactosyltransferase; N-glycan β-1,3-galactosyltransferase
GT32	6	0.012959	2	0.00350263	2	0.00465116	α-1,6-mannosyltransferase; α-1,4-N-acetylglucosaminyltransferase; inositol-phosphorylceramide transferase; β-galactoside α-1,4-galactosyltransferase; lactose/N-acetyl-lactosamine α-1,4-galactosyltransferase
GT33	1	0.00215983	2	0.00350263	0	0	chitobiosyldiphosphodolichol β-mannosyltransferase
GT34	8	0.0172786	6	0.0105079	3	0.00697674	xyloglucan α-1,6-xylosyltransferase; galactomannan α-1,6-galactosyltransferase
GT35	2	0.00431965	2	0.00350263	1	0.00232558	glycogen or starch phosphorylase
GT37	10	0.0215983	18	0.0315236	0	0	galactoside 2-L-fucosyltransferase
GT39	0	0	0	0	1	0.00232558	protein α-mannosyltransferase
GT41	2	0.00431965	3	0.00525394	70	0.162791	peptide β-N-acetylglucosaminyltransferase; peptide N-β-glucosyltransferase
GT43	4	0.00863931	10	0.0175131	5	0.0116279	β-glucuronyltransferase; xylan β-1,4-xylosyltransferase
GT47	39	0.0842333	35	0.061296	7	0.0162791	xyloglucan β-galactosyltransferase; arabinan α-L-arabinosyltransferase
GT48	13	0.0280778	11	0.0192644	12	0.027907	1,3-β-glucan synthase
GT50	1	0.00215983	1	0.00175131	0	0	Dol-P-Man α-1,4-mannosyltransferase
GT51	0	0	0	0	2	0.00465116	murein polymerase
GT57	2	0.00431965	2	0.00350263	0	0	α-1,3-glucosyltransferase
GT58	1	0.00215983	1	0.00175131	0	0	Man5GlcNAc2-PP-Dol α-1,3-mannosyltransferase
GT59	1	0.00215983	1	0.00175131	0	0	Glc2Man9GlcNAc2-PP-Dol α-1,2-glucosyltransferase
GT61	8	0.0172786	25	0.0437828	13	0.0302326	β-1,2-xylosyltransferase; protein O-β-N-acetylglucosaminyltransferase; xylan α-1,3-arabinofuranosyltransferase
GT64	3	0.00647948	3	0.00525394	3	0.00697674	heparan α-N-acetylhexosaminyltransferase
GT65	0	0	1	0.00175131	2	0.00465116	protein O-α-fucosyltransferase
GT66	2	0.00431965	2	0.00350263	2	0.00465116	Dol-PP-α-oligosaccharide: protein β-oligosaccharyltransferase
GT68	3	0.00647948	1	0.00175131	2	0.00465116	GDP-Fuc: protein O-α-fucosyltransferase
GT75	5	0.0107991	3	0.00525394	2	0.00465116	self-glucosylating β-glucosyltransferase; UDP-L-arabinopyranose mutase
GT76	1	0.00215983	1	0.00175131	0	0	Dol-P-Man: α-1,6-mannosyltransferase
GT77	19	0.0410367	16	0.028021	15	0.0348837	α-xylosyltransferase; α-1,3-galactosyltransferase; arabinosyltransferase
GT90	9	0.0194384	7	0.0122592	1	0.00232558	(mannosyl) glucuronoxylomannan/galactoxylomannan β-1,2-xylosyltransferase
GT92	5	0.0107991	5	0.00875657	9	0.0209302	N-glycan core α-1,6-fucoside β-1,4-galactosyltransferase; β-galactoside β-1,4-galactosyltransferase
Total families	42		43		35
Total number of GTs	463		571		430
