# Supplementary material for: Transcriptome Analysis of Dendrobium officinale and its Application to the Identification of Genes Associated with Polysaccharide Synthesis
Source: Front Plant Sci. 2016 Feb 5;7:5. doi: 10.3389/fpls.2016.00005 (PMC4742539; doi:10.3389/fpls.2016.00005)
Supplement: Additional file 5 — The lists of CesA family related unigenes in D. officinale. [file DataSheet5.XLSX]

## Sheet: Sheet1
		Additional file 5.The lists of CesA family related unigenes in D. officinale
Unigene name	Protein Name	Organism	gi	% identity	alignment length	mismatches	gap opens	q. start	q. end	s. start	s. end	evalue	bit score
Unigene0104605	AtCesA1	Arabidopsis thaliana	AAC39334.1	81.85	1080	184	5	1	1071	282	3512	0	1763
Unigene0104605	AtCesA10	Arabidopsis thaliana	AAD20713.1	78.31	1074	204	5	1	1053	300	3497	0	1646
Unigene0104605	AtCesA2	Arabidopsis thaliana	AAC39335.1	63.45	1100	371	9	1	1082	282	3542	0	1352
Unigene0104605	AtCesA4	Arabidopsis thaliana	AAO15532.1	62.44	1089	325	9	17	1055	378	3542	0	1304
Unigene0104605	AtCesA5	Arabidopsis thaliana	BAB09408.1	64.59	1093	356	11	1	1068	282	3542	0	1351
Unigene0104605	AtCesA6	Arabidopsis thaliana	BAB10307.1	64.39	1098	365	11	1	1083	282	3542	0	1362
Unigene0124304	AtCesA7	Arabidopsis thaliana	AAD32031.1	67.85	1067	270	17	30	1026	3405	214	0	1390
Unigene0108700	AtCesA8	Arabidopsis thaliana	AAM20487.1	76.71	992	212	6	1	985	3131	192	0	1514
Unigene0104605	AtCesA9	Arabidopsis thaliana	AAD20396.1	65.21	1101	354	12	1	1086	282	3542	0	1378
Unigene0102284	AtCslA1	Arabidopsis thaliana	AAO42230.1	57.77	528	221	1	27	552	726	2309	0	676
Unigene0102284	AtCslA10	Arabidopsis thaliana	NP_173818.1	61.77	497	189	1	56	551	819	2309	0	687
Unigene0102284	AtCslA11	Arabidopsis thaliana	NP_197123.2	63.86	487	175	1	6	491	813	2273	0	700
Unigene0102284	AtCslA14	Arabidopsis thaliana	NP_191159.2	61.45	524	189	7	10	529	783	2327	0	652
Unigene0102284	AtCslA15	Arabidopsis thaliana	NP_193077.2	59.69	516	203	1	26	536	762	2309	0	679
Unigene0102284	AtCslA2	Arabidopsis thaliana	BAB11680.1	71.76	524	146	2	10	533	756	2321	0	815
Unigene0102284	AtCslA3	Arabidopsis thaliana	AAN15522.1	67.43	525	170	1	30	554	750	2321	0	772
Unigene0102284	AtCslA7	Arabidopsis thaliana	AAL24081.1	62.76	537	195	2	21	552	717	2327	0	665
Unigene0102284	AtCslA9	Arabidopsis thaliana	CAB82941.1	77.58	504	113	0	8	511	750	2261	0	846
Unigene0139023	AtCslB2	Arabidopsis thaliana	AAC25944.1	45.3	777	368	19	1	751	2374	137	0	584
Unigene0139023	AtCslB3	Arabidopsis thaliana	AAL90907.1	44.99	769	362	18	1	740	2374	164	0	603
Unigene0139023	AtCslB4	Arabidopsis thaliana	AAC25936.1	45.18	757	361	16	3	734	2365	182	0	583
Unigene0139023	AtCslB5	Arabidopsis thaliana	NP_193264.3	42.45	728	366	19	50	754	2221	128	2e-178	537
Unigene0139023	AtCslB6	Arabidopsis thaliana	CAB78574.1	38.59	710	309	20	1	686	2374	554	2e-128	409
Unigene0119963	AtCslC12	Arabidopsis thaliana	AAD15482.1	73.24	710	153	12	1	699	414	2465	0	955
Unigene0119963	AtCslC4	Arabidopsis thaliana	BAB01433.1	64.87	686	202	9	6	672	465	2462	0	743
Unigene0119963	AtCslC5	Arabidopsis thaliana	CAB79877.1	67.05	701	203	10	1	691	414	2462	0	868
Unigene0012518	AtCslC6	Arabidopsis thaliana	AAF02144.1	69.88	694	191	6	3	682	125	2194	0	848
Unigene0119963	AtCslC8	Arabidopsis thaliana	AAD23884.1	65.76	698	215	10	1	689	414	2462	0	859
Unigene0140321	AtCslD1	Arabidopsis thaliana	AAC04910.1	69.46	953	262	7	96	1033	3007	191	0	1370
Unigene0157828	AtCslD2	Arabidopsis thaliana	CAC01704.1	79.49	1141	202	12	26	1145	592	3981	0	1862
Unigene0157828	AtCslD3	Arabidopsis thaliana	AAF26119.1	80.73	1131	196	6	31	1145	607	3981	0	1857
Unigene0157828	AtCslD4	Arabidopsis thaliana	CAB37559.1	70.99	1117	273	10	20	1092	610	3939	0	1538
Unigene0138731	AtCslD5	Arabidopsis thaliana	AAF02892.1	71.88	1195	279	17	1	1180	133	3591	0	1622
Unigene0130815	AtCslE1	Arabidopsis thaliana	AAF79313.1	47.33	748	288	11	19	692	131	2278	0	615
Unigene0100036	AtCslG1	Arabidopsis thaliana	AAB63622.1	50.52	671	305	12	59	722	2240	288	0	649
Unigene0100036	AtCslG2	Arabidopsis thaliana	AAM20086.1	49.85	660	309	10	56	702	2240	288	0	650
Unigene0100036	AtCslG3	Arabidopsis thaliana	NP_194130.2	52.13	656	297	10	64	712	2225	288	0	673
Unigene0124304	AtCesA3	Arabidopsis thaliana	AAC39336.1	79.8	1079	200	8	1	1065	3438	214	0	1729
Unigene0104605	OsCesA1	Oryza sativa Japonica Group	AAT77342.1	84.6	1091	149	7	1	1076	282	3542	0	1794
Unigene0124304	OsCesA2	Oryza sativa Japonica Group	AAP21426.1	86.27	1071	127	8	11	1073	3390	214	0	1840
Unigene0104605	OsCesA3	Oryza sativa Japonica Group	BAD30574.1	67.27	1109	324	8	1	1092	282	3542	0	1444
Unigene0108700	OsCesA4	Oryza sativa Indica Group	ABR25972.1	89.67	271	28	0	1	271	2282	1470	1e-177	525
Unigene0104605	OsCesA5	Oryza sativa Japonica Group	AAO41140.1	67.78	1108	319	9	1	1091	282	3542	0	1454
Unigene0124304	OsCesA6	Oryza sativa Japonica Group	BAC84511.1	67.78	1080	305	12	37	1091	3399	214	0	1415
Unigene0157829	OsCesA7	Oryza sativa Japonica Group	AAK27814.1	76.01	592	133	4	3	594	82	1830	0	887
Unigene0124304	OsCesA8	Oryza sativa Japonica Group	BAC57282.1	87.13	1088	120	9	1	1081	3438	214	0	1857
Unigene0124304	OsCesA9	Oryza sativa Indica Group	BAJ05813.1	68.55	1081	262	12	33	1055	3396	214	0	1398
Unigene0102284	OsCslA1	Oryza sativa Japonica Group	DAA01743.1	72.48	516	138	3	6	521	792	2327	0	784
Unigene0119835	OsCslA2	Oryza sativa	AAL38525.1	63.26	264	96	1	1	264	1246	2034	1e-104	325
Unigene0142352	OsCslA2	Oryza sativa Japonica Group	DAA01755.1	70.77	431	125	1	88	518	688	1977	0	624
Unigene0142352	OsCslA3	Oryza sativa	DAA01744.1	67.95	440	141	0	112	551	676	1995	0	566
Unigene0142352	OsCslA4	Oryza sativa Japonica Group	AAL84294.1	68.81	481	132	3	37	517	511	1899	0	681
Unigene0142352	OsCslA5	Oryza sativa Japonica Group	AAL82530.1	57.56	509	206	3	58	566	481	1977	0	587
Unigene0030248	OsCslA6	Oryza sativa	AAL25127.1	61.96	531	197	3	45	572	1662	76	0	663
Unigene0142352	OsCslA7	Oryza sativa	AAL38528.1	61.3	447	171	2	1	446	562	1899	0	603
Unigene0142352	OsCslA7	Oryza sativa Japonica Group	BAC79726.1	60.46	478	187	2	76	552	469	1899	0	629
Unigene0102284	OsCslA9	Oryza sativa	AAL25128.1	72.07	537	131	3	2	527	738	2324	0	838
Unigene0119963	OsCslC1	Oryza sativa Japonica Group	BAC10759.1	75.07	686	144	5	15	690	459	2465	0	823
Unigene0119963	OsCslC2	Oryza sativa	AAL38535.1	75.31	486	111	3	1	485	1032	2465	0	667
Unigene0119963	OsCslC2	Oryza sativa Indica Group	DAA01750.1	64.61	698	213	8	14	698	435	2465	0	761
Unigene0119963	OsCslC2	Oryza sativa Japonica Group	BAD34098.1	70.02	587	164	4	61	643	729	2465	0	745
Unigene0119963	OsCslC3	Oryza sativa Japonica Group	BAC98512.1	60.64	752	219	12	1	744	414	2462	0	830
Unigene0119963	OsCslC7	Oryza sativa	AAL38527.1	86.9	252	33	0	1	252	1710	2465	5e-115	357
Unigene0119963	OsCslC9	Oryza sativa	AAL38526.1	77.18	596	123	6	9	595	690	2465	0	836
Unigene0140321	OsCslD1	Oryza sativa Japonica Group	AAP55168.1	76.28	1134	215	14	24	1122	3535	191	0	1671
Unigene0157828	OsCslD2	Oryza sativa	AAL38534.1	91.76	182	15	0	1	182	2920	3465	7e-113	353
Unigene0157828	OsCslD2	Oryza sativa Japonica Group	BAA93027.1	80.69	1155	189	9	29	1170	580	3981	0	1923
Unigene0157828	OsCslD3	Oryza sativa	DAA01756.1	66.43	1138	341	9	35	1147	616	3981	0	1518
Unigene0157828	OsCslD3	Oryza sativa Japonica Group	BAC75436.1	65.2	1138	342	10	35	1134	616	3981	0	1477
Unigene0138731	OsCslD4	Oryza sativa	AAL38529.1	77.72	395	71	4	4	398	2347	3480	0	563
Unigene0130815	OsCslE1	Oryza sativa	AAL25129.1	52.67	731	321	8	16	730	131	2296	0	740
Unigene0130815	OsCslE1	Oryza sativa Japonica Group	BAD33978.1	53.15	730	326	6	16	737	131	2296	0	751
Unigene0130815	OsCslE2	Oryza sativa	AAL25130.1	52.81	712	324	5	37	743	179	2293	0	768
Unigene0157828	OsCslF1	Oryza sativa	AAL25131.1	47.97	838	351	10	52	811	1378	3870	0	761
Unigene0157828	OsCslF1	Oryza sativa Japonica Group	BAC83318.1	47.97	838	351	10	52	811	1378	3870	0	761
Unigene0157828	OsCslF2	Oryza sativa Japonica Group	AAL25132.1	48.09	838	350	10	82	841	1378	3870	0	759
Unigene0157828	OsCslF3	Oryza sativa	AAL25133.1	44.95	841	374	13	73	835	1375	3864	0	745
Unigene0157828	OsCslF3	Oryza sativa Japonica Group	BAC83322.1	44.95	841	374	13	73	835	1375	3864	0	745
Unigene0157828	OsCslF4	Oryza sativa	AAL25134.1	48.45	838	359	11	72	842	1375	3870	0	763
Unigene0157828	OsCslF4	Oryza sativa Japonica Group	BAC83321.1	48.45	838	359	11	80	850	1375	3870	0	764
Unigene0147573	OsCslF6	Oryza sativa	AAL38530.2	48.19	498	227	6	1	483	400	1845	4e-143	431
Unigene0140321	OsCslF6	Oryza sativa Japonica Group	BAC66734.1	52.06	874	360	9	90	918	2803	224	0	877
Unigene0147573	OsCslF7	Oryza sativa Japonica Group	AAK91320.1	48.76	564	211	11	294	802	157	1779	1e-132	415
Unigene0157828	OsCslF8	Oryza sativa Japonica Group	BAC65371.1	45.67	854	379	9	67	839	1321	3870	0	775
Unigene0140321	OsCslF9	Oryza sativa Japonica Group	BAC80027.1	45.02	873	382	15	45	829	2875	287	0	742
Unigene0139023	OsCslH1	Oryza sativa	AAL38531.1	53.12	706	310	10	46	741	2209	125	0	741
Unigene0139023	OsCslH1	Oryza sativa Japonica Group	AAN01252.1	53.22	667	291	10	53	709	2209	242	0	698
Unigene0139023	OsCslH2	Oryza sativa Indica Group	DAA01748.1	46.51	716	319	10	87	760	2206	125	0	617
Unigene0139023	OsCslH2	Oryza sativa Japonica Group	BAF14725.1	45.84	685	308	9	99	741	2206	215	0	581
