# Supplementary material for: Transcriptome Analysis of Dendrobium officinale and its Application to the Identification of Genes Associated with Polysaccharide Synthesis
Source: Front Plant Sci. 2016 Feb 5;7:5. doi: 10.3389/fpls.2016.00005 (PMC4742539; doi:10.3389/fpls.2016.00005)
Supplement: Additional file 6 — Specific expression of genes in Dendrobium-1. [file DataSheet6.XLSX]

## Sheet: Dendrobium_1_specific genes
		Additional file 6. Specific expression of genes in Dendrobium-1
geneID	geneLength	Dendrobium_1_RPKM	Dendrobium_2_RPKM	log2(Dendrobium_2_RPKM/Dendrobium_1_RPKM)	up/down	pvalue	FDR	Nr-ID	Nr-Score	Nr-Evalue	Nr-annotation	Swissprot-ID	Swissprot-Score	Swissprot-Evalue	Swissprot-annotation
Unigene0001053	736	137.168	0	-17.0656	Down	0	0	gi|115479833|ref|NP_001063510.1|	198	9e-50	Os09g0483500 [Oryza sativa Japonica Group]	--	--	--	--
Unigene0006451	285	104.811	0	-16.6774	Down	0	0	gi|508786835|gb|EOY34091.1|	121	4e-27	Dessication-induced 1VOC superfamily protein [Theobroma cacao]	--	--	--	--
Unigene0006452	460	81.7468	0	-16.3189	Down	0	0	gi|115452239|ref|NP_001049720.1|	105	3e-22	Os03g0277500 [Oryza sativa Japonica Group]	--	--	--	--
Unigene0014768	715	140.348	0	-17.0986	Down	0	0	gi|436827|gb|AAA19578.1|	233	3e-60	lectin [Cymbidium hybrid cultivar]	sp|B2KNH9|LEC_DENFN	148	3e-35	Mannose-specific lectin OS=Dendrobium findlayanum GN=dfa PE=1 SV=1
Unigene0015018	1405	16.3995	0	-14.0014	Down	0	0	gi|351726399|ref|NP_001237637.1|	348	2e-94	isoflavone reductase homolog 2 [Glycine max]	sp|E1U332|ALL12_OLEEU	341	9e-93	Isoflavone reductase-like protein OS=Olea europaea PE=1 SV=1
Unigene0015160	1587	41.1545	0	-15.3288	Down	0	0	gi|225430778|ref|XP_002267187.1|	473	1e-132	PREDICTED: cytochrome P450 90B1-like [Vitis vinifera]	sp|O64989|C90B1_ARATH	443	2e-123	Cytochrome P450 90B1 OS=Arabidopsis thaliana GN=CYP90B1 PE=1 SV=2
Unigene0015680	1034	39.9631	0	-15.2864	Down	0	0	gi|460412141|ref|XP_004251461.1|	192	1e-47	PREDICTED: NEP1-interacting protein-like 1-like [Solanum lycopersicum]	sp|Q8GT74|NIP2_ARATH	169	4e-41	NEP1-interacting protein 2 OS=Arabidopsis thaliana GN=NIP2 PE=1 SV=1
Unigene0024134	1266	64.4315	0	-15.9755	Down	0	0	gi|357436549|ref|XP_003588550.1|	233	1e-59	BURP domain-containing protein [Medicago truncatula]	sp|Q942D4|BURP3_ORYSJ	210	2e-53	BURP domain-containing protein 3 OS=Oryza sativa subsp. japonica GN=BURP3 PE=2 SV=1
Unigene0031689	616	38.7433	0	-15.2417	Down	0	0	gi|159792306|gb|ABW98504.1|	119	5e-26	terpene synthase [Phalaenopsis bellina]	sp|B2KSJ5|GCSY1_CUCME	95.1	3e-19	(+)-gamma-cadinene synthase OS=Cucumis melo PE=1 SV=1
Unigene0032035	813	42.5212	0	-15.3759	Down	0	0	gi|168178|gb|AAA33345.1|	122	1e-26	lectin, partial [Galanthus nivalis]	sp|P30617|LEC_GALNI	113	2e-24	Mannose-specific lectin OS=Galanthus nivalis PE=1 SV=1
Unigene0018081	825	20.1027	0	-14.2951	Down	5.982e-273	4.4851e-271	--	--	--	--	--	--	--	--
Unigene0009040	519	31.5655	0	-14.9461	Down	1.2508e-269	9.2749e-268	--	--	--	--	--	--	--	--
Unigene0025139	1269	11.9903	0	-13.5496	Down	1.7909e-250	1.2527e-248	--	--	--	--	--	--	--	--
Unigene0017183	1240	11.5806	0	-13.4994	Down	1.9985e-236	1.3308e-234	gi|470144548|ref|XP_004307916.1|	432	1e-119	PREDICTED: peroxidase 5-like [Fragaria vesca subsp. vesca]	sp|A7QEU4|PER5_VITVI	419	2e-116	Peroxidase 5 OS=Vitis vinifera GN=GSVIVT00037159001 PE=1 SV=2
Unigene0039062	1104	12.514	0	-13.6113	Down	1.7382e-227	1.1192e-225	gi|225446656|ref|XP_002281731.1|	449	1e-125	PREDICTED: peroxidase 4 [Vitis vinifera]	sp|A7NY33|PER4_VITVI	386	2e-106	Peroxidase 4 OS=Vitis vinifera GN=GSVIVT00023967001 PE=1 SV=1
Unigene0017230	870	15.8619	0	-13.9533	Down	3.1298e-227	2.0114e-225	gi|514767358|ref|XP_004966222.1|	389	1e-107	PREDICTED: cytochrome P450 77A3-like [Setaria italica]	sp|O48928|C77A3_SOYBN	217	8e-56	Cytochrome P450 77A3 OS=Glycine max GN=CYP77A3 PE=2 SV=1
Unigene0018668	589	23.1388	0	-14.498	Down	2.0186e-224	1.2814e-222	gi|485648420|gb|EOD41329.1|	55.8	6e-07	hypothetical protein EMIHUDRAFT_433316 [Emiliania huxleyi CCMP1516]	--	--	--	--
Unigene0002248	929	13.5148	0	-13.7223	Down	8.4811e-207	4.9816e-205	gi|508711913|gb|EOY03810.1|	217	4e-55	Pollen Ole e 1 allergen and extensin family protein [Theobroma cacao]	sp|Q8R4X3|RBM12_MOUSE	57.8	1e-07	RNA-binding protein 12 OS=Mus musculus GN=Rbm12 PE=1 SV=3
Unigene0016319	814	15.0228	0	-13.8749	Down	1.9593e-201	1.121e-199	gi|115441793|ref|NP_001045176.1|	80.9	3e-14	Os01g0914000 [Oryza sativa Japonica Group]	--	--	--	--
Unigene0013099	522	22.562	0	-14.4616	Down	5.0007e-194	2.7853e-192	gi|297607589|ref|NP_001060222.2|	140	2e-32	Os07g0604600 [Oryza sativa Japonica Group]	--	--	--	--
Unigene0017340	1526	6.9226	0	-12.7571	Down	4.1796e-174	2.1295e-172	gi|346703250|emb|CBX25348.1|	338	2e-91	hypothetical_protein [Oryza brachyantha]	sp|A9ZPJ6|AGCT1_HORVU	276	2e-73	Agmatine coumaroyltransferase-1 OS=Hordeum vulgare GN=ACT-1 PE=1 SV=1
Unigene0022269	834	11.7711	0	-13.523	Down	7.6014e-162	3.6634e-160	gi|108862534|gb|ABG21984.1|	236	5e-61	Cyclin, N-terminal domain containing protein, expressed [Oryza sativa Japonica Group]	sp|Q0INT0|CCA13_ORYSJ	236	1e-61	Cyclin-A1-3 OS=Oryza sativa subsp. japonica GN=CYCA1-3 PE=2 SV=2
Unigene0001278	730	13.1497	0	-13.6827	Down	2.8619e-158	1.3564e-156	--	--	--	--	--	--	--	--
Unigene0014288	1328	7.0995	0	-12.7935	Down	1.8458e-155	8.6177e-154	gi|514784344|ref|XP_004970568.1|	304	3e-81	PREDICTED: aldo-keto reductase family 4 member C10-like [Setaria italica]	sp|Q0PGJ6|AKRC9_ARATH	271	6e-72	Aldo-keto reductase family 4 member C9 OS=Arabidopsis thaliana GN=AKR4C9 PE=1 SV=1
Unigene0014100	2015	3.9995	0	-11.9656	Down	5.5259e-133	2.2751e-131	gi|161089460|gb|ABX57720.1|	543	1e-153	sesquiterpene synthase [Vanda hybrid cultivar]	sp|B1B1U3|ZSS1_ZINZE	477	2e-133	Alpha-humulene synthase OS=Zingiber zerumbet GN=ZSS1 PE=1 SV=1
Unigene0012637	384	19.6905	0	-14.2652	Down	8.2334e-125	3.211e-123	gi|470134199|ref|XP_004302943.1|	72.8	2e-12	PREDICTED: gibberellin 20 oxidase 1-like [Fragaria vesca subsp. vesca]	--	--	--	--
Unigene0018372	1117	6.616	0	-12.6917	Down	5.3101e-122	2.0384e-120	gi|115447051|ref|NP_001047305.1|	152	2e-35	Os02g0594300 [Oryza sativa Japonica Group]	sp|Q9FYK5|ESR2_ARATH	139	4e-32	Ethylene-responsive transcription factor ESR2 OS=Arabidopsis thaliana GN=ESR2 PE=1 SV=1
Unigene0017061	1104	6.5248	0	-12.6717	Down	6.1666e-119	2.3176e-117	gi|116308960|emb|CAH66085.1|	270	4e-71	H0209A05.2 [Oryza sativa Indica Group]	--	--	--	--
Unigene0015324	1290	5.5237	0	-12.4314	Down	1.1671e-117	4.3546e-116	gi|359483343|ref|XP_002263615.2|	510	1e-143	PREDICTED: LOW QUALITY PROTEIN: probable pectate lyase 16 [Vitis vinifera]	sp|O65456|PLY16_ARATH	476	2e-133	Probable pectate lyase 16 OS=Arabidopsis thaliana GN=At4g22080 PE=2 SV=1
Unigene0018959	1454	4.8685	0	-12.2493	Down	6.813e-117	2.5252e-115	gi|514820811|ref|XP_004985091.1|	612	1e-174	PREDICTED: metal tolerance protein 4-like [Setaria italica]	sp|Q10PP8|MTP4_ORYSJ	598	3e-170	Metal tolerance protein 4 OS=Oryza sativa subsp. japonica GN=MTP4 PE=2 SV=1
Unigene0023445	2313	2.7981	0	-11.4502	Down	6.2286e-107	2.1548e-105	gi|359480094|ref|XP_003632397.1|	391	1e-107	PREDICTED: B3 domain-containing transcription factor ABI3-like [Vitis vinifera]	sp|P26307|VIV1_MAIZE	361	1e-98	Regulatory protein viviparous-1 OS=Zea mays GN=VP1 PE=2 SV=1
Unigene0016103	977	6.3697	0	-12.637	Down	7.6028e-103	2.5477e-101	gi|225462721|ref|XP_002267745.1|	281	2e-74	PREDICTED: transcription factor SPEECHLESS [Vitis vinifera]	sp|Q700C7|SPCH_ARATH	237	8e-62	Transcription factor SPEECHLESS OS=Arabidopsis thaliana GN=SPCH PE=1 SV=1
Unigene0015575	835	7.3597	0	-12.8454	Down	1.4389e-101	4.7695e-100	gi|449519444|ref|XP_004166745.1|	87	5e-16	PREDICTED: uncharacterized LOC101215930 [Cucumis sativus]	--	--	--	--
Unigene0027124	845	7.1806	0	-12.8099	Down	2.7233e-100	8.9147e-99	--	--	--	--	--	--	--	--
Unigene0014099	2122	2.8227	0	-11.4629	Down	5.1541e-99	1.6717e-97	gi|161089460|gb|ABX57720.1|	457	1e-147	sesquiterpene synthase [Vanda hybrid cultivar]	sp|B1B1U3|ZSS1_ZINZE	399	1e-128	Alpha-humulene synthase OS=Zingiber zerumbet GN=ZSS1 PE=1 SV=1
Unigene0019953	1793	3.332	0	-11.7022	Down	9.2803e-99	3e-97	gi|357474929|ref|XP_003607750.1|	473	1e-132	SET domain protein [Medicago truncatula]	sp|A5DQN2|SET5_PICGU	66.2	8e-10	Potential protein lysine methyltransferase SET5 OS=Meyerozyma guilliermondii (strain ATCC 6260 / CBS 566 / DSM 6381 / JCM 1539 / NBRC 10279 / NRRL Y-324) GN=SET5 PE=3 SV=2
Unigene0014560	228	26.0664	0	-14.6699	Down	3.0087e-98	9.6819e-97	--	--	--	--	--	--	--	--
Unigene0033073	690	8.4329	0	-13.0418	Down	3.3241e-96	1.0496e-94	gi|514784552|ref|XP_004970619.1|	141	1e-32	PREDICTED: cell wall / vacuolar inhibitor of fructosidase 2-like [Setaria italica]	sp|O49603|CVIF2_ARATH	124	6e-28	Cell wall / vacuolar inhibitor of fructosidase 2 OS=Arabidopsis thaliana GN=C/VIF2 PE=1 SV=1
Unigene0040017	2567	2.2364	0	-11.127	Down	6.2912e-95	1.9648e-93	gi|9802583|gb|AAF99785.1|AC012463_2	193	2e-47	T2E6.4 [Arabidopsis thaliana]	sp|P11369|POL2_MOUSE	1168	0	Retrovirus-related Pol polyprotein LINE-1 OS=Mus musculus GN=Pol PE=1 SV=2
Unigene0032777	735	7.7472	0	-12.9195	Down	3.6726e-94	1.1388e-92	gi|449444983|ref|XP_004140253.1|	57.4	3e-07	PREDICTED: transcription factor bHLH150-like [Cucumis sativus]	--	--	--	--
Unigene0011833	490	11.3668	0	-13.4725	Down	4.0575e-92	1.2362e-90	gi|38345769|emb|CAE03470.2|	93.2	2e-18	OSJNBa0083N12.7 [Oryza sativa Japonica Group]	--	--	--	--
Unigene0018531	679	8.2029	0	-13.0019	Down	4.0575e-92	1.2359e-90	--	--	--	--	--	--	--	--
Unigene0025137	784	7.0249	0	-12.7783	Down	4.2649e-91	1.288e-89	--	--	--	--	--	--	--	--
Unigene0012883	502	10.9092	0	-13.4133	Down	1.3827e-90	4.1589e-89	gi|449483536|ref|XP_004156618.1|	195	3e-49	PREDICTED: pyruvate decarboxylase isozyme 2-like [Cucumis sativus]	sp|P51851|PDC2_PEA	186	7e-47	Pyruvate decarboxylase isozyme 2 (Fragment) OS=Pisum sativum GN=PDC2 PE=2 SV=1
Unigene0020316	663	8.1427	0	-12.9913	Down	2.6169e-89	7.7842e-88	gi|508711141|gb|EOY03038.1|	174	2e-42	Glutamine synthase clone R1, 1,ATGLN1,1 isoform 2, partial [Theobroma cacao]	sp|P00965|GLNA3_PHAVU	105	3e-22	Glutamine synthetase N-1 OS=Phaseolus vulgaris GN=Gln-gamma PE=1 SV=2
Unigene0015570	735	7.218	0	-12.8174	Down	8.9179e-88	2.6191e-86	gi|474024426|gb|EMS52985.1|	134	2e-30	Dof zinc finger protein DOF3.5 [Triticum urartu]	sp|Q9SVC5|DOF35_ARATH	113	2e-24	Dof zinc finger protein DOF3.5 OS=Arabidopsis thaliana GN=DOF3.5 PE=3 SV=1
Unigene0016013	1162	4.4585	0	-12.1223	Down	9.8527e-86	2.8409e-84	gi|209956793|gb|ABU88887.2|	322	1e-86	S-adenosyl-L-methionine:salicylic acid carboxyl methyltransferase [Chimonanthus praecox]	sp|Q9SPV4|SAMT_CLABR	233	2e-60	Salicylate O-methyltransferase OS=Clarkia breweri GN=SAMT PE=1 SV=1
Unigene0014287	321	15.9457	0	-13.9609	Down	1.0356e-84	2.9613e-83	gi|115441039|ref|NP_001044799.1|	154	8e-37	Os01g0847700 [Oryza sativa Japonica Group]	sp|Q0PGJ6|AKRC9_ARATH	141	1e-33	Aldo-keto reductase family 4 member C9 OS=Arabidopsis thaliana GN=AKR4C9 PE=1 SV=1
Unigene0015733	433	11.5696	0	-13.4981	Down	6.3545e-83	1.7833e-81	gi|115438835|ref|NP_001043697.1|	120	1e-26	Os01g0644200 [Oryza sativa Japonica Group]	--	--	--	--
Unigene0003799	1126	4.228	0	-12.0458	Down	7.7565e-79	2.1022e-77	gi|225443704|ref|XP_002264996.1|	271	2e-71	PREDICTED: CTD small phosphatase-like protein-like [Vitis vinifera]	sp|Q54GB2|CTSL2_DICDI	130	2e-29	CTD small phosphatase-like protein 2 OS=Dictyostelium discoideum GN=ctdspl2 PE=3 SV=1
Unigene0015001	1257	3.7502	0	-11.8728	Down	4.5279e-78	1.2171e-76	gi|116310344|emb|CAH67358.1|	263	7e-69	OSIGBa0134P10.4 [Oryza sativa Indica Group]	sp|Q50H32|GRCR1_MOUSE	95.5	7e-19	Glutaredoxin domain-containing cysteine-rich protein 1 OS=Mus musculus GN=Grxcr1 PE=1 SV=1
Unigene0037428	1048	4.4981	0	-12.1351	Down	4.5279e-78	1.2169e-76	gi|343174802|gb|AEL99952.1|	202	9e-51	diterpene synthase TPS3, partial [Abies balsamea]	sp|Q38710|TPSDV_ABIGR	202	4e-51	Abietadiene synthase, chloroplastic OS=Abies grandis GN=AS PE=1 SV=1
Unigene0003308	724	6.4252	0	-12.6495	Down	4.7594e-77	1.2682e-75	gi|449460808|ref|XP_004148136.1|	99.8	6e-20	PREDICTED: 21 kDa protein-like [Cucumis sativus]	sp|P17407|21KD_DAUCA	82.8	2e-15	21 kDa protein OS=Daucus carota PE=2 SV=1
Unigene0017761	840	5.5008	0	-12.4254	Down	1.543e-76	4.0888e-75	gi|115450889|ref|NP_001049045.1|	126	5e-28	Os03g0161600 [Oryza sativa Japonica Group]	sp|Q2V3I3|EPFL4_ARATH	109	3e-23	EPIDERMAL PATTERNING FACTOR-like protein 4 OS=Arabidopsis thaliana GN=EPFL4 PE=3 SV=1
Unigene0019951	303	15.2499	0	-13.8965	Down	1.543e-76	4.088e-75	--	--	--	--	--	--	--	--
Unigene0019176	749	6.1276	0	-12.5811	Down	5.0026e-76	1.3189e-74	gi|38346616|emb|CAD41196.2|	174	1e-42	OSJNBa0074L08.7 [Oryza sativa Japonica Group]	sp|O77033|CYC8_DICDI	52.8	3e-06	General transcriptional corepressor trfA OS=Dictyostelium discoideum GN=trfA PE=2 SV=1
Unigene0015168	236	18.92	0	-14.2076	Down	5.527e-74	1.4231e-72	--	--	--	--	--	--	--	--
Unigene0013168	850	5.1616	0	-12.3336	Down	1.046e-72	2.6557e-71	gi|226529630|ref|NP_001152607.1|	200	4e-50	growth-regulating factor [Zea mays]	sp|Q6EPP9|GRF10_ORYSJ	199	2e-50	Growth-regulating factor 10 OS=Oryza sativa subsp. japonica GN=GRF10 PE=2 SV=1
Unigene0038953	992	4.2188	0	-12.0426	Down	2.1872e-69	5.3657e-68	gi|357164144|ref|XP_003579963.1|	286	7e-76	PREDICTED: gibberellin 3-beta-dioxygenase 4-like [Brachypodium distachyon]	sp|Q9C899|F6H2_ARATH	105	4e-22	Feruloyl CoA ortho-hydroxylase 2 OS=Arabidopsis thaliana GN=F6'H2 PE=1 SV=1
Unigene0016751	650	6.3668	0	-12.6364	Down	1.2768e-68	3.1107e-67	gi|225445650|ref|XP_002266058.1|	114	1e-24	PREDICTED: microtubule-associated protein SPIRAL2-like [Vitis vinifera]	sp|Q9T041|MAPT_ARATH	64.7	5e-10	Microtubule-associated protein TORTIFOLIA1 OS=Arabidopsis thaliana GN=TOR1 PE=1 SV=2
Unigene0011307	1421	2.9014	0	-11.5025	Down	2.299e-68	5.5839e-67	gi|124360723|gb|ABN08700.1|	60.8	8e-08	Endonuclease/exonuclease/phosphatase [Medicago truncatula]	--	--	--	--
Unigene0008503	1626	2.526	0	-11.3026	Down	4.1396e-68	1.0016e-66	gi|115479653|ref|NP_001063420.1|	405	1e-111	Os09g0466800 [Oryza sativa Japonica Group]	sp|Q02817|MUC2_HUMAN	85.9	8e-16	Mucin-2 OS=Homo sapiens GN=MUC2 PE=1 SV=2
Unigene0023644	1381	2.9629	0	-11.5328	Down	7.4536e-68	1.7967e-66	gi|508717843|gb|EOY09740.1|	429	1e-119	RNA-binding protein Luc7-like 1 isoform 1 [Theobroma cacao]	sp|Q9USM4|LUC7_SCHPO	94.4	2e-18	U1 snRNP-associated protein usp106 OS=Schizosaccharomyces pombe (strain 972 / ATCC 24843) GN=usp106 PE=1 SV=1
Unigene0013853	669	6.0929	0	-12.5729	Down	1.3421e-67	3.2224e-66	--	--	--	--	--	--	--	--
Unigene0037640	1424	2.8516	0	-11.4776	Down	2.4165e-67	5.7899e-66	gi|403082185|gb|AFR23078.1|	375	1e-102	salicylic acid methyltransferase [Narcissus tazetta var. chinensis]	sp|Q9FYZ9|BAMT_ANTMA	272	5e-72	Benzoate carboxyl methyltransferase OS=Antirrhinum majus GN=BAMT PE=1 SV=1
Unigene0012351	318	12.6225	0	-13.6237	Down	1.4107e-66	3.3506e-65	--	--	--	--	--	--	--	--
Unigene0015019	618	6.4699	0	-12.6595	Down	2.54e-66	6.0161e-65	gi|3415126|gb|AAC32591.1|	74.7	1e-12	phenylcoumaran benzylic ether reductase [Pinus taeda]	sp|P52579|IFRH_TOBAC	66.6	1e-10	Isoflavone reductase homolog A622 OS=Nicotiana tabacum PE=2 SV=1
Unigene0013852	632	6.302	0	-12.6216	Down	4.5735e-66	1.0806e-64	gi|116779648|gb|ABK21379.1|	53.5	3e-06	unknown [Picea sitchensis]	--	--	--	--
Unigene0014101	1834	2.1717	0	-11.0846	Down	4.5735e-66	1.0804e-64	gi|161089460|gb|ABX57720.1|	378	1e-103	sesquiterpene synthase [Vanda hybrid cultivar]	sp|B1B1U3|ZSS1_ZINZE	326	3e-88	Alpha-humulene synthase OS=Zingiber zerumbet GN=ZSS1 PE=1 SV=1
Unigene0038878	624	5.8093	0	-12.5041	Down	3.4254e-60	7.5794e-59	gi|166359608|gb|ABY86896.1|	61.2	2e-08	LEA-like protein [Eutrema halophilum]	sp|P09441|LEA13_GOSHI	54.7	5e-07	Late embryogenesis abundant protein D-113 OS=Gossypium hirsutum PE=2 SV=2
Unigene0036782	1482	2.3305	0	-11.1864	Down	2.2092e-57	4.7124e-56	gi|21740781|emb|CAD41258.1|	190	7e-47	OSJNBa0067K08.4 [Oryza sativa Japonica Group]	--	--	--	--
Unigene0017745	1137	2.9966	0	-11.5491	Down	1.2897e-56	2.725e-55	gi|359485305|ref|XP_002277281.2|	382	1e-104	PREDICTED: reticuline oxidase-like protein-like [Vitis vinifera]	sp|Q8GTB6|THCAS_CANSA	337	1e-91	Tetrahydrocannabinolic acid synthase OS=Cannabis sativa PE=1 SV=1
Unigene0002567	957	3.5115	0	-11.7779	Down	7.5285e-56	1.5734e-54	gi|302190104|dbj|BAJ14111.1|	211	2e-53	PRESSED FLOWER a [Juncus wallichianus]	sp|Q33DK1|WOX3_ORYSJ	186	2e-46	WUSCHEL-related homeobox 3 OS=Oryza sativa subsp. japonica GN=WOX3 PE=1 SV=1
Unigene0011100	587	5.7249	0	-12.483	Down	7.5285e-56	1.5732e-54	--	--	--	--	--	--	--	--
Unigene0031694	331	10.1526	0	-13.3096	Down	7.5285e-56	1.5729e-54	gi|161089460|gb|ABX57720.1|	142	3e-33	sesquiterpene synthase [Vanda hybrid cultivar]	sp|Q6Q3H2|TPSVS_VITVI	117	2e-26	Valencene synthase OS=Vitis vinifera GN=ValCS PE=1 SV=1
Unigene0099843	968	3.3912	0	-11.7276	Down	1.4248e-54	2.9269e-53	gi|115434196|ref|NP_001041856.1|	311	2e-89	Os01g0117900 [Oryza sativa Japonica Group]	sp|Q94AP3|WAT1_ARATH	265	4e-70	Protein WALLS ARE THIN 1 OS=Arabidopsis thaliana GN=WAT1 PE=1 SV=1
Unigene0018239	1110	2.9434	0	-11.5233	Down	2.5656e-54	5.2461e-53	gi|359479018|ref|XP_002284615.2|	520	1e-146	PREDICTED: 125 kDa kinesin-related protein [Vitis vinifera]	sp|O23826|K125_TOBAC	373	1e-102	125 kDa kinesin-related protein OS=Nicotiana tabacum GN=TKRP125 PE=1 SV=1
Unigene0037518	658	4.8234	0	-12.2358	Down	8.7428e-53	1.7482e-51	--	--	--	--	--	--	--	--
Unigene0025835	1635	1.9126	0	-10.9013	Down	5.1037e-52	1.0097e-50	--	--	--	--	--	--	--	--
Unigene0016164	923	3.3712	0	-11.719	Down	9.1896e-52	1.8122e-50	gi|225430694|ref|XP_002263902.1|	216	5e-55	PREDICTED: dolichyldiphosphatase 1 [Vitis vinifera]	--	--	--	--
Unigene0016177	918	3.3895	0	-11.7269	Down	9.1896e-52	1.8119e-50	gi|225436424|ref|XP_002272312.1|	176	9e-43	PREDICTED: histone H2B.2 [Vitis vinifera]	sp|Q9SGE3|H2B2_ARATH	128	7e-29	Histone H2B.2 OS=Arabidopsis thaliana GN=At1g08170 PE=2 SV=1
Unigene0019558	1181	2.5688	0	-11.3269	Down	1.7392e-50	3.3767e-49	gi|225458820|ref|XP_002283302.1|	221	2e-56	PREDICTED: transcription factor bHLH84 [Vitis vinifera]	sp|Q84WK0|BH085_ARATH	177	1e-43	Transcription factor bHLH85 OS=Arabidopsis thaliana GN=BHLH85 PE=2 SV=1
Unigene0019467	884	3.2911	0	-11.6844	Down	1.9215e-48	3.6199e-47	gi|356527134|ref|XP_003532168.1|	277	3e-73	PREDICTED: cytochrome P450 71D11-like [Glycine max]	sp|E1B2Z9|C7AV8_CICIN	270	1e-71	Cytochrome P450 71AV8 OS=Cichorium intybus GN=CYP71AV8 PE=2 SV=1
Unigene0018661	2106	1.3519	0	-10.4008	Down	2.0197e-47	3.7462e-46	gi|400131566|emb|CCH50966.1|	533	1e-161	T4.5 [Malus x robusta]	sp|P10978|POLX_TOBAC	340	4e-101	Retrovirus-related Pol polyprotein from transposon TNT 1-94 OS=Nicotiana tabacum PE=2 SV=1
Unigene0011801	842	3.3074	0	-11.6915	Down	2.123e-46	3.8777e-45	gi|225428446|ref|XP_002284067.1|	237	3e-61	PREDICTED: syntaxin-112-like [Vitis vinifera]	sp|Q9ZPV9|SY112_ARATH	204	6e-52	Syntaxin-112 OS=Arabidopsis thaliana GN=SYP112 PE=2 SV=2
Unigene0025602	726	3.8359	0	-11.9053	Down	2.123e-46	3.8772e-45	--	--	--	--	--	--	--	--
Unigene0015020	1321	2.0728	0	-11.0174	Down	1.2393e-45	2.2336e-44	gi|351726399|ref|NP_001237637.1|	320	7e-86	isoflavone reductase homolog 2 [Glycine max]	sp|E1U332|ALL12_OLEEU	313	2e-84	Isoflavone reductase-like protein OS=Olea europaea PE=1 SV=1
Unigene0021849	476	5.7198	0	-12.4817	Down	2.2315e-45	4.0052e-44	--	--	--	--	--	--	--	--
Unigene0036832	1103	2.4543	0	-11.2611	Down	4.0179e-45	7.1829e-44	gi|115488108|ref|NP_001066541.1|	270	4e-71	Os12g0267900 [Oryza sativa Japonica Group]	sp|Q6INS5|RN168_XENLA	65.9	5e-10	E3 ubiquitin-protein ligase RNF168 OS=Xenopus laevis GN=rnf168 PE=2 SV=1
Unigene0015192	535	5.0309	0	-12.2966	Down	7.2345e-45	1.2892e-43	--	--	--	--	--	--	--	--
Unigene0015534	650	4.0929	0	-11.9989	Down	2.3455e-44	4.1419e-43	gi|225448028|ref|XP_002273123.1|	163	3e-39	PREDICTED: F-box protein At1g10780 [Vitis vinifera]	sp|Q9SAC4|FB2_ARATH	142	1e-33	F-box protein At1g10780 OS=Arabidopsis thaliana GN=At1g10780 PE=2 SV=1
Unigene0019945	1128	2.3585	0	-11.2037	Down	2.3455e-44	4.1414e-43	--	--	--	--	--	--	--	--
Unigene0025362	987	2.6797	0	-11.3879	Down	4.2232e-44	7.4315e-43	gi|252972605|dbj|BAH84782.1|	288	2e-76	cytochrome P450 [Nicotiana tabacum]	sp|O81970|C71A9_SOYBN	280	2e-74	Cytochrome P450 71A9 OS=Glycine max GN=CYP71A9 PE=2 SV=1
Unigene0018488	637	4.0543	0	-11.9852	Down	4.4391e-43	7.6777e-42	--	--	--	--	--	--	--	--
Unigene0034152	776	3.3281	0	-11.7005	Down	4.4391e-43	7.6767e-42	--	--	--	--	--	--	--	--
Unigene0028419	679	3.7806	0	-11.8844	Down	7.9929e-43	1.3739e-41	gi|115448815|ref|NP_001048187.1|	346	2e-94	Os02g0760200 [Oryza sativa Japonica Group]	--	--	--	--
Unigene0017066	403	6.1768	0	-12.5926	Down	1.5127e-41	2.5463e-40	gi|508781000|gb|EOY28256.1|	90.1	1e-17	Transmembrane and coiled-coil domain-containing protein 5B [Theobroma cacao]	--	--	--	--
Unigene0011698	1263	1.9586	0	-10.9356	Down	2.7238e-41	4.5637e-40	gi|301154093|emb|CBW30171.1|	348	2e-94	Chlorophyll synthase [Musa balbisiana]	sp|B7FA90|HPT1_ORYSJ	332	4e-90	Probable homogentisate phytyltransferase 1, chloroplastic OS=Oryza sativa subsp. japonica GN=HPT1 PE=2 SV=1
Unigene0026200	428	5.707	0	-12.4785	Down	8.8307e-41	1.4666e-39	gi|356566551|ref|XP_003551494.1|	132	3e-30	PREDICTED: cytochrome P450 71D10-like [Glycine max]	sp|P93531|C71D7_SOLCH	122	1e-27	Cytochrome P450 71D7 OS=Solanum chacoense GN=CYP71D7 PE=3 SV=1
Unigene0016380	403	6.0224	0	-12.5561	Down	1.59e-40	2.6291e-39	--	--	--	--	--	--	--	--
Unigene0037569	384	6.3204	0	-12.6258	Down	1.59e-40	2.6287e-39	--	--	--	--	--	--	--	--
Unigene0002491	627	3.8212	0	-11.8998	Down	5.155e-40	8.4488e-39	gi|356551094|ref|XP_003543913.1|	64.7	1e-09	PREDICTED: uncharacterized protein LOC100779423 [Glycine max]	--	--	--	--
Unigene0004252	500	4.7918	0	-12.2264	Down	5.155e-40	8.4478e-39	gi|476001843|gb|AGI62063.1|	192	4e-48	SQUAMOSA promoter-binding-like 15 [Erycina pusilla]	sp|Q559A0|GACU_DICDI	66.2	1e-10	Rho GTPase-activating protein gacU OS=Dictyostelium discoideum GN=gacU PE=3 SV=1
Unigene0013902	615	3.8705	0	-11.9183	Down	9.282e-40	1.515e-38	gi|79330664|ref|NP_001032061.1|	65.9	6e-10	low-temperature-induced 65 [Arabidopsis thaliana]	sp|Q04980|LTI65_ARATH	65.9	2e-10	Low-temperature-induced 65 kDa protein OS=Arabidopsis thaliana GN=LTI65 PE=2 SV=2
Unigene0146637	1048	2.2713	0	-11.1493	Down	9.282e-40	1.5148e-38	--	--	--	--	--	--	--	--
Unigene0015533	712	3.2995	0	-11.688	Down	3.0093e-39	4.8675e-38	gi|115479515|ref|NP_001063351.1|	345	7e-94	Os09g0454300 [Oryza sativa Japonica Group]	sp|Q9SAC4|FB2_ARATH	287	4e-77	F-box protein At1g10780 OS=Arabidopsis thaliana GN=At1g10780 PE=2 SV=1
Unigene0013857	277	8.4249	0	-13.0404	Down	5.4185e-39	8.7275e-38	gi|296087550|emb|CBI34139.3|	60.8	9e-09	unnamed protein product [Vitis vinifera]	--	--	--	--
Unigene0015156	787	2.9653	0	-11.534	Down	5.4185e-39	8.7265e-38	gi|474369442|gb|EMS63741.1|	301	1e-80	Organic cation transporter-like protein [Triticum urartu]	sp|Q9LHQ6|OCT4_ARATH	283	1e-75	Organic cation/carnitine transporter 4 OS=Arabidopsis thaliana GN=OCT4 PE=2 SV=1
Unigene0002307	834	2.7795	0	-11.4406	Down	9.7564e-39	1.5636e-37	gi|225461844|ref|XP_002285661.1|	153	4e-36	PREDICTED: glucan endo-1,3-beta-glucosidase [Vitis vinifera]	sp|Q94G86|ALL9_OLEEU	108	5e-23	Glucan endo-1,3-beta-D-glucosidase OS=Olea europaea GN=OLE9 PE=1 SV=1
Unigene0018566	703	3.2532	0	-11.6676	Down	3.1631e-38	5.0161e-37	--	--	--	--	--	--	--	--
Unigene0016169	835	2.7203	0	-11.4096	Down	5.6954e-38	8.9768e-37	gi|356566120|ref|XP_003551283.1|	178	2e-43	PREDICTED: cysteine-rich repeat secretory protein 55-like [Glycine max]	sp|Q9LV60|CRR55_ARATH	154	7e-37	Cysteine-rich repeat secretory protein 55 OS=Arabidopsis thaliana GN=CRRSP55 PE=2 SV=1
Unigene0012876	1517	1.4871	0	-10.5383	Down	1.0255e-37	1.6075e-36	gi|357158146|ref|XP_003578031.1|	535	1e-151	PREDICTED: protein HOTHEAD-like [Brachypodium distachyon]	sp|Q9S746|HTH_ARATH	481	5e-135	Protein HOTHEAD OS=Arabidopsis thaliana GN=HTH PE=1 SV=1
Unigene0016846	1088	2.0591	0	-11.0078	Down	1.8465e-37	2.8847e-36	gi|508725616|gb|EOY17513.1|	63.9	7e-09	Uncharacterized protein TCM_036737 [Theobroma cacao]	--	--	--	--
Unigene0013141	866	2.569	0	-11.327	Down	3.3247e-37	5.1664e-36	gi|115464779|ref|NP_001055989.1|	188	1e-46	Os05g0507000 [Oryza sativa Japonica Group]	sp|Q9LK03|PERK2_ARATH	77.4	1e-13	Proline-rich receptor-like protein kinase PERK2 OS=Arabidopsis thaliana GN=PERK2 PE=2 SV=3
Unigene0019898	396	5.6181	0	-12.4559	Down	3.3247e-37	5.1658e-36	gi|225451852|ref|XP_002278481.1|	89.7	2e-17	PREDICTED: GDSL esterase/lipase 7-like [Vitis vinifera]	sp|Q8LFJ9|GLIP7_ARATH	77.8	2e-14	GDSL esterase/lipase 7 OS=Arabidopsis thaliana GN=GLIP7 PE=2 SV=1
Unigene0011254	1043	2.1181	0	-11.0486	Down	5.9865e-37	9.2587e-36	gi|108706746|gb|ABF94541.1|	211	3e-53	Helix-loop-helix DNA-binding domain containing protein [Oryza sativa Japonica Group]	sp|Q84WK0|BH085_ARATH	182	5e-45	Transcription factor bHLH85 OS=Arabidopsis thaliana GN=BHLH85 PE=2 SV=1
Unigene0036343	535	4.0712	0	-11.9912	Down	1.9409e-36	2.9741e-35	gi|449531053|ref|XP_004172502.1|	67.4	4e-24	PREDICTED: uncharacterized mitochondrial protein AtMg00810-like, partial [Cucumis sativus]	sp|P04146|COPIA_DROME	53.1	2e-12	Copia protein OS=Drosophila melanogaster GN=GIP PE=1 SV=3
Unigene0040053	1012	2.1523	0	-11.0717	Down	1.9409e-36	2.9737e-35	gi|397530421|gb|AFO53698.1|	372	1e-102	fruit ripening and abscission polygalacturonase [Elaeis guineensis]	sp|P48979|PGLR_PRUPE	343	1e-93	Polygalacturonase OS=Prunus persica PE=2 SV=1
Unigene0031693	453	4.7395	0	-12.2105	Down	6.2924e-36	9.5378e-35	gi|161089460|gb|ABX57720.1|	122	2e-28	sesquiterpene synthase [Vanda hybrid cultivar]	sp|Q6Q3H2|TPSVS_VITVI	95.1	1e-21	Valencene synthase OS=Vitis vinifera GN=ValCS PE=1 SV=1
Unigene0018588	611	3.4884	0	-11.7683	Down	1.133e-35	1.71e-34	gi|326910891|gb|AEA11233.1|	214	1e-54	knotted-like homebox protein [Elaeis guineensis]	sp|Q7GDL5|KNOSA_ORYSJ	194	5e-49	Homeobox protein knotted-1-like 10 OS=Oryza sativa subsp. japonica GN=OSH71 PE=2 SV=1
Unigene0037817	835	2.4781	0	-11.275	Down	1.1909e-34	1.7603e-33	--	--	--	--	--	--	--	--
Unigene0013821	593	3.4632	0	-11.7579	Down	2.1443e-34	3.1508e-33	gi|225436426|ref|XP_002273630.1|	94.7	1e-18	PREDICTED: RING-H2 finger protein ATL57-like [Vitis vinifera]	sp|Q9SJJ7|ATL57_ARATH	79	2e-14	RING-H2 finger protein ATL57 OS=Arabidopsis thaliana GN=ATL57 PE=2 SV=1
Unigene0014220	477	4.1749	0	-12.0275	Down	2.2539e-33	3.2487e-32	--	--	--	--	--	--	--	--
Unigene0021740	439	4.5363	0	-12.1473	Down	2.2539e-33	3.2483e-32	gi|508712618|gb|EOY04515.1|	185	2e-46	Peroxidase superfamily protein [Theobroma cacao]	sp|A7NY33|PER4_VITVI	182	8e-46	Peroxidase 4 OS=Vitis vinifera GN=GSVIVT00023967001 PE=1 SV=1
Unigene0011130	791	2.4783	0	-11.2751	Down	7.3073e-33	1.043e-31	gi|224066955|ref|XP_002302297.1|	192	6e-48	aquaporin, MIP family, NIP subfamily [Populus trichocarpa]	sp|Q9ATN4|NIP11_MAIZE	182	2e-45	Aquaporin NIP1-1 OS=Zea mays GN=NIP1-1 PE=2 SV=1
Unigene0037505	842	2.3281	0	-11.1849	Down	7.3073e-33	1.0429e-31	gi|508719452|gb|EOY11349.1|	251	1e-65	Cyclin family isoform 2 [Theobroma cacao]	--	--	--	--
Unigene0004528	1093	1.7793	0	-10.7971	Down	1.3157e-32	1.8684e-31	gi|333796940|gb|AEF98135.1|	583	1e-165	cytochrome c oxidase subunit I [Lingulodinium polyedrum]	sp|P00395|COX1_HUMAN	627	4e-179	Cytochrome c oxidase subunit 1 OS=Homo sapiens GN=MT-CO1 PE=1 SV=1
Unigene0017559	1052	1.819	0	-10.8289	Down	4.2657e-32	5.9818e-31	gi|508779170|gb|EOY26426.1|	295	1e-78	O-fucosyltransferase family protein [Theobroma cacao]	sp|Q8W486|Y1491_ARATH	55.8	5e-07	Uncharacterized protein At1g04910 OS=Arabidopsis thaliana GN=At1g04910 PE=1 SV=1
Unigene0037156	292	6.5535	0	-12.678	Down	4.2657e-32	5.9812e-31	--	--	--	--	--	--	--	--
Unigene0016165	1204	1.5635	0	-10.6106	Down	1.383e-31	1.9176e-30	gi|225430694|ref|XP_002263902.1|	137	7e-31	PREDICTED: dolichyldiphosphatase 1 [Vitis vinifera]	--	--	--	--
Unigene0038492	450	4.1834	0	-12.0305	Down	1.383e-31	1.9174e-30	--	--	--	--	--	--	--	--
Unigene0019739	1261	1.4805	0	-10.5319	Down	2.4902e-31	3.4273e-30	gi|317106707|dbj|BAJ53207.1|	133	8e-30	JHL06B08.9 [Jatropha curcas]	--	--	--	--
Unigene0025057	1671	1.1173	0	-10.1258	Down	2.4902e-31	3.4269e-30	gi|514717803|ref|XP_004953832.1|	791	0	PREDICTED: endoglucanase 6-like [Setaria italica]	sp|Q652F9|GUN17_ORYSJ	791	0	Endoglucanase 17 OS=Oryza sativa subsp. japonica GN=GLU13 PE=2 SV=1
Unigene0013187	967	1.9146	0	-10.9028	Down	4.4837e-31	6.1497e-30	gi|385153422|ref|YP_006073025.1|	121	2e-26	atp6 gene product (mitochondrion) [Nitella hyalina]	sp|P00846|ATP6_HUMAN	400	6e-111	ATP synthase subunit a OS=Homo sapiens GN=MT-ATP6 PE=1 SV=1
Unigene0002982	838	2.1722	0	-11.0849	Down	1.4537e-30	1.9707e-29	--	--	--	--	--	--	--	--
Unigene0008894	753	2.4174	0	-11.2392	Down	1.4537e-30	1.9705e-29	--	--	--	--	--	--	--	--
Unigene0015286	1197	1.5077	0	-10.5581	Down	2.6174e-30	3.5298e-29	gi|225464265|ref|XP_002271012.1|	530	1e-149	PREDICTED: homeobox-leucine zipper protein HDG11-like [Vitis vinifera]	sp|Q69T58|ROC8_ORYSJ	454	6e-127	Homeobox-leucine zipper protein ROC8 OS=Oryza sativa subsp. japonica GN=ROC8 PE=2 SV=2
Unigene0023484	819	2.2036	0	-11.1056	Down	2.6174e-30	3.5295e-29	--	--	--	--	--	--	--	--
Unigene0031001	207	8.7185	0	-13.0899	Down	2.6174e-30	3.5291e-29	--	--	--	--	--	--	--	--
Unigene0010397	714	2.5058	0	-11.2911	Down	4.7128e-30	6.319e-29	--	--	--	--	--	--	--	--
Unigene0023483	793	2.217	0	-11.1144	Down	1.5279e-29	2.0252e-28	--	--	--	--	--	--	--	--
Unigene0101251	2149	0.8181	0	-9.6761	Down	1.5279e-29	2.025e-28	gi|359493257|ref|XP_002272758.2|	610	0	PREDICTED: DUF246 domain-containing protein At1g04910-like [Vitis vinifera]	sp|Q8W486|Y1491_ARATH	214	6e-60	Uncharacterized protein At1g04910 OS=Arabidopsis thaliana GN=At1g04910 PE=1 SV=1
Unigene0004512	613	2.8426	0	-11.473	Down	2.7512e-29	3.6202e-28	gi|470103199|ref|XP_004288031.1|	141	1e-32	PREDICTED: transcription factor HEC2-like [Fragaria vesca subsp. vesca]	sp|Q9SND4|HEC2_ARATH	135	3e-31	Transcription factor HEC2 OS=Arabidopsis thaliana GN=HEC2 PE=1 SV=1
Unigene0016386	1047	1.6643	0	-10.7007	Down	2.7512e-29	3.6199e-28	--	--	--	--	--	--	--	--
Unigene0021146	3565	0.4888	0	-8.9331	Down	2.7512e-29	3.6195e-28	gi|474205012|gb|EMS58669.1|	801	0	DNA polymerase III subunit gamma/tau [Triticum urartu]	sp|P09122|DPO3X_BACSU	169	1e-40	DNA polymerase III subunit gamma/tau OS=Bacillus subtilis (strain 168) GN=dnaX PE=3 SV=3
Unigene0013856	205	8.4241	0	-13.0403	Down	4.9537e-29	6.4924e-28	--	--	--	--	--	--	--	--
Unigene0013167	928	1.8442	0	-10.8488	Down	8.9195e-29	1.1609e-27	gi|115447911|ref|NP_001047735.1|	202	7e-51	Os02g0678800 [Oryza sativa Japonica Group]	sp|Q6EPP9|GRF10_ORYSJ	202	2e-51	Growth-regulating factor 10 OS=Oryza sativa subsp. japonica GN=GRF10 PE=2 SV=1
Unigene0021727	307	5.4732	0	-12.4182	Down	2.8918e-28	3.7311e-27	--	--	--	--	--	--	--	--
Unigene0003863	445	3.7409	0	-11.8692	Down	5.2069e-28	6.6657e-27	--	--	--	--	--	--	--	--
Unigene0004564	320	5.1049	0	-12.3177	Down	1.6881e-27	2.1291e-26	--	--	--	--	--	--	--	--
Unigene0015679	950	1.7196	0	-10.7479	Down	1.6881e-27	2.1289e-26	gi|359494038|ref|XP_002278195.2|	153	5e-36	PREDICTED: NEP1-interacting protein 2-like [Vitis vinifera]	sp|Q8GT74|NIP2_ARATH	145	4e-34	NEP1-interacting protein 2 OS=Arabidopsis thaliana GN=NIP2 PE=1 SV=1
Unigene0028071	2671	0.6116	0	-9.2564	Down	1.6881e-27	2.1287e-26	gi|508779662|gb|EOY26918.1|	1001	0	ABC-2 and Plant PDR ABC-type transporter family protein isoform 3 [Theobroma cacao]	sp|Q7FMW4|PDR15_ORYSJ	974	0	Pleiotropic drug resistance protein 15 OS=Oryza sativa subsp. japonica GN=PDR15 PE=2 SV=1
Unigene0036667	1094	1.4932	0	-10.5442	Down	1.6881e-27	2.1285e-26	gi|514802593|ref|XP_004976189.1|	340	3e-92	PREDICTED: peroxygenase-like [Setaria italica]	sp|Q9SQ57|PXG_SESIN	316	2e-85	Peroxygenase OS=Sesamum indicum GN=SOP1 PE=1 SV=1
Unigene0039439	415	3.8989	0	-11.9289	Down	3.0396e-27	3.8086e-26	gi|359473116|ref|XP_002285460.2|	90.9	8e-18	PREDICTED: cytochrome P450 71B34-like [Vitis vinifera]	sp|O81970|C71A9_SOYBN	80.1	4e-15	Cytochrome P450 71A9 OS=Glycine max GN=CYP71A9 PE=2 SV=1
Unigene0008849	844	1.8618	0	-10.8625	Down	1.7744e-26	2.1784e-25	gi|225460231|ref|XP_002278194.1|	337	2e-91	PREDICTED: GDSL esterase/lipase At1g33811 [Vitis vinifera]	sp|Q8L5Z1|GDL17_ARATH	320	6e-87	GDSL esterase/lipase At1g33811 OS=Arabidopsis thaliana GN=At1g33811 PE=2 SV=1
Unigene0023224	1155	1.347	0	-10.3955	Down	3.1949e-26	3.8958e-25	gi|449438991|ref|XP_004137271.1|	304	3e-81	PREDICTED: flavonol synthase/flavanone 3-hydroxylase-like [Cucumis sativus]	sp|D4N501|DIOX2_PAPSO	186	2e-46	Probable 2-oxoglutarate/Fe(II)-dependent dioxygenase OS=Papaver somniferum GN=DIOX2 PE=2 SV=1
Unigene0031355	533	2.9189	0	-11.5112	Down	3.1949e-26	3.8954e-25	gi|408493626|gb|AFU73866.1|	135	4e-31	monofunctional isopimaradiene synthase [Pinus contorta]	sp|Q50EK2|TPSD1_PINTA	135	2e-31	Levopimaradiene synthase, chloroplastic OS=Pinus taeda GN=LPS PE=1 SV=1
Unigene0036838	808	1.9255	0	-10.911	Down	3.1949e-26	3.8951e-25	gi|115468318|ref|NP_001057758.1|	221	1e-56	Os06g0524400 [Oryza sativa Japonica Group]	--	--	--	--
Unigene0001507	705	2.1847	0	-11.0932	Down	5.7527e-26	6.9591e-25	gi|514802778|ref|XP_004976281.1|	198	8e-50	PREDICTED: two-component response regulator ARR4-like [Setaria italica]	sp|Q9ZWS9|ARR3_ARATH	134	5e-31	Two-component response regulator ARR3 OS=Arabidopsis thaliana GN=ARR3 PE=2 SV=1
Unigene0001615	709	2.1505	0	-11.0705	Down	1.0358e-25	1.2423e-24	--	--	--	--	--	--	--	--
Unigene0017729	717	2.1265	0	-11.0543	Down	1.0358e-25	1.2422e-24	--	--	--	--	--	--	--	--
Unigene0021671	1867	0.8166	0	-9.6735	Down	1.0358e-25	1.2421e-24	gi|514768516|ref|XP_004966512.1|	503	1e-141	PREDICTED: cyclin-B2-2-like isoform X1 [Setaria italica]	sp|Q0D9C7|CCB22_ORYSJ	502	3e-141	Cyclin-B2-2 OS=Oryza sativa subsp. japonica GN=CYCB2-2 PE=1 SV=1
Unigene0026430	784	1.9447	0	-10.9253	Down	1.0358e-25	1.242e-24	gi|508724029|gb|EOY15926.1|	65.1	2e-09	Queuine tRNA-ribosyltransferase [Theobroma cacao]	--	--	--	--
Unigene0009212	345	4.3743	0	-12.0948	Down	1.8651e-25	2.2272e-24	gi|514777188|ref|XP_004968663.1|	124	9e-28	PREDICTED: peroxidase 1-like [Setaria italica]	sp|A7QEU4|PER5_VITVI	101	1e-21	Peroxidase 5 OS=Vitis vinifera GN=GSVIVT00037159001 PE=1 SV=2
Unigene0009506	574	2.6291	0	-11.3604	Down	1.8651e-25	2.227e-24	--	--	--	--	--	--	--	--
Unigene0010375	816	1.8494	0	-10.8528	Down	1.8651e-25	2.2268e-24	gi|508776972|gb|EOY24228.1|	73.2	7e-12	ATP-dependent caseinolytic protease/crotonase family protein [Theobroma cacao]	--	--	--	--
Unigene0016932	503	3.0002	0	-11.5508	Down	1.8651e-25	2.2266e-24	--	--	--	--	--	--	--	--
Unigene0017269	1081	1.3816	0	-10.4321	Down	3.3582e-25	3.9815e-24	gi|527186611|gb|EPS59507.1|	432	1e-120	hypothetical protein M569_15298, partial [Genlisea aurea]	sp|P08548|LIN1_NYCCO	454	5e-127	LINE-1 reverse transcriptase homolog OS=Nycticebus coucang PE=1 SV=1
Unigene0009260	346	4.2717	0	-12.0606	Down	6.0467e-25	7.1239e-24	--	--	--	--	--	--	--	--
Unigene0015279	707	2.0905	0	-11.0296	Down	6.0467e-25	7.1232e-24	gi|110006646|gb|ABG37650.2|	95.9	8e-19	CCHC-type integrase [Populus trichocarpa]	sp|P10978|POLX_TOBAC	59.3	2e-08	Retrovirus-related Pol polyprotein from transposon TNT 1-94 OS=Nicotiana tabacum PE=2 SV=1
Unigene0012556	453	3.2284	0	-11.6566	Down	1.0887e-24	1.2731e-23	gi|22037528|gb|AAM90088.1|AF415203_1	55.1	5e-07	galactose-binding lectin [Morus nigra]	--	--	--	--
Unigene0018240	518	2.7932	0	-11.4477	Down	1.9604e-24	2.2769e-23	gi|297723645|ref|NP_001174186.1|	189	3e-47	Os05g0117798 [Oryza sativa Japonica Group]	sp|O23826|K125_TOBAC	63.2	9e-10	125 kDa kinesin-related protein OS=Nicotiana tabacum GN=TKRP125 PE=1 SV=1
Unigene0018082	533	2.6854	0	-11.3909	Down	3.5298e-24	4.0678e-23	--	--	--	--	--	--	--	--
Unigene0002256	513	2.7598	0	-11.4303	Down	6.3557e-24	7.2695e-23	--	--	--	--	--	--	--	--
Unigene0003313	511	2.7706	0	-11.436	Down	6.3557e-24	7.2689e-23	gi|502171911|ref|XP_004515124.1|	120	2e-26	PREDICTED: extensin-2-like [Cicer arietinum]	sp|O65375|LRX1_ARATH	91.7	2e-18	Leucine-rich repeat extensin-like protein 1 OS=Arabidopsis thaliana GN=LRX1 PE=1 SV=1
Unigene0011709	2483	0.5702	0	-9.1553	Down	6.3557e-24	7.2683e-23	gi|115448609|ref|NP_001048084.1|	954	0	Os02g0741800 [Oryza sativa Japonica Group]	sp|Q27GI3|NAT6_ARATH	889	0	Nucleobase-ascorbate transporter 6 OS=Arabidopsis thaliana GN=NAT6 PE=2 SV=2
Unigene0030528	566	2.5014	0	-11.2885	Down	6.3557e-24	7.2677e-23	gi|225455563|ref|XP_002267584.1|	204	7e-52	PREDICTED: 65-kDa microtubule-associated protein 3 [Vitis vinifera]	sp|Q9FHM4|MA653_ARATH	186	9e-47	65-kDa microtubule-associated protein 3 OS=Arabidopsis thaliana GN=MAP65-3 PE=1 SV=1
Unigene0003789	408	3.4319	0	-11.7448	Down	1.1444e-23	1.3005e-22	gi|146747422|gb|ABQ44281.1|	163	1e-39	metallothionein type 2 [Sesbania drummondii]	sp|Q39459|MT2_CICAR	151	1e-36	Metallothionein-like protein 2 OS=Cicer arietinum PE=3 SV=2
Unigene0017744	580	2.4142	0	-11.2373	Down	1.1444e-23	1.3004e-22	gi|502127418|ref|XP_004499702.1|	182	3e-45	PREDICTED: tetrahydrocannabinolic acid synthase-like [Cicer arietinum]	sp|A6P6V9|CBDAS_CANSA	152	1e-36	Cannabidiolic acid synthase OS=Cannabis sativa GN=CBDAS PE=1 SV=1
Unigene0132300	1236	1.1329	0	-10.1458	Down	1.1444e-23	1.3003e-22	gi|195613242|gb|ACG28451.1|	474	1e-132	aldose 1-epimerase precursor [Zea mays]	sp|Q8K157|GALM_MOUSE	251	1e-65	Aldose 1-epimerase OS=Mus musculus GN=Galm PE=2 SV=1
Unigene0009252	455	3.0432	0	-11.5714	Down	2.0606e-23	2.3201e-22	gi|474201645|gb|EMS58507.1|	57.4	1e-07	hypothetical protein TRIUR3_33928 [Triticum urartu]	--	--	--	--
Unigene0019942	301	4.6002	0	-12.1675	Down	2.0606e-23	2.3199e-22	--	--	--	--	--	--	--	--
Unigene0012681	592	2.3127	0	-11.1754	Down	3.7102e-23	4.1443e-22	gi|225438988|ref|XP_002279597.1|	131	1e-29	PREDICTED: probable glucan endo-1,3-beta-glucosidase A6-like [Vitis vinifera]	sp|P52396|E13I_TOBAC	65.9	2e-10	Glucan endo-1,3-beta-glucosidase, acidic isoform PR-N (Fragment) OS=Nicotiana tabacum GN=PRN PE=1 SV=1
Unigene0028607	761	1.7786	0	-10.7965	Down	6.6805e-23	7.3958e-22	--	--	--	--	--	--	--	--
Unigene0014394	603	2.2189	0	-11.1156	Down	1.2029e-22	1.3241e-21	gi|460394171|ref|XP_004242678.1|	236	2e-61	PREDICTED: MATE efflux family protein 6-like [Solanum lycopersicum]	sp|Q9LYT3|TT12_ARATH	157	6e-38	Protein TRANSPARENT TESTA 12 OS=Arabidopsis thaliana GN=TT12 PE=2 SV=1
Unigene0009143	816	1.6206	0	-10.6623	Down	2.1659e-22	2.3641e-21	--	--	--	--	--	--	--	--
Unigene0012382	456	2.9001	0	-11.5019	Down	2.1659e-22	2.3639e-21	gi|449505890|ref|XP_004162596.1|	124	9e-28	PREDICTED: 125 kDa kinesin-related protein-like [Cucumis sativus]	sp|P82266|K125_ARATH	77	4e-14	Probable 125 kDa kinesin-related protein OS=Arabidopsis thaliana GN=At2g36200 PE=2 SV=2
Unigene0004523	612	2.1354	0	-11.0603	Down	3.8998e-22	4.2221e-21	--	--	--	--	--	--	--	--
Unigene0014497	246	5.2492	0	-12.3579	Down	7.0219e-22	7.5374e-21	--	--	--	--	--	--	--	--
Unigene0016717	641	1.9903	0	-10.9588	Down	1.2643e-21	1.3492e-20	gi|359490377|ref|XP_002263340.2|	325	5e-88	PREDICTED: flap endonuclease GEN-like 2-like [Vitis vinifera]	sp|Q8W5R1|GENL2_ORYSJ	308	2e-83	Flap endonuclease GEN-like 2 OS=Oryza sativa subsp. japonica GN=SEND1 PE=2 SV=1
Unigene0026982	516	2.4724	0	-11.2717	Down	1.2643e-21	1.3491e-20	gi|502079682|ref|XP_004486335.1|	172	2e-42	PREDICTED: structural maintenance of chromosomes protein 4-like isoform X2 [Cicer arietinum]	--	--	--	--
Unigene0000661	1196	1.0537	0	-10.0412	Down	2.2766e-21	2.4078e-20	gi|32487441|emb|CAE06016.1|	239	1e-61	OSJNBa0016O02.25 [Oryza sativa Japonica Group]	sp|O64989|C90B1_ARATH	181	1e-44	Cytochrome P450 90B1 OS=Arabidopsis thaliana GN=CYP90B1 PE=1 SV=2
Unigene0022266	732	1.7216	0	-10.7495	Down	2.2766e-21	2.4076e-20	--	--	--	--	--	--	--	--
Unigene0011370	468	2.6262	0	-11.3588	Down	7.3808e-21	7.6864e-20	--	--	--	--	--	--	--	--
Unigene0030151	446	2.7558	0	-11.4283	Down	7.3808e-21	7.6858e-20	gi|508709525|gb|EOY01422.1|	179	1e-44	Cell elongation protein / DWARF1 / DIMINUTO isoform 2 [Theobroma cacao]	sp|Q39085|DIM_ARATH	171	2e-42	Delta(24)-sterol reductase OS=Arabidopsis thaliana GN=DIM PE=1 SV=2
Unigene0015305	903	1.3439	0	-10.3922	Down	1.329e-20	1.3723e-19	gi|359497375|ref|XP_002280134.2|	132	1e-29	PREDICTED: desiccation-related protein PCC3-06-like [Vitis vinifera]	sp|P0C5A4|LEA3_ORYSJ	83.6	2e-15	Late embryogenesis abundant protein, group 3 OS=Oryza sativa subsp. japonica GN=LEA3 PE=2 SV=1
Unigene0017097	1537	0.7895	0	-9.6248	Down	1.329e-20	1.3722e-19	gi|90265044|emb|CAH67640.1|	137	3e-51	H0102C09.1 [Oryza sativa Indica Group]	sp|P10978|POLX_TOBAC	95.5	1e-18	Retrovirus-related Pol polyprotein from transposon TNT 1-94 OS=Nicotiana tabacum PE=2 SV=1
Unigene0026757	556	2.1826	0	-11.0918	Down	1.329e-20	1.3721e-19	gi|514786326|ref|XP_004971058.1|	125	5e-28	PREDICTED: leucine-rich repeat receptor protein kinase EXS-like [Setaria italica]	sp|Q9LYN8|EXS_ARATH	73.6	8e-13	Leucine-rich repeat receptor protein kinase EXS OS=Arabidopsis thaliana GN=EXS PE=1 SV=1
Unigene0031576	2608	0.4653	0	-8.862	Down	1.329e-20	1.372e-19	gi|158828302|gb|ABW81177.1|	110	1e-22	gag non-LTR retrotransposase [Arabidopsis cebennensis]	--	--	--	--
Unigene0008956	284	4.2182	0	-12.0424	Down	2.3929e-20	2.4486e-19	--	--	--	--	--	--	--	--
Unigene0006776	868	1.3622	0	-10.4117	Down	4.3086e-20	4.369e-19	gi|2865437|gb|AAC02672.1|	116	4e-30	polyprotein [Arabidopsis arenosa]	--	--	--	--
Unigene0014240	470	2.5158	0	-11.2968	Down	4.3086e-20	4.3687e-19	gi|115487684|ref|NP_001066329.1|	59.7	2e-08	Os12g0187800 [Oryza sativa Japonica Group]	--	--	--	--
Unigene0004112	639	1.826	0	-10.8345	Down	7.758e-20	7.8137e-19	--	--	--	--	--	--	--	--
Unigene0006973	721	1.6184	0	-10.6604	Down	7.758e-20	7.8131e-19	gi|502159937|ref|XP_004511580.1|	237	2e-61	PREDICTED: xyloglucan galactosyltransferase KATAMARI1-like [Cicer arietinum]	sp|Q8H038|KATAM_ORYSJ	122	2e-29	Xyloglucan galactosyltransferase KATAMARI1 homolog OS=Oryza sativa subsp. japonica GN=Os03g0144800 PE=2 SV=1
Unigene0008973	472	2.4721	0	-11.2715	Down	7.758e-20	7.8125e-19	--	--	--	--	--	--	--	--
Unigene0015281	488	2.3911	0	-11.2235	Down	7.758e-20	7.8119e-19	gi|6056391|gb|AAF02855.1|AC009324_4	133	2e-30	Similar to retrotransposon proteins [Arabidopsis thaliana]	sp|P10978|POLX_TOBAC	78.2	2e-14	Retrovirus-related Pol polyprotein from transposon TNT 1-94 OS=Nicotiana tabacum PE=2 SV=1
Unigene0016037	277	4.2124	0	-12.0404	Down	7.758e-20	7.8113e-19	gi|225445160|ref|XP_002280688.1|	86.7	2e-16	PREDICTED: probable xyloglucan endotransglucosylase/hydrolase protein 26 [Vitis vinifera]	sp|Q38910|XTH23_ARATH	75.1	1e-13	Probable xyloglucan endotransglucosylase/hydrolase protein 23 OS=Arabidopsis thaliana GN=XTH23 PE=2 SV=1
Unigene0016711	827	1.4109	0	-10.4624	Down	7.758e-20	7.8107e-19	--	--	--	--	--	--	--	--
Unigene0031556	1848	0.6314	0	-9.3024	Down	7.758e-20	7.8102e-19	gi|508707538|gb|EOX99434.1|	533	1e-150	Glycosyl hydrolase superfamily protein [Theobroma cacao]	sp|Q7Y223|MAN2_ARATH	507	1e-142	Mannan endo-1,4-beta-mannosidase 2 OS=Arabidopsis thaliana GN=MAN2 PE=2 SV=1
Unigene0004533	391	2.9047	0	-11.5042	Down	2.5152e-19	2.4863e-18	--	--	--	--	--	--	--	--
Unigene0031356	456	2.4906	0	-11.2823	Down	2.5152e-19	2.4862e-18	gi|380765237|gb|AFE61356.1|	166	2e-40	copalyl diphosphate synthase [Taiwania cryptomerioides]	sp|Q38710|TPSDV_ABIGR	159	9e-39	Abietadiene synthase, chloroplastic OS=Abies grandis GN=AS PE=1 SV=1
Unigene0037959	557	2.039	0	-10.9936	Down	2.5152e-19	2.486e-18	--	--	--	--	--	--	--	--
Unigene0003312	735	1.524	0	-10.5736	Down	4.5288e-19	4.4329e-18	--	--	--	--	--	--	--	--
Unigene0012624	643	1.7421	0	-10.7666	Down	4.5288e-19	4.4325e-18	gi|90265044|emb|CAH67640.1|	116	4e-25	H0102C09.1 [Oryza sativa Indica Group]	sp|P10978|POLX_TOBAC	59.7	2e-08	Retrovirus-related Pol polyprotein from transposon TNT 1-94 OS=Nicotiana tabacum PE=2 SV=1
Unigene0010590	642	1.7206	0	-10.7487	Down	8.1544e-19	7.9235e-18	gi|356551094|ref|XP_003543913.1|	56.2	5e-07	PREDICTED: uncharacterized protein LOC100779423 [Glycine max]	--	--	--	--
Unigene0037438	2503	0.4413	0	-8.7856	Down	8.1544e-19	7.9229e-18	gi|514765885|ref|XP_004965863.1|	745	0	PREDICTED: MORC family CW-type zinc finger protein 3-like isoform X1 [Setaria italica]	sp|Q14149|MORC3_HUMAN	207	3e-52	MORC family CW-type zinc finger protein 3 OS=Homo sapiens GN=MORC3 PE=1 SV=3
Unigene0009046	665	1.6377	0	-10.6775	Down	1.4683e-18	1.4117e-17	gi|302843366|ref|XP_002953225.1|	55.5	1e-06	hypothetical protein VOLCADRAFT_63308 [Volvox carteri f. nagariensis]	--	--	--	--
Unigene0010026	787	1.3838	0	-10.4344	Down	1.4683e-18	1.4116e-17	gi|41203466|ref|NP_957726.1|	170	3e-41	NADH dehydrogenase subunit 4 [Emiliania huxleyi]	sp|P03905|NU4M_HUMAN	449	1e-125	NADH-ubiquinone oxidoreductase chain 4 OS=Homo sapiens GN=MT-ND4 PE=1 SV=1
Unigene0013845	650	1.6755	0	-10.7104	Down	1.4683e-18	1.4115e-17	gi|508782841|gb|EOY30097.1|	109	4e-23	Hydroxyproline-rich glycoprotein family protein [Theobroma cacao]	--	--	--	--
Unigene0016014	354	3.0325	0	-11.5663	Down	2.6437e-18	2.5151e-17	gi|475543341|gb|EMT10135.1|	71.6	5e-12	Benzoate carboxyl methyltransferase [Aegilops tauschii]	sp|Q9FYZ9|BAMT_ANTMA	58.5	1e-08	Benzoate carboxyl methyltransferase OS=Antirrhinum majus GN=BAMT PE=1 SV=1
Unigene0016110	426	2.5199	0	-11.2992	Down	2.6437e-18	2.5149e-17	--	--	--	--	--	--	--	--
Unigene0009515	1439	0.7352	0	-9.522	Down	4.7602e-18	4.4955e-17	gi|164562229|gb|ABY61029.1|	251	3e-65	zinc finger-homeodomain protein 1 [Asparagus officinalis]	sp|Q9SB61|Y4466_ARATH	148	9e-35	ZF-HD homeobox protein At4g24660 OS=Arabidopsis thaliana GN=At4g24660 PE=1 SV=1
Unigene0025136	345	3.0665	0	-11.5824	Down	4.7602e-18	4.4952e-17	--	--	--	--	--	--	--	--
Unigene0026205	880	1.2022	0	-10.2315	Down	4.7602e-18	4.4949e-17	gi|502142581|ref|XP_004505028.1|	258	1e-67	PREDICTED: cytochrome P450 71A24-like [Cicer arietinum]	sp|P24465|C71A1_PERAE	278	4e-74	Cytochrome P450 71A1 OS=Persea americana GN=CYP71A1 PE=1 SV=2
Unigene0036689	443	2.3881	0	-11.2216	Down	4.7602e-18	4.4946e-17	--	--	--	--	--	--	--	--
Unigene0012786	609	1.7116	0	-10.7411	Down	8.5712e-18	8.0135e-17	--	--	--	--	--	--	--	--
Unigene0018175	460	2.266	0	-11.1459	Down	8.5712e-18	8.0129e-17	gi|357133387|ref|XP_003568306.1|	99.8	2e-20	PREDICTED: kinesin-like protein KIF22-like [Brachypodium distachyon]	--	--	--	--
Unigene0031129	294	3.5455	0	-11.7918	Down	8.5712e-18	8.0124e-17	--	--	--	--	--	--	--	--
Unigene0031690	328	3.178	0	-11.6339	Down	8.5712e-18	8.0118e-17	--	--	--	--	--	--	--	--
Unigene0038840	2651	0.3932	0	-8.6191	Down	8.5712e-18	8.0113e-17	gi|359487626|ref|XP_002279574.2|	551	1e-155	PREDICTED: formin-like protein 11-like [Vitis vinifera]	sp|Q9MA60|FH11_ARATH	476	5e-133	Formin-like protein 11 OS=Arabidopsis thaliana GN=FH11 PE=2 SV=1
Unigene0005540	838	1.2253	0	-10.2589	Down	1.5433e-17	1.4289e-16	gi|42566521|ref|NP_192936.2|	89.7	7e-17	Cell cycle regulated microtubule associated protein [Arabidopsis thaliana]	sp|F4I2H7|TPX2_ARATH	66.6	2e-10	Protein TPX2 OS=Arabidopsis thaliana GN=TPX2 PE=1 SV=1
Unigene0031557	632	1.6247	0	-10.666	Down	1.5433e-17	1.4288e-16	--	--	--	--	--	--	--	--
Unigene0039990	1500	0.6845	0	-9.4189	Down	1.5433e-17	1.4287e-16	gi|403082185|gb|AFR23078.1|	348	2e-97	salicylic acid methyltransferase [Narcissus tazetta var. chinensis]	sp|Q9FYZ9|BAMT_ANTMA	254	2e-67	Benzoate carboxyl methyltransferase OS=Antirrhinum majus GN=BAMT PE=1 SV=1
Unigene0001449	597	1.6939	0	-10.7261	Down	2.7788e-17	2.5467e-16	--	--	--	--	--	--	--	--
Unigene0002273	596	1.6968	0	-10.7286	Down	2.7788e-17	2.5465e-16	gi|449455635|ref|XP_004145558.1|	95.5	7e-19	PREDICTED: RING-H2 finger protein ATL80-like [Cucumis sativus]	sp|Q9LM69|ATL80_ARATH	88.2	4e-17	RING-H2 finger protein ATL80 OS=Arabidopsis thaliana GN=ATL80 PE=2 SV=1
Unigene0003864	317	3.1901	0	-11.6394	Down	2.7788e-17	2.5464e-16	--	--	--	--	--	--	--	--
Unigene0011800	384	2.6335	0	-11.3628	Down	2.7788e-17	2.5462e-16	gi|470106630|ref|XP_004289666.1|	72.4	3e-12	PREDICTED: syntaxin-112-like [Fragaria vesca subsp. vesca]	sp|Q9ZPV9|SY112_ARATH	57.4	3e-08	Syntaxin-112 OS=Arabidopsis thaliana GN=SYP112 PE=2 SV=2
Unigene0021567	221	4.5759	0	-12.1598	Down	2.7788e-17	2.546e-16	--	--	--	--	--	--	--	--
Unigene0022582	590	1.714	0	-10.7432	Down	2.7788e-17	2.5458e-16	gi|326490836|dbj|BAJ90085.1|	73.6	3e-12	predicted protein [Hordeum vulgare subsp. vulgare]	--	--	--	--
Unigene0031427	246	4.1108	0	-12.0052	Down	2.7788e-17	2.5457e-16	--	--	--	--	--	--	--	--
Unigene0000079	690	1.4431	0	-10.495	Down	5.0035e-17	4.5483e-16	gi|162134237|gb|ABX82557.1|	219	3e-56	cytochrome c oxidase subunit 2 [Trebouxia aggregata]	sp|P00403|COX2_HUMAN	419	9e-117	Cytochrome c oxidase subunit 2 OS=Homo sapiens GN=MT-CO2 PE=1 SV=1
Unigene0010027	841	1.184	0	-10.2095	Down	5.0035e-17	4.548e-16	gi|197107568|gb|ACH42364.1|	85.5	1e-15	NADH dehydrogenase subunit 4 [Cladostephus spongiosus]	sp|P03905|NU4M_HUMAN	339	1e-92	NADH-ubiquinone oxidoreductase chain 4 OS=Homo sapiens GN=MT-ND4 PE=1 SV=1
Unigene0008972	385	2.5458	0	-11.3139	Down	9.0092e-17	8.0993e-16	--	--	--	--	--	--	--	--
Unigene0018862	840	1.1668	0	-10.1883	Down	9.0092e-17	8.0988e-16	--	--	--	--	--	--	--	--
Unigene0024890	1098	0.8927	0	-9.802	Down	9.0092e-17	8.0982e-16	gi|6056391|gb|AAF02855.1|AC009324_4	182	1e-44	Similar to retrotransposon proteins [Arabidopsis thaliana]	sp|P10978|POLX_TOBAC	71.6	1e-11	Retrovirus-related Pol polyprotein from transposon TNT 1-94 OS=Nicotiana tabacum PE=2 SV=1
Unigene0025058	1880	0.5214	0	-9.0262	Down	9.0092e-17	8.0977e-16	gi|514717803|ref|XP_004953832.1|	457	1e-127	PREDICTED: endoglucanase 6-like [Setaria italica]	sp|Q6Z2J3|GUN6_ORYSJ	456	3e-127	Endoglucanase 6 OS=Oryza sativa subsp. japonica GN=Os02g0733300 PE=2 SV=1
Unigene0154684	1873	0.5233	0	-9.0315	Down	9.0092e-17	8.0972e-16	gi|502093669|ref|XP_004490015.1|	343	9e-93	PREDICTED: transcriptional activator Myb-like [Cicer arietinum]	sp|P10244|MYBB_HUMAN	122	7e-27	Myb-related protein B OS=Homo sapiens GN=MYBL2 PE=1 SV=1
Unigene0008868	738	1.307	0	-10.352	Down	1.6222e-16	1.4416e-15	gi|3319372|gb|AAC28221.1|	63.5	2e-12	similar to reverse transcriptases (PFam: rvt.hmm, score: 60.13) [Arabidopsis thaliana]	--	--	--	--
Unigene0014960	648	1.4886	0	-10.5397	Down	1.6222e-16	1.4415e-15	--	--	--	--	--	--	--	--
Unigene0018613	913	1.0565	0	-10.0451	Down	1.6222e-16	1.4414e-15	gi|357467315|ref|XP_003603942.1|	233	4e-60	SNF1-related protein kinase regulatory subunit gamma [Medicago truncatula]	sp|Q8LBB2|KING1_ARATH	95.9	4e-19	SNF1-related protein kinase regulatory subunit gamma-1 OS=Arabidopsis thaliana GN=KING1 PE=1 SV=2
Unigene0021428	2390	0.4036	0	-8.6568	Down	1.6222e-16	1.4413e-15	gi|359477666|ref|XP_002285287.2|	719	0	PREDICTED: casein kinase I isoform delta-like isoform 1 [Vitis vinifera]	sp|P42158|KC1D_ARATH	538	6e-152	Casein kinase I isoform delta-like OS=Arabidopsis thaliana GN=At4g26100 PE=2 SV=2
Unigene0031691	371	2.6	0	-11.3443	Down	1.6222e-16	1.4412e-15	--	--	--	--	--	--	--	--
Unigene0016102	321	2.9565	0	-11.5297	Down	2.9209e-16	2.5657e-15	gi|357139206|ref|XP_003571175.1|	76.6	2e-13	PREDICTED: transcription factor SPEECHLESS-like [Brachypodium distachyon]	sp|Q700C7|SPCH_ARATH	71.6	1e-12	Transcription factor SPEECHLESS OS=Arabidopsis thaliana GN=SPCH PE=1 SV=1
Unigene0016764	824	1.1517	0	-10.1695	Down	2.9209e-16	2.5655e-15	gi|116310211|emb|CAH67221.1|	156	6e-37	OSIGBa0145M07.3 [Oryza sativa Indica Group]	--	--	--	--
Unigene0000289	789	1.1831	0	-10.2084	Down	5.2592e-16	4.5808e-15	--	--	--	--	--	--	--	--
Unigene0011914	427	2.1861	0	-11.0941	Down	5.2592e-16	4.5805e-15	--	--	--	--	--	--	--	--
Unigene0014179	536	1.7416	0	-10.7662	Down	5.2592e-16	4.5802e-15	--	--	--	--	--	--	--	--
Unigene0018863	351	2.6595	0	-11.3769	Down	5.2592e-16	4.5799e-15	--	--	--	--	--	--	--	--
Unigene0019397	361	2.5858	0	-11.3364	Down	5.2592e-16	4.5796e-15	--	--	--	--	--	--	--	--
Unigene0004052	657	1.3971	0	-10.4482	Down	9.4696e-16	8.1551e-15	gi|124360723|gb|ABN08700.1|	67.4	2e-10	Endonuclease/exonuclease/phosphatase [Medicago truncatula]	--	--	--	--
Unigene0008919	518	1.772	0	-10.7912	Down	9.4696e-16	8.1546e-15	--	--	--	--	--	--	--	--
Unigene0011478	487	1.8848	0	-10.8802	Down	9.4696e-16	8.1541e-15	--	--	--	--	--	--	--	--
Unigene0019696	224	4.0979	0	-12.0007	Down	9.4696e-16	8.1536e-15	--	--	--	--	--	--	--	--
Unigene0022272	304	3.0195	0	-11.5601	Down	9.4696e-16	8.1531e-15	--	--	--	--	--	--	--	--
Unigene0023946	318	2.8865	0	-11.4951	Down	9.4696e-16	8.1525e-15	gi|449464894|ref|XP_004150164.1|	58.9	3e-08	PREDICTED: sister chromatid cohesion 1 protein 3-like [Cucumis sativus]	--	--	--	--
Unigene0027293	401	2.2891	0	-11.1606	Down	9.4696e-16	8.152e-15	--	--	--	--	--	--	--	--
Unigene0029290	408	2.2498	0	-11.1356	Down	9.4696e-16	8.1515e-15	gi|470134199|ref|XP_004302943.1|	37	2e-06	PREDICTED: gibberellin 20 oxidase 1-like [Fragaria vesca subsp. vesca]	--	--	--	--
Unigene0001430	463	1.9489	0	-10.9284	Down	1.7051e-15	1.4511e-14	gi|357159863|ref|XP_003578581.1|	211	6e-54	PREDICTED: probable flavin-containing monooxygenase 1-like isoform 2 [Brachypodium distachyon]	sp|Q9LMA1|FMO1_ARATH	99.4	8e-21	Probable flavin-containing monooxygenase 1 OS=Arabidopsis thaliana GN=FMO1 PE=2 SV=1
Unigene0008918	666	1.3549	0	-10.404	Down	1.7051e-15	1.451e-14	--	--	--	--	--	--	--	--
Unigene0010634	462	1.9532	0	-10.9316	Down	1.7051e-15	1.4509e-14	--	--	--	--	--	--	--	--
Unigene0012554	252	3.5808	0	-11.8061	Down	1.7051e-15	1.4508e-14	--	--	--	--	--	--	--	--
Unigene0012625	491	1.8378	0	-10.8438	Down	1.7051e-15	1.4507e-14	gi|147802622|emb|CAN77529.1|	53.1	2e-06	hypothetical protein VITISV_041425 [Vitis vinifera]	--	--	--	--
Unigene0019436	778	1.1598	0	-10.1797	Down	1.7051e-15	1.4507e-14	gi|399920190|gb|AFP55537.1|	152	1e-35	retrotransposon polyprotein [Rosa rugosa]	sp|P92520|M820_ARATH	107	1e-22	Uncharacterized mitochondrial protein AtMg00820 OS=Arabidopsis thaliana GN=AtMg00820 PE=4 SV=1
Unigene0000619	781	1.1355	0	-10.1491	Down	3.0701e-15	2.5859e-14	gi|356573491|ref|XP_003554892.1|	87.4	3e-16	PREDICTED: probable receptor-like protein kinase At5g15080-like [Glycine max]	--	--	--	--
Unigene0009180	444	1.9973	0	-10.9638	Down	3.0701e-15	2.5857e-14	--	--	--	--	--	--	--	--
Unigene0012904	1961	0.4522	0	-8.8208	Down	3.0701e-15	2.5855e-14	gi|444436386|gb|AGE09561.1|	687	0	CSLA9-like protein [Eucalyptus cladocalyx]	sp|Q7PC76|CSLA1_ORYSJ	671	0	Glucomannan 4-beta-mannosyltransferase 1 OS=Oryza sativa subsp. japonica GN=CSLA1 PE=2 SV=1
Unigene0014500	652	1.3601	0	-10.4095	Down	3.0701e-15	2.5854e-14	--	--	--	--	--	--	--	--
Unigene0015161	430	2.0623	0	-11.01	Down	3.0701e-15	2.5852e-14	--	--	--	--	--	--	--	--
Unigene0015708	821	1.0801	0	-10.0769	Down	3.0701e-15	2.585e-14	gi|124360723|gb|ABN08700.1|	78.2	2e-13	Endonuclease/exonuclease/phosphatase [Medicago truncatula]	--	--	--	--
Unigene0026202	378	2.346	0	-11.196	Down	3.0701e-15	2.5849e-14	--	--	--	--	--	--	--	--
Unigene0008958	484	1.8001	0	-10.8139	Down	5.528e-15	4.6078e-14	gi|8954370|ref|NP_059359.1|	137	1e-31	NADH dehydrogenase subunit 1 [Cyanidioschyzon merolae]	sp|P03886|NU1M_HUMAN	280	2e-75	NADH-ubiquinone oxidoreductase chain 1 OS=Homo sapiens GN=MT-ND1 PE=1 SV=1
Unigene0009014	812	1.073	0	-10.0674	Down	5.528e-15	4.6075e-14	gi|90265044|emb|CAH67640.1|	109	2e-30	H0102C09.1 [Oryza sativa Indica Group]	--	--	--	--
Unigene0014954	489	1.7817	0	-10.799	Down	5.528e-15	4.6073e-14	--	--	--	--	--	--	--	--
Unigene0022442	1212	0.7188	0	-9.4894	Down	5.528e-15	4.607e-14	gi|400131566|emb|CCH50966.1|	338	1e-91	T4.5 [Malus x robusta]	sp|P04146|COPIA_DROME	231	6e-60	Copia protein OS=Drosophila melanogaster GN=GIP PE=1 SV=3
Unigene0031372	222	3.9245	0	-11.9383	Down	5.528e-15	4.6067e-14	--	--	--	--	--	--	--	--
Unigene0009775	493	1.7357	0	-10.7613	Down	9.9536e-15	8.1962e-14	gi|115449737|ref|NP_001048540.1|	127	4e-30	Os02g0820200 [Oryza sativa Japonica Group]	sp|P93823|ATL1_ARATH	114	7e-26	RING-H2 finger protein ATL1 OS=Arabidopsis thaliana GN=ATL1 PE=2 SV=1
Unigene0010739	583	1.4677	0	-10.5193	Down	9.9536e-15	8.1957e-14	gi|350537043|ref|NP_001234021.1|	272	3e-72	polygalacturonase-2 precursor [Solanum lycopersicum]	sp|P05117|PGLR_SOLLC	272	1e-72	Polygalacturonase-2 OS=Solanum lycopersicum GN=PG2 PE=1 SV=1
Unigene0014285	526	1.6268	0	-10.6678	Down	9.9536e-15	8.1952e-14	--	--	--	--	--	--	--	--
Unigene0022561	253	3.3822	0	-11.7237	Down	9.9536e-15	8.1947e-14	--	--	--	--	--	--	--	--
Unigene0027645	344	2.4875	0	-11.2805	Down	9.9536e-15	8.1942e-14	--	--	--	--	--	--	--	--
Unigene0004126	739	1.1368	0	-10.1508	Down	1.7922e-14	1.4579e-13	--	--	--	--	--	--	--	--
Unigene0011679	676	1.2428	0	-10.2794	Down	1.7922e-14	1.4578e-13	--	--	--	--	--	--	--	--
Unigene0012599	534	1.5733	0	-10.6196	Down	1.7922e-14	1.4578e-13	gi|116308896|emb|CAH66028.1|	175	4e-43	H0515C11.4 [Oryza sativa Indica Group]	sp|Q9LMA1|FMO1_ARATH	112	2e-24	Probable flavin-containing monooxygenase 1 OS=Arabidopsis thaliana GN=FMO1 PE=2 SV=1
Unigene0119314	1958	0.4291	0	-8.7452	Down	1.7922e-14	1.4577e-13	gi|359476730|ref|XP_002274448.2|	378	1e-103	PREDICTED: uncharacterized membrane protein YOL092W-like [Vitis vinifera]	sp|Q12010|YO092_YEAST	117	4e-25	Uncharacterized membrane protein YOL092W OS=Saccharomyces cerevisiae (strain ATCC 204508 / S288c) GN=YOL092W PE=1 SV=1
Unigene0124132	1745	0.4814	0	-8.9111	Down	1.7922e-14	1.4576e-13	gi|508714708|gb|EOY06605.1|	385	1e-152	Pectin lyase-like superfamily protein [Theobroma cacao]	sp|A7PZL3|PGLR_VITVI	271	2e-102	Probable polygalacturonase OS=Vitis vinifera GN=GSVIVT00026920001 PE=1 SV=1
Unigene0001703	532	1.5499	0	-10.598	Down	3.227e-14	2.6039e-13	--	--	--	--	--	--	--	--
Unigene0025626	728	1.1327	0	-10.1456	Down	3.227e-14	2.6037e-13	gi|3319372|gb|AAC28221.1|	73.2	6e-12	similar to reverse transcriptases (PFam: rvt.hmm, score: 60.13) [Arabidopsis thaliana]	--	--	--	--
Unigene0036198	489	1.6862	0	-10.7196	Down	3.227e-14	2.6036e-13	gi|514807336|ref|XP_004978524.1|	120	9e-27	PREDICTED: probable WRKY transcription factor 64-like [Setaria italica]	sp|Q9LY00|WRK70_ARATH	84.7	2e-16	Probable WRKY transcription factor 70 OS=Arabidopsis thaliana GN=WRKY70 PE=2 SV=1
Unigene0017159	649	1.2466	0	-10.2838	Down	5.8105e-14	4.6241e-13	gi|115458264|ref|NP_001052732.1|	81.3	2e-14	Os04g0411200 [Oryza sativa Japonica Group]	--	--	--	--
Unigene0017707	231	3.5022	0	-11.774	Down	5.8105e-14	4.6238e-13	gi|525313985|ref|NP_001265925.1|	56.6	2e-07	Hop-interacting protein THI143 [Solanum lycopersicum]	--	--	--	--
Unigene0020531	1044	0.7749	0	-9.5979	Down	5.8105e-14	4.6236e-13	gi|356555924|ref|XP_003546279.1|	365	1e-100	PREDICTED: fatty acid 2-hydroxylase-like [Glycine max]	sp|O48916|FAH1_ARATH	332	3e-90	Fatty acid 2-hydroxylase 1 OS=Arabidopsis thaliana GN=FAH1 PE=1 SV=1
Unigene0022412	850	0.9518	0	-9.8945	Down	5.8105e-14	4.6233e-13	gi|226501366|ref|NP_001148121.1|	159	8e-38	symbiotic ammonium transporter [Zea mays]	sp|Q9T072|BH025_ARATH	124	7e-28	Transcription factor bHLH25 OS=Arabidopsis thaliana GN=BHLH25 PE=2 SV=2
Unigene0036236	428	1.8902	0	-10.8843	Down	5.8105e-14	4.623e-13	gi|508714506|gb|EOY06403.1|	87.4	9e-17	Serine/threonine-protein kinase isoform 1 [Theobroma cacao]	sp|P02460|CO2A1_CHICK	54.7	2e-07	Collagen alpha-1(II) chain (Fragment) OS=Gallus gallus GN=COL2A1 PE=2 SV=1
Unigene0001533	795	0.9981	0	-9.963	Down	1.0462e-13	8.2148e-13	--	--	--	--	--	--	--	--
Unigene0013844	457	1.7362	0	-10.7617	Down	1.0462e-13	8.2143e-13	gi|508782841|gb|EOY30097.1|	113	1e-24	Hydroxyproline-rich glycoprotein family protein [Theobroma cacao]	--	--	--	--
Unigene0020345	856	0.9269	0	-9.8563	Down	1.0462e-13	8.2138e-13	gi|508707082|gb|EOX98978.1|	404	1e-111	Alpha-galactosidase 2 [Theobroma cacao]	sp|P14749|AGAL_CYATE	405	3e-112	Alpha-galactosidase OS=Cyamopsis tetragonoloba PE=1 SV=1
Unigene0024891	861	0.9216	0	-9.848	Down	1.0462e-13	8.2133e-13	--	--	--	--	--	--	--	--
Unigene0025625	661	1.2004	0	-10.2293	Down	1.0462e-13	8.2128e-13	gi|18412636|ref|NP_567266.1|	67.4	3e-10	RNA-directed DNA polymerase (reverse transcriptase)-related family protein [Arabidopsis thaliana]	--	--	--	--
Unigene0109848	1820	0.436	0	-8.7682	Down	1.0462e-13	8.2124e-13	gi|514782105|ref|XP_004970009.1|	225	3e-57	PREDICTED: interactor of constitutive active ROPs 1-like [Setaria italica]	sp|Q8LE98|ICR1_ARATH	165	9e-40	Interactor of constitutive active ROPs 1 OS=Arabidopsis thaliana GN=ICR1 PE=1 SV=1
Unigene0003091	725	1.073	0	-10.0674	Down	1.8838e-13	1.4649e-12	--	--	--	--	--	--	--	--
Unigene0012341	589	1.3207	0	-10.3671	Down	1.8838e-13	1.4648e-12	gi|225426858|ref|XP_002276880.1|	161	1e-38	PREDICTED: scarecrow-like protein 28 [Vitis vinifera]	sp|Q9CAN3|SCL28_ARATH	107	4e-23	Scarecrow-like protein 28 OS=Arabidopsis thaliana GN=SCL28 PE=2 SV=1
Unigene0012881	904	0.8605	0	-9.749	Down	1.8838e-13	1.4647e-12	gi|10121330|gb|AAG13131.1|AF193791_1	372	1e-102	pyruvate decarboxylase [Fragaria x ananassa]	sp|P51850|PDC1_PEA	364	4e-100	Pyruvate decarboxylase isozyme 1 OS=Pisum sativum GN=PDC1 PE=1 SV=1
Unigene0012886	311	2.5013	0	-11.2885	Down	1.8838e-13	1.4646e-12	--	--	--	--	--	--	--	--
Unigene0018043	349	2.2289	0	-11.1221	Down	1.8838e-13	1.4645e-12	gi|357120567|ref|XP_003561998.1|	114	9e-25	PREDICTED: 2-hydroxy-6-oxononadienedioate/2-hydroxy-6- oxononatrienedioate hydrolase-like [Brachypodium distachyon]	--	--	--	--
Unigene0008922	1677	0.4546	0	-8.8285	Down	3.392e-13	2.5951e-12	gi|2865427|gb|AAC02666.1|	173	2e-60	polyprotein [Arabidopsis thaliana]	sp|P10978|POLX_TOBAC	69.3	8e-11	Retrovirus-related Pol polyprotein from transposon TNT 1-94 OS=Nicotiana tabacum PE=2 SV=1
Unigene0017497	1660	0.4592	0	-8.843	Down	3.392e-13	2.595e-12	gi|404433796|dbj|BAM44532.1|	239	1e-61	polyprotein [Arabidopsis thaliana]	sp|P04146|COPIA_DROME	86.7	5e-16	Copia protein OS=Drosophila melanogaster GN=GIP PE=1 SV=3
Unigene0024561	1059	0.7199	0	-9.4917	Down	3.392e-13	2.5948e-12	gi|359480498|ref|XP_002262854.2|	268	2e-70	PREDICTED: transcription factor bHLH96-like [Vitis vinifera]	sp|Q9C7T4|BH096_ARATH	223	1e-57	Transcription factor bHLH96 OS=Arabidopsis thaliana GN=BHLH96 PE=2 SV=1
Unigene0002864	265	2.818	0	-11.4605	Down	6.1075e-13	4.5961e-12	--	--	--	--	--	--	--	--
Unigene0008443	710	1.0518	0	-10.0386	Down	6.1075e-13	4.5959e-12	gi|13991169|gb|AAK51235.1|AF287471_1	249	5e-65	polyprotein [Arabidopsis thaliana]	sp|P10978|POLX_TOBAC	186	1e-46	Retrovirus-related Pol polyprotein from transposon TNT 1-94 OS=Nicotiana tabacum PE=2 SV=1
Unigene0008859	889	0.84	0	-9.7142	Down	6.1075e-13	4.5956e-12	gi|6056391|gb|AAF02855.1|AC009324_4	150	4e-35	Similar to retrotransposon proteins [Arabidopsis thaliana]	sp|P10978|POLX_TOBAC	58.9	5e-08	Retrovirus-related Pol polyprotein from transposon TNT 1-94 OS=Nicotiana tabacum PE=2 SV=1
Unigene0017405	498	1.4996	0	-10.5504	Down	6.1075e-13	4.5953e-12	--	--	--	--	--	--	--	--
Unigene0017655	609	1.2262	0	-10.26	Down	6.1075e-13	4.5951e-12	--	--	--	--	--	--	--	--
Unigene0021669	247	3.0234	0	-11.562	Down	6.1075e-13	4.5948e-12	--	--	--	--	--	--	--	--
Unigene0008327	369	1.9816	0	-10.9525	Down	1.0997e-12	8.1525e-12	--	--	--	--	--	--	--	--
Unigene0011057	607	1.2047	0	-10.2345	Down	1.0997e-12	8.1521e-12	gi|357515097|ref|XP_003627837.1|	63.9	2e-09	NBS resistance protein [Medicago truncatula]	--	--	--	--
Unigene0014286	592	1.2352	0	-10.2705	Down	1.0997e-12	8.1516e-12	--	--	--	--	--	--	--	--
Unigene0022097	288	2.539	0	-11.31	Down	1.0997e-12	8.1512e-12	gi|359497240|ref|XP_003635461.1|	78.2	5e-14	PREDICTED: LOW QUALITY PROTEIN: abnormal spindle-like microcephaly-associated protein homolog, partial [Vitis vinifera]	--	--	--	--
Unigene0022265	818	0.8939	0	-9.804	Down	1.0997e-12	8.1507e-12	--	--	--	--	--	--	--	--
Unigene0023654	332	2.2025	0	-11.1049	Down	1.0997e-12	8.1503e-12	gi|508723725|gb|EOY15622.1|	164	4e-40	Glycosyl hydrolase family 10 protein / carbohydrate-binding domain-containing protein isoform 2 [Theobroma cacao]	--	--	--	--
Unigene0029152	649	1.1267	0	-10.1379	Down	1.0997e-12	8.1498e-12	gi|87240724|gb|ABD32582.1|	179	1e-46	Integrase, catalytic region; Zinc finger, CCHC-type; Peptidase aspartic, catalytic [Medicago truncatula]	sp|P10978|POLX_TOBAC	65.9	2e-10	Retrovirus-related Pol polyprotein from transposon TNT 1-94 OS=Nicotiana tabacum PE=2 SV=1
Unigene0002104	836	0.8561	0	-9.7416	Down	1.9801e-12	1.4505e-11	--	--	--	--	--	--	--	--
Unigene0009516	1482	0.4829	0	-8.9156	Down	1.9801e-12	1.4504e-11	gi|164562229|gb|ABY61029.1|	251	3e-65	zinc finger-homeodomain protein 1 [Asparagus officinalis]	sp|Q9SB61|Y4466_ARATH	148	9e-35	ZF-HD homeobox protein At4g24660 OS=Arabidopsis thaliana GN=At4g24660 PE=1 SV=1
Unigene0012383	433	1.6528	0	-10.6907	Down	1.9801e-12	1.4503e-11	gi|359479018|ref|XP_002284615.2|	244	6e-64	PREDICTED: 125 kDa kinesin-related protein [Vitis vinifera]	sp|O23826|K125_TOBAC	211	1e-54	125 kDa kinesin-related protein OS=Nicotiana tabacum GN=TKRP125 PE=1 SV=1
Unigene0023761	203	3.5254	0	-11.7836	Down	1.9801e-12	1.4503e-11	--	--	--	--	--	--	--	--
Unigene0038847	325	2.202	0	-11.1046	Down	1.9801e-12	1.4502e-11	gi|359478501|ref|XP_003632123.1|	90.1	1e-17	PREDICTED: cationic peroxidase 1-like [Vitis vinifera]	sp|Q0D3N0|PER2_ORYSJ	88.2	2e-17	Peroxidase 2 OS=Oryza sativa subsp. japonica GN=PRX112 PE=2 SV=1
Unigene0039309	553	1.2942	0	-10.3378	Down	1.9801e-12	1.4501e-11	--	--	--	--	--	--	--	--
Unigene0128634	887	0.8068	0	-9.6561	Down	1.9801e-12	1.45e-11	gi|115485389|ref|NP_001067838.1|	132	1e-29	Os11g0451700 [Oryza sativa Japonica Group]	sp|P22239|DHB_CRAPL	128	5e-29	Desiccation-related protein clone PCC6-19 OS=Craterostigma plantagineum PE=2 SV=1
Unigene0001011	421	1.663	0	-10.6996	Down	3.5653e-12	2.5713e-11	gi|514778565|ref|XP_004969129.1|	191	6e-48	PREDICTED: pleiotropic drug resistance protein 4-like isoform X2 [Setaria italica]	sp|Q8GU89|PDR4_ORYSJ	191	2e-48	Pleiotropic drug resistance protein 4 OS=Oryza sativa subsp. japonica GN=PDR4 PE=2 SV=1
Unigene0007412	649	1.0787	0	-10.0751	Down	3.5653e-12	2.5711e-11	--	--	--	--	--	--	--	--
Unigene0008416	573	1.2218	0	-10.2548	Down	3.5653e-12	2.571e-11	gi|514820110|ref|XP_004984745.1|	141	8e-33	PREDICTED: cysteine-rich repeat secretory protein 55-like [Setaria italica]	sp|Q9LV60|CRR55_ARATH	121	3e-27	Cysteine-rich repeat secretory protein 55 OS=Arabidopsis thaliana GN=CRRSP55 PE=2 SV=1
Unigene0009500	247	2.8344	0	-11.4688	Down	3.5653e-12	2.5708e-11	--	--	--	--	--	--	--	--
Unigene0010169	423	1.6551	0	-10.6927	Down	3.5653e-12	2.5707e-11	gi|73761691|gb|AAZ83345.1|	191	6e-48	24-sterol C-methyltransferase [Gossypium hirsutum]	sp|Q9LM02|SMT1_ARATH	181	1e-45	Cycloartenol-C-24-methyltransferase OS=Arabidopsis thaliana GN=SMT1 PE=2 SV=1
Unigene0010442	647	1.0821	0	-10.0796	Down	3.5653e-12	2.5706e-11	gi|17221648|dbj|BAB78478.1|	124	2e-27	preproMP73 [Cucurbita maxima]	sp|P36044|MNN4_YEAST	125	2e-28	Protein MNN4 OS=Saccharomyces cerevisiae (strain ATCC 204508 / S288c) GN=MNN4 PE=4 SV=2
Unigene0018091	382	1.8327	0	-10.8398	Down	3.5653e-12	2.5704e-11	gi|399920190|gb|AFP55537.1|	60.1	2e-08	retrotransposon polyprotein [Rosa rugosa]	--	--	--	--
Unigene0023419	1297	0.5398	0	-9.0763	Down	3.5653e-12	2.5703e-11	gi|225435886|ref|XP_002265928.1|	447	1e-124	PREDICTED: proteasome-associated protein ECM29 homolog [Vitis vinifera]	sp|Q5VYK3|ECM29_HUMAN	86.7	4e-16	Proteasome-associated protein ECM29 homolog OS=Homo sapiens GN=ECM29 PE=1 SV=2
Unigene0008595	732	0.9352	0	-9.8691	Down	6.4196e-12	4.5598e-11	gi|224092404|ref|XP_002309594.1|	347	1e-94	flavine-containing monoxygenase [Populus trichocarpa]	sp|Q9LFM5|YUC4_ARATH	340	8e-93	Probable indole-3-pyruvate monooxygenase YUCCA4 OS=Arabidopsis thaliana GN=YUC4 PE=1 SV=1
Unigene0010390	364	1.8806	0	-10.877	Down	6.4196e-12	4.5596e-11	--	--	--	--	--	--	--	--
Unigene0019740	654	1.0467	0	-10.0316	Down	6.4196e-12	4.5593e-11	gi|470140947|ref|XP_004306197.1|	232	4e-60	PREDICTED: kinesin-4-like [Fragaria vesca subsp. vesca]	sp|O81635|ATK4_ARATH	119	2e-26	Kinesin-4 OS=Arabidopsis thaliana GN=ATK4 PE=1 SV=2
Unigene0030344	210	3.2598	0	-11.6706	Down	6.4196e-12	4.5591e-11	--	--	--	--	--	--	--	--
Unigene0001140	572	1.1696	0	-10.1918	Down	1.1559e-11	8.0823e-11	--	--	--	--	--	--	--	--
Unigene0001918	530	1.2622	0	-10.3017	Down	1.1559e-11	8.0819e-11	gi|460384711|ref|XP_004238053.1|	99	5e-20	PREDICTED: EPIDERMAL PATTERNING FACTOR-like protein 2-like [Solanum lycopersicum]	sp|Q9T068|EPFL2_ARATH	88.2	3e-17	EPIDERMAL PATTERNING FACTOR-like protein 2 OS=Arabidopsis thaliana GN=EPFL2 PE=2 SV=1
Unigene0004022	491	1.3625	0	-10.412	Down	1.1559e-11	8.0814e-11	--	--	--	--	--	--	--	--
Unigene0004469	620	1.079	0	-10.0755	Down	1.1559e-11	8.081e-11	gi|9758853|dbj|BAB09379.1|	95.5	8e-19	non-LTR retroelement reverse transcriptase-like protein [Arabidopsis thaliana]	sp|P14381|YTX2_XENLA	55.8	2e-07	Transposon TX1 uncharacterized 149 kDa protein OS=Xenopus laevis PE=4 SV=1
Unigene0009703	674	0.9926	0	-9.9551	Down	1.1559e-11	8.0806e-11	gi|356503644|ref|XP_003520616.1|	257	2e-67	PREDICTED: subtilisin-like protease SDD1-like [Glycine max]	sp|O64495|SDD1_ARATH	235	2e-61	Subtilisin-like protease SDD1 OS=Arabidopsis thaliana GN=SDD1 PE=2 SV=1
Unigene0013188	570	1.1737	0	-10.1968	Down	1.1559e-11	8.0802e-11	gi|110225675|ref|YP_665681.1|	261	9e-69	cytochrome c oxidase subunit 3 [Nephroselmis olivacea]	sp|P00414|COX3_HUMAN	362	9e-100	Cytochrome c oxidase subunit 3 OS=Homo sapiens GN=MT-CO3 PE=1 SV=2
Unigene0013850	680	0.9838	0	-9.9422	Down	1.1559e-11	8.0798e-11	gi|470110086|ref|XP_004291318.1|	59.3	7e-08	PREDICTED: F-box protein SKIP23-like [Fragaria vesca subsp. vesca]	--	--	--	--
Unigene0014979	672	0.9955	0	-9.9593	Down	1.1559e-11	8.0793e-11	gi|502165220|ref|XP_004513476.1|	77	3e-13	PREDICTED: growth-regulating factor 1-like [Cicer arietinum]	sp|A2XA73|GRF1_ORYSI	68.9	3e-11	Growth-regulating factor 1 OS=Oryza sativa subsp. indica GN=GRF1 PE=2 SV=1
Unigene0022392	1039	0.6439	0	-9.3307	Down	1.1559e-11	8.0789e-11	--	--	--	--	--	--	--	--
Unigene0031348	201	3.3283	0	-11.7006	Down	1.1559e-11	8.0785e-11	gi|502148258|ref|XP_004507096.1|	94.7	6e-19	PREDICTED: extensin-2-like [Cicer arietinum]	sp|Q9T0K5|LRX3_ARATH	82.8	6e-16	Leucine-rich repeat extensin-like protein 3 OS=Arabidopsis thaliana GN=LRX3 PE=1 SV=1
Unigene0038407	535	1.2505	0	-10.2883	Down	1.1559e-11	8.0781e-11	--	--	--	--	--	--	--	--
Unigene0039316	515	1.299	0	-10.3432	Down	1.1559e-11	8.0777e-11	--	--	--	--	--	--	--	--
Unigene0002677	705	0.9269	0	-9.8563	Down	2.0813e-11	1.4383e-10	gi|124360723|gb|ABN08700.1|	73.6	4e-12	Endonuclease/exonuclease/phosphatase [Medicago truncatula]	--	--	--	--
Unigene0002722	336	1.9447	0	-10.9253	Down	2.0813e-11	1.4382e-10	--	--	--	--	--	--	--	--
Unigene0005658	516	1.2663	0	-10.3064	Down	2.0813e-11	1.4382e-10	--	--	--	--	--	--	--	--
Unigene0013205	3235	0.202	0	-7.6582	Down	2.0813e-11	1.4381e-10	gi|357115018|ref|XP_003559290.1|	1072	0	PREDICTED: protein argonaute MEL1-like [Brachypodium distachyon]	sp|Q851R2|MEL1_ORYSJ	1094	0	Protein argonaute MEL1 OS=Oryza sativa subsp. japonica GN=MEL1 PE=2 SV=1
Unigene0015157	472	1.3844	0	-10.435	Down	2.0813e-11	1.438e-10	gi|508720787|gb|EOY12684.1|	174	8e-43	Organic cation/carnitine transporter4 isoform 1 [Theobroma cacao]	sp|Q9LHQ6|OCT4_ARATH	167	3e-41	Organic cation/carnitine transporter 4 OS=Arabidopsis thaliana GN=OCT4 PE=2 SV=1
Unigene0018042	479	1.3642	0	-10.4138	Down	2.0813e-11	1.4379e-10	gi|470135791|ref|XP_004303692.1|	144	1e-33	PREDICTED: 2-hydroxy-6-oxononadienedioate/2-hydroxy-6- oxononatrienedioate hydrolase 1-like [Fragaria vesca subsp. vesca]	sp|Q9LJ64|PLRX1_ARATH	52.8	1e-06	Pollen-specific leucine-rich repeat extensin-like protein 1 OS=Arabidopsis thaliana GN=PEX1 PE=2 SV=1
Unigene0019944	659	0.9916	0	-9.9536	Down	2.0813e-11	1.4379e-10	--	--	--	--	--	--	--	--
Unigene0021179	641	1.0194	0	-9.9935	Down	2.0813e-11	1.4378e-10	--	--	--	--	--	--	--	--
Unigene0024518	625	1.0455	0	-10.03	Down	2.0813e-11	1.4377e-10	gi|377685896|gb|AFB74613.1|	98.6	9e-20	O-methyltransferase 3 [Papaver somniferum]	sp|Q84KK4|I4OMT_LOTJA	94	7e-19	Isoflavone 4'-O-methyltransferase OS=Lotus japonicus GN=HI4'OMT PE=1 SV=1
Unigene0100831	2114	0.3091	0	-8.2719	Down	2.0813e-11	1.4376e-10	gi|508706964|gb|EOX98860.1|	438	1e-121	Emb:CAB89363.1 [Theobroma cacao]	sp|Q9SZ67|WRK19_ARATH	251	2e-65	Probable WRKY transcription factor 19 OS=Arabidopsis thaliana GN=WRKY19 PE=2 SV=1
Unigene0003107	451	1.4144	0	-10.466	Down	3.7475e-11	2.5479e-10	gi|356525405|ref|XP_003531315.1|	161	4e-39	PREDICTED: glucan endo-1,3-beta-glucosidase 13-like [Glycine max]	sp|Q8VYE5|E1312_ARATH	107	3e-23	Glucan endo-1,3-beta-glucosidase 12 OS=Arabidopsis thaliana GN=At4g29360 PE=1 SV=1
Unigene0004772	288	2.2148	0	-11.113	Down	3.7475e-11	2.5478e-10	--	--	--	--	--	--	--	--
Unigene0017522	220	2.8994	0	-11.5015	Down	3.7475e-11	2.5476e-10	gi|356540482|ref|XP_003538718.1|	93.2	2e-18	PREDICTED: subtilisin-like protease SDD1-like [Glycine max]	sp|O64495|SDD1_ARATH	67.8	2e-11	Subtilisin-like protease SDD1 OS=Arabidopsis thaliana GN=SDD1 PE=2 SV=1
Unigene0019269	745	0.8562	0	-9.7418	Down	3.7475e-11	2.5475e-10	gi|225463045|ref|XP_002267969.1|	64.3	3e-09	PREDICTED: uncharacterized protein LOC100249959 [Vitis vinifera]	--	--	--	--
Unigene0019387	366	1.7428	0	-10.7672	Down	3.7475e-11	2.5474e-10	--	--	--	--	--	--	--	--
Unigene0034185	205	3.1116	0	-11.6034	Down	3.7475e-11	2.5472e-10	--	--	--	--	--	--	--	--
Unigene0001365	435	1.4306	0	-10.4824	Down	6.7477e-11	4.5126e-10	--	--	--	--	--	--	--	--
Unigene0004856	406	1.5328	0	-10.582	Down	6.7477e-11	4.5124e-10	--	--	--	--	--	--	--	--
Unigene0008860	632	0.9847	0	-9.9435	Down	6.7477e-11	4.5122e-10	gi|8843742|dbj|BAA97290.1|	137	2e-31	non-LTR retroelement reverse transcriptase-like [Arabidopsis thaliana]	sp|P08548|LIN1_NYCCO	100	1e-20	LINE-1 reverse transcriptase homolog OS=Nycticebus coucang PE=1 SV=1
Unigene0011371	362	1.7191	0	-10.7474	Down	6.7477e-11	4.5119e-10	--	--	--	--	--	--	--	--
Unigene0012728	332	1.8745	0	-10.8723	Down	6.7477e-11	4.5117e-10	gi|4240385|gb|AAD13527.1|	179	1e-44	omega-3 fatty acid desaturase precursor [Vernicia fordii]	sp|P48620|FAD3C_SESIN	170	2e-42	Omega-3 fatty acid desaturase, chloroplastic OS=Sesamum indicum GN=FAD7 PE=2 SV=1
Unigene0019780	3000	0.2074	0	-7.6963	Down	6.7477e-11	4.5115e-10	--	--	--	--	--	--	--	--
Unigene0027165	307	2.0271	0	-10.9852	Down	6.7477e-11	4.5113e-10	--	--	--	--	--	--	--	--
Unigene0027881	374	1.664	0	-10.7004	Down	6.7477e-11	4.5111e-10	--	--	--	--	--	--	--	--
Unigene0036248	543	1.1461	0	-10.1625	Down	6.7477e-11	4.5108e-10	--	--	--	--	sp|Q9SSG3|HIPL1_ARATH	51.2	4e-06	HIPL1 protein OS=Arabidopsis thaliana GN=HIPL1 PE=1 SV=2
Unigene0002266	273	2.2226	0	-11.118	Down	1.215e-10	8.0047e-10	--	--	--	--	--	--	--	--
Unigene0002360	582	1.0425	0	-10.0258	Down	1.215e-10	8.0043e-10	--	--	--	--	--	--	--	--
Unigene0002389	551	1.1012	0	-10.1049	Down	1.215e-10	8.0039e-10	gi|514820110|ref|XP_004984745.1|	113	2e-24	PREDICTED: cysteine-rich repeat secretory protein 55-like [Setaria italica]	sp|Q9LV60|CRR55_ARATH	90.5	6e-18	Cysteine-rich repeat secretory protein 55 OS=Arabidopsis thaliana GN=CRRSP55 PE=2 SV=1
Unigene0010219	547	1.1092	0	-10.1153	Down	1.215e-10	8.0035e-10	gi|508709284|gb|EOY01181.1|	258	7e-68	Lignin-forming anionic peroxidase [Theobroma cacao]	sp|Q02200|PERX_NICSY	247	3e-65	Lignin-forming anionic peroxidase OS=Nicotiana sylvestris PE=2 SV=1
Unigene0014284	686	0.8845	0	-9.7887	Down	1.215e-10	8.0032e-10	gi|508778198|gb|EOY25454.1|	50.4	7e-12	Uncharacterized protein TCM_026877 [Theobroma cacao]	--	--	--	--
Unigene0016508	218	2.7833	0	-11.4426	Down	1.215e-10	8.0028e-10	--	--	--	--	--	--	--	--
Unigene0018960	1481	0.4097	0	-8.6784	Down	1.215e-10	8.0024e-10	gi|514820811|ref|XP_004985091.1|	515	1e-144	PREDICTED: metal tolerance protein 4-like [Setaria italica]	sp|Q10PP8|MTP4_ORYSJ	501	4e-141	Metal tolerance protein 4 OS=Oryza sativa subsp. japonica GN=MTP4 PE=2 SV=1
Unigene0019714	573	1.0589	0	-10.0484	Down	1.215e-10	8.002e-10	--	--	--	--	--	--	--	--
Unigene0024797	334	1.8166	0	-10.827	Down	1.215e-10	8.0016e-10	gi|359493621|ref|XP_002282909.2|	119	2e-26	PREDICTED: glutamate receptor 2.7-like [Vitis vinifera]	sp|P10978|POLX_TOBAC	75.1	1e-13	Retrovirus-related Pol polyprotein from transposon TNT 1-94 OS=Nicotiana tabacum PE=2 SV=1
Unigene0029560	431	1.4078	0	-10.4592	Down	1.215e-10	8.0012e-10	--	--	--	--	--	--	--	--
Unigene0075334	549	1.1052	0	-10.1101	Down	1.215e-10	8.0008e-10	--	--	--	--	--	--	--	--
Unigene0001927	452	1.308	0	-10.3531	Down	2.1876e-10	1.4136e-09	--	--	--	--	--	--	--	--
Unigene0002561	325	1.8191	0	-10.829	Down	2.1876e-10	1.4135e-09	--	--	--	--	--	--	--	--
Unigene0009396	1871	0.316	0	-8.3038	Down	2.1876e-10	1.4135e-09	gi|357124121|ref|XP_003563755.1|	629	1e-179	PREDICTED: solute carrier family 40 member 1-like [Brachypodium distachyon]	sp|Q5Z922|S40A1_ORYSJ	602	3e-171	Solute carrier family 40 member 1 OS=Oryza sativa subsp. japonica GN=Os06g0560000 PE=2 SV=1
Unigene0010588	583	1.0141	0	-9.986	Down	2.1876e-10	1.4134e-09	--	--	--	--	--	--	--	--
Unigene0011397	479	1.2342	0	-10.2694	Down	2.1876e-10	1.4133e-09	--	--	--	--	--	--	--	--
Unigene0011678	456	1.2965	0	-10.3404	Down	2.1876e-10	1.4133e-09	--	--	--	--	--	--	--	--
Unigene0011915	436	1.356	0	-10.4051	Down	2.1876e-10	1.4132e-09	--	--	--	--	--	--	--	--
Unigene0014478	247	2.3935	0	-11.2249	Down	2.1876e-10	1.4131e-09	--	--	--	--	--	--	--	--
Unigene0016093	2697	0.2192	0	-7.7761	Down	2.1876e-10	1.4131e-09	gi|357159767|ref|XP_003578553.1|	1029	0	PREDICTED: phospholipase D delta-like isoform 2 [Brachypodium distachyon]	sp|Q9C5Y0|PLDD1_ARATH	950	0	Phospholipase D delta OS=Arabidopsis thaliana GN=PLDDELTA PE=1 SV=2
Unigene0020291	597	0.9903	0	-9.9517	Down	2.1876e-10	1.413e-09	gi|508775787|gb|EOY23043.1|	131	1e-29	2-oxoglutarate and Fe(II)-dependent oxygenase superfamily protein isoform 1 [Theobroma cacao]	--	--	--	--
Unigene0020579	1037	0.5701	0	-9.1551	Down	2.1876e-10	1.4129e-09	--	--	--	--	--	--	--	--
Unigene0028807	315	1.8768	0	-10.8741	Down	2.1876e-10	1.4129e-09	--	--	--	--	--	--	--	--
Unigene0037617	1591	0.3716	0	-8.5376	Down	2.1876e-10	1.4128e-09	gi|259490731|ref|NP_001158917.1|	356	1e-141	bile acid sodium symporter [Zea mays]	sp|Q650U0|BASS5_ORYSJ	357	3e-141	Probable sodium/metabolite cotransporter BASS5, chloroplastic OS=Oryza sativa subsp. japonica GN=BASS5 PE=2 SV=1
Unigene0039427	348	1.6989	0	-10.7304	Down	2.1876e-10	1.4127e-09	--	--	--	--	--	--	--	--
Unigene0039703	1825	0.3239	0	-8.3394	Down	2.1876e-10	1.4127e-09	gi|225444002|ref|XP_002281182.1|	772	0	PREDICTED: BTB/POZ domain-containing protein At1g30440 isoform 1 [Vitis vinifera]	sp|Q9S9Q9|Y1044_ARATH	699	0	BTB/POZ domain-containing protein At1g30440 OS=Arabidopsis thaliana GN=At1g30440 PE=1 SV=2
Unigene0001091	582	0.9891	0	-9.95	Down	3.939e-10	2.4976e-09	--	--	--	--	--	--	--	--
Unigene0005804	404	1.4249	0	-10.4766	Down	3.939e-10	2.4974e-09	--	--	--	--	sp|P16213|B2MG_PONPY	244	9e-65	Beta-2-microglobulin OS=Pongo pygmaeus GN=B2M PE=3 SV=2
Unigene0008403	662	0.8696	0	-9.7642	Down	3.939e-10	2.4973e-09	gi|359473357|ref|XP_002269530.2|	39.3	5e-06	PREDICTED: uncharacterized protein LOC100255052 [Vitis vinifera]	--	--	--	--
Unigene0008873	415	1.3871	0	-10.4379	Down	3.939e-10	2.4972e-09	--	--	--	--	--	--	--	--
Unigene0009218	209	2.7543	0	-11.4275	Down	3.939e-10	2.4971e-09	--	--	--	--	--	--	--	--
Unigene0010516	619	0.93	0	-9.8611	Down	3.939e-10	2.497e-09	--	--	--	--	--	--	--	--
Unigene0011981	685	0.8404	0	-9.7149	Down	3.939e-10	2.4969e-09	--	--	--	--	--	--	--	--
Unigene0014763	443	1.2994	0	-10.3436	Down	3.939e-10	2.4967e-09	--	--	--	--	--	--	--	--
Unigene0014962	473	1.217	0	-10.2491	Down	3.939e-10	2.4966e-09	--	--	--	--	--	--	--	--
Unigene0021670	1941	0.2966	0	-8.2124	Down	3.939e-10	2.4965e-09	gi|514768516|ref|XP_004966512.1|	416	1e-135	PREDICTED: cyclin-B2-2-like isoform X1 [Setaria italica]	sp|Q0D9C7|CCB22_ORYSJ	430	7e-136	Cyclin-B2-2 OS=Oryza sativa subsp. japonica GN=CYCB2-2 PE=1 SV=1
Unigene0027114	303	1.8998	0	-10.8916	Down	3.939e-10	2.4964e-09	--	--	--	--	--	--	--	--
Unigene0037331	2810	0.2049	0	-7.6788	Down	3.939e-10	2.4963e-09	gi|399139292|gb|AFP23421.1|	392	1e-107	linalool synthase [Freesia hybrid cultivar]	sp|Q93X23|MYRS_QUEIL	385	1e-105	Myrcene synthase, chloroplastic OS=Quercus ilex PE=1 SV=1
Unigene0139068	1352	0.4258	0	-8.734	Down	3.939e-10	2.4962e-09	gi|359493535|ref|XP_002266270.2|	207	4e-52	PREDICTED: tRNA-specific adenosine deaminase-like protein 3-like [Vitis vinifera]	sp|Q6PAT0|ADAT3_MOUSE	85.5	8e-16	Probable inactive tRNA-specific adenosine deaminase-like protein 3 OS=Mus musculus GN=Adat3 PE=2 SV=1
Unigene0001014	492	1.1384	0	-10.1528	Down	7.0925e-10	4.4126e-09	--	--	--	--	--	--	--	--
Unigene0002501	221	2.5343	0	-11.3074	Down	7.0925e-10	4.4124e-09	--	--	--	--	--	--	--	--
Unigene0003832	639	0.8765	0	-9.7756	Down	7.0925e-10	4.4122e-09	--	--	--	--	--	--	--	--
Unigene0010618	551	1.0165	0	-9.9894	Down	7.0925e-10	4.412e-09	--	--	--	--	--	--	--	--
Unigene0014542	255	2.1964	0	-11.1009	Down	7.0925e-10	4.4118e-09	--	--	--	--	--	--	--	--
Unigene0022799	1369	0.4091	0	-8.6763	Down	7.0925e-10	4.4116e-09	--	--	--	--	--	--	--	--
Unigene0026050	1362	0.4112	0	-8.6837	Down	7.0925e-10	4.4114e-09	gi|70663895|emb|CAE01627.3|	186	1e-45	OSJNBa0029H02.7 [Oryza sativa Japonica Group]	sp|Q8CIB9|ESCO2_MOUSE	86.7	4e-16	N-acetyltransferase ESCO2 OS=Mus musculus GN=Esco2 PE=2 SV=3
Unigene0026428	392	1.4288	0	-10.4806	Down	7.0925e-10	4.4112e-09	gi|508724029|gb|EOY15926.1|	67	1e-10	Queuine tRNA-ribosyltransferase [Theobroma cacao]	--	--	--	--
Unigene0028340	1944	0.2881	0	-8.1704	Down	7.0925e-10	4.411e-09	gi|160625675|dbj|BAF93491.1|	613	1e-174	6-kestose hydrolyzing enzyme [Asparagus officinalis]	sp|A2YZ01|INV7_ORYSI	590	1e-167	Beta-fructofuranosidase, insoluble isoenzyme 7 OS=Oryza sativa subsp. indica GN=CIN7 PE=2 SV=2
Unigene0031549	363	1.5429	0	-10.5914	Down	7.0925e-10	4.4108e-09	--	--	--	--	--	--	--	--
Unigene0031726	1574	0.3558	0	-8.4749	Down	7.0925e-10	4.4106e-09	gi|508773842|gb|EOY21098.1|	559	1e-158	ATP binding microtubule motor family protein isoform 1 [Theobroma cacao]	--	--	--	--
Unigene0039337	773	0.7246	0	-9.501	Down	7.0925e-10	4.4104e-09	--	--	--	--	--	--	--	--
Unigene0002159	471	1.1561	0	-10.1751	Down	1.2771e-09	7.8201e-09	gi|297608213|ref|NP_001061315.2|	129	2e-29	Os08g0236200 [Oryza sativa Japonica Group]	sp|P10978|POLX_TOBAC	76.6	6e-14	Retrovirus-related Pol polyprotein from transposon TNT 1-94 OS=Nicotiana tabacum PE=2 SV=1
Unigene0002487	208	2.6179	0	-11.3542	Down	1.2771e-09	7.8197e-09	--	--	--	--	--	--	--	--
Unigene0003974	485	1.1227	0	-10.1328	Down	1.2771e-09	7.8194e-09	gi|124359343|gb|ABD28505.2|	88.6	5e-17	RNA-directed DNA polymerase (Reverse transcriptase); Polynucleotidyl transferase, Ribonuclease H fold [Medicago truncatula]	--	--	--	--
Unigene0004526	421	1.2934	0	-10.337	Down	1.2771e-09	7.819e-09	gi|269812166|gb|ACZ44464.1|	160	8e-39	cytochrome c oxidase subunit 1 [Pythium ultimum]	sp|P92692|COX1_PONAB	189	4e-48	Cytochrome c oxidase subunit 1 OS=Pongo abelii GN=MT-CO1 PE=3 SV=1
Unigene0004911	325	1.6755	0	-10.7104	Down	1.2771e-09	7.8187e-09	gi|297810457|ref|XP_002873112.1|	155	2e-37	ATCSLA09 [Arabidopsis lyrata subsp. lyrata]	sp|Q6YWK8|CSLAB_ORYSJ	157	3e-38	Probable mannan synthase 11 OS=Oryza sativa subsp. japonica GN=CSLA11 PE=2 SV=1
Unigene0007313	499	1.0912	0	-10.0917	Down	1.2771e-09	7.8183e-09	--	--	--	--	--	--	--	--
Unigene0011154	403	1.3512	0	-10.4	Down	1.2771e-09	7.818e-09	gi|109628385|gb|ABG34548.1|	150	7e-36	cellulose synthase-like A2 [Pinus taeda]	sp|Q7PC76|CSLA1_ORYSJ	141	1e-33	Glucomannan 4-beta-mannosyltransferase 1 OS=Oryza sativa subsp. japonica GN=CSLA1 PE=2 SV=1
Unigene0011763	347	1.5692	0	-10.6158	Down	1.2771e-09	7.8176e-09	--	--	--	--	--	--	--	--
Unigene0012905	1862	0.2924	0	-8.1918	Down	1.2771e-09	7.8173e-09	gi|508727110|gb|EOY19007.1|	615	1e-175	Nucleotide-diphospho-sugar transferases superfamily protein [Theobroma cacao]	sp|Q7PC76|CSLA1_ORYSJ	602	3e-171	Glucomannan 4-beta-mannosyltransferase 1 OS=Oryza sativa subsp. japonica GN=CSLA1 PE=2 SV=1
Unigene0015806	372	1.4638	0	-10.5155	Down	1.2771e-09	7.8169e-09	gi|224117676|ref|XP_002317640.1|	100	1e-20	2-oxoglutarate-dependent dioxygenase [Populus trichocarpa]	--	--	--	--
Unigene0021728	389	1.3998	0	-10.451	Down	1.2771e-09	7.8165e-09	--	--	--	--	--	--	--	--
Unigene0027252	201	2.7091	0	-11.4036	Down	1.2771e-09	7.8162e-09	--	--	--	--	--	--	--	--
Unigene0002488	346	1.5288	0	-10.5782	Down	2.2994e-09	1.3795e-08	--	--	--	--	--	--	--	--
Unigene0011596	455	1.1626	0	-10.1831	Down	2.2994e-09	1.3794e-08	--	--	--	--	--	--	--	--
Unigene0011913	249	2.1244	0	-11.0528	Down	2.2994e-09	1.3794e-08	--	--	--	--	--	--	--	--
Unigene0013169	383	1.3811	0	-10.4316	Down	2.2994e-09	1.3793e-08	--	--	--	--	--	--	--	--
Unigene0014129	372	1.422	0	-10.4737	Down	2.2994e-09	1.3792e-08	--	--	--	--	--	--	--	--
Unigene0018568	399	1.3257	0	-10.3725	Down	2.2994e-09	1.3792e-08	--	--	--	--	--	--	--	--
Unigene0019389	784	0.6747	0	-9.3981	Down	2.2994e-09	1.3791e-08	gi|195622708|gb|ACG33184.1|	114	4e-46	integral membrane protein DUF6 containing protein [Zea mays]	sp|Q9M0B8|WTR37_ARATH	104	6e-40	WAT1-related protein At4g30420 OS=Arabidopsis thaliana GN=At4g30420 PE=3 SV=1
Unigene0020416	302	1.7516	0	-10.7745	Down	2.2994e-09	1.3791e-08	--	--	--	--	--	--	--	--
Unigene0026413	979	0.5403	0	-9.0776	Down	2.2994e-09	1.379e-08	gi|514780230|ref|XP_004969547.1|	142	9e-33	PREDICTED: ferric-chelate reductase 1-like [Setaria italica]	--	--	--	--
Unigene0026730	204	2.593	0	-11.3404	Down	2.2994e-09	1.3789e-08	gi|508702035|gb|EOX93931.1|	69.3	3e-11	Leucine-rich repeat protein kinase family protein isoform 2 [Theobroma cacao]	sp|C0LGV0|Y5487_ARATH	62.8	7e-10	Probable LRR receptor-like serine/threonine-protein kinase At5g48740 OS=Arabidopsis thaliana GN=At5g48740 PE=2 SV=1
Unigene0029925	402	1.3158	0	-10.3617	Down	2.2994e-09	1.3789e-08	--	--	--	--	--	--	--	--
Unigene0001458	788	0.6515	0	-9.3476	Down	4.1403e-09	2.4315e-08	--	--	--	--	--	--	--	--
Unigene0003906	462	1.1113	0	-10.118	Down	4.1403e-09	2.4314e-08	--	--	--	--	--	--	--	--
Unigene0006974	492	1.0435	0	-10.0272	Down	4.1403e-09	2.4313e-08	gi|508777448|gb|EOY24704.1|	232	2e-60	Root hair specific 8 [Theobroma cacao]	sp|Q8H038|KATAM_ORYSJ	153	6e-37	Xyloglucan galactosyltransferase KATAMARI1 homolog OS=Oryza sativa subsp. japonica GN=Os03g0144800 PE=2 SV=1
Unigene0014969	934	0.5497	0	-9.1025	Down	4.1403e-09	2.4312e-08	gi|514788561|ref|XP_004971600.1|	325	7e-88	PREDICTED: U-box domain-containing protein 4-like [Setaria italica]	sp|O22193|PUB4_ARATH	126	2e-28	U-box domain-containing protein 4 OS=Arabidopsis thaliana GN=PUB4 PE=1 SV=3
Unigene0016485	766	0.6703	0	-9.3887	Down	4.1403e-09	2.4311e-08	--	--	--	--	--	--	--	--
Unigene0016765	808	0.6354	0	-9.3115	Down	4.1403e-09	2.431e-08	gi|116310211|emb|CAH67221.1|	156	6e-37	OSIGBa0145M07.3 [Oryza sativa Indica Group]	--	--	--	--
Unigene0017068	446	1.1511	0	-10.1688	Down	4.1403e-09	2.4309e-08	gi|514812672|ref|XP_004981128.1|	171	6e-42	PREDICTED: DNA ligase 1-like [Setaria italica]	--	--	--	--
Unigene0023451	382	1.344	0	-10.3923	Down	4.1403e-09	2.4308e-08	--	--	--	--	--	--	--	--
Unigene0026758	601	0.8543	0	-9.7386	Down	4.1403e-09	2.4307e-08	gi|359478039|ref|XP_002265890.2|	69.3	5e-11	PREDICTED: leucine-rich repeat receptor protein kinase EXS-like [Vitis vinifera]	--	--	--	--
Unigene0028612	2264	0.2268	0	-7.8253	Down	4.1403e-09	2.4306e-08	gi|399139292|gb|AFP23421.1|	333	1e-151	linalool synthase [Freesia hybrid cultivar]	sp|B3TPQ7|ATESY_MAGGA	301	3e-137	Alpha-terpineol synthase, chloroplastic OS=Magnolia grandiflora PE=1 SV=1
Unigene0037939	1768	0.2904	0	-8.1819	Down	4.1403e-09	2.4304e-08	gi|357164360|ref|XP_003580028.1|	365	3e-99	PREDICTED: CDT1-like protein a, chloroplastic-like [Brachypodium distachyon]	sp|Q9SJW9|CDT1A_ARATH	267	2e-70	CDT1-like protein a, chloroplastic OS=Arabidopsis thaliana GN=CDT1A PE=1 SV=1
Unigene0038476	413	1.2431	0	-10.2797	Down	4.1403e-09	2.4303e-08	--	--	--	--	--	--	--	--
Unigene0105759	968	0.5304	0	-9.0509	Down	4.1403e-09	2.4302e-08	gi|115485389|ref|NP_001067838.1|	128	2e-28	Os11g0451700 [Oryza sativa Japonica Group]	sp|Q2R4Z4|DHR21_ORYSJ	124	8e-28	Water stress-inducible protein Rab21 OS=Oryza sativa subsp. japonica GN=RAB21 PE=2 SV=1
Unigene0003167	374	1.3312	0	-10.3785	Down	7.455e-09	4.2835e-08	--	--	--	--	--	--	--	--
Unigene0008469	537	0.9271	0	-9.8566	Down	7.455e-09	4.2833e-08	--	--	--	--	--	--	--	--
Unigene0010523	463	1.0753	0	-10.0705	Down	7.455e-09	4.2831e-08	gi|115450036|ref|NP_001048619.1|	80.5	1e-14	Os02g0831400 [Oryza sativa Japonica Group]	--	--	--	--
Unigene0012333	373	1.3347	0	-10.3823	Down	7.455e-09	4.2829e-08	--	--	--	--	--	--	--	--
Unigene0014448	347	1.4347	0	-10.4865	Down	7.455e-09	4.2827e-08	gi|147794773|emb|CAN60358.1|	57	1e-07	hypothetical protein VITISV_034722 [Vitis vinifera]	--	--	--	--
Unigene0016754	1649	0.3019	0	-8.2379	Down	7.455e-09	4.2826e-08	gi|225445650|ref|XP_002266058.1|	472	1e-131	PREDICTED: microtubule-associated protein SPIRAL2-like [Vitis vinifera]	sp|Q9T041|MAPT_ARATH	249	3e-65	Microtubule-associated protein TORTIFOLIA1 OS=Arabidopsis thaliana GN=TOR1 PE=1 SV=2
Unigene0018861	250	1.9914	0	-10.9596	Down	7.455e-09	4.2824e-08	--	--	--	--	--	--	--	--
Unigene0024794	809	0.6154	0	-9.2654	Down	7.455e-09	4.2822e-08	gi|2244959|emb|CAB10380.1|	89	1e-16	reverse transcriptase like protein [Arabidopsis thaliana]	sp|P04146|COPIA_DROME	63.5	2e-09	Copia protein OS=Drosophila melanogaster GN=GIP PE=1 SV=3
Unigene0030082	243	2.0488	0	-11.0006	Down	7.455e-09	4.282e-08	--	--	--	--	--	--	--	--
Unigene0153522	2559	0.1946	0	-7.6044	Down	7.455e-09	4.2818e-08	gi|226509092|ref|NP_001146838.1|	248	7e-64	cytokinin dehydrogenase 10 [Zea mays]	sp|Q6Z955|CKX11_ORYSJ	243	5e-63	Cytokinin dehydrogenase 11 OS=Oryza sativa subsp. japonica GN=CKX11 PE=2 SV=1
Unigene0003478	505	0.955	0	-9.8994	Down	1.3423e-08	7.5704e-08	--	--	--	--	--	--	--	--
Unigene0004160	389	1.2398	0	-10.2759	Down	1.3423e-08	7.5701e-08	gi|381216449|gb|AFG16915.1|	187	6e-47	YUC2 [Fragaria x ananassa]	sp|Q9LFM5|YUC4_ARATH	175	7e-44	Probable indole-3-pyruvate monooxygenase YUCCA4 OS=Arabidopsis thaliana GN=YUC4 PE=1 SV=1
Unigene0007112	405	1.1909	0	-10.2178	Down	1.3423e-08	7.5698e-08	gi|359481026|ref|XP_002270512.2|	105	2e-22	PREDICTED: cation/calcium exchanger 3-like [Vitis vinifera]	sp|Q9FKP1|CCX1_ARATH	71.2	2e-12	Cation/calcium exchanger 1 OS=Arabidopsis thaliana GN=CCX1 PE=2 SV=1
Unigene0007241	517	0.9329	0	-9.8656	Down	1.3423e-08	7.5695e-08	--	--	--	--	--	--	--	--
Unigene0008304	333	1.4483	0	-10.5001	Down	1.3423e-08	7.5692e-08	gi|224056727|ref|XP_002298993.1|	113	1e-24	2-oxoglutarate-dependent dioxygenase [Populus trichocarpa]	--	--	--	--
Unigene0008329	224	2.1531	0	-11.0722	Down	1.3423e-08	7.5689e-08	--	--	--	--	--	--	--	--
Unigene0008645	657	0.7341	0	-9.5198	Down	1.3423e-08	7.5685e-08	--	--	--	--	--	--	--	--
Unigene0008856	333	1.4483	0	-10.5001	Down	1.3423e-08	7.5682e-08	gi|225426280|ref|XP_002265207.1|	194	4e-49	PREDICTED: 3-oxoacyl-[acyl-carrier-protein] synthase I, chloroplastic-like [Vitis vinifera]	sp|P23902|KASC1_HORVU	185	7e-47	3-oxoacyl-[acyl-carrier-protein] synthase I, chloroplastic OS=Hordeum vulgare GN=KAS12 PE=1 SV=1
Unigene0011599	394	1.2241	0	-10.2575	Down	1.3423e-08	7.5679e-08	--	--	--	--	--	--	--	--
Unigene0012656	496	0.9724	0	-9.9254	Down	1.3423e-08	7.5676e-08	gi|527182282|gb|EPS57287.1|	337	5e-92	actin, partial [Genlisea aurea]	sp|Q6P378|ACTG_XENTR	338	8e-93	Actin, cytoplasmic 2 OS=Xenopus tropicalis GN=actg1 PE=2 SV=1
Unigene0012791	214	2.2537	0	-11.1381	Down	1.3423e-08	7.5673e-08	--	--	--	--	--	--	--	--
Unigene0014059	618	0.7804	0	-9.6081	Down	1.3423e-08	7.567e-08	--	--	--	--	--	--	--	--
Unigene0022329	1258	0.3834	0	-8.5827	Down	1.3423e-08	7.5666e-08	gi|357125442|ref|XP_003564403.1|	133	8e-30	PREDICTED: probable GMP synthase [glutamine-hydrolyzing]-like [Brachypodium distachyon]	sp|Q7VG78|GUAA_HELHP	80.5	2e-14	Probable GMP synthase [glutamine-hydrolyzing] OS=Helicobacter hepaticus (strain ATCC 51449 / 3B1) GN=guaA PE=3 SV=1
Unigene0023429	491	0.9823	0	-9.94	Down	1.3423e-08	7.5663e-08	gi|514813862|ref|XP_004981712.1|	66.2	3e-10	PREDICTED: UDP-glycosyltransferase 83A1-like isoform X2 [Setaria italica]	sp|Q9SGA8|U83A1_ARATH	53.5	6e-07	UDP-glycosyltransferase 83A1 OS=Arabidopsis thaliana GN=UGT83A1 PE=2 SV=1
Unigene0025025	254	1.8988	0	-10.8909	Down	1.3423e-08	7.566e-08	--	--	--	--	--	--	--	--
Unigene0031317	3727	0.1294	0	-7.0157	Down	1.3423e-08	7.5657e-08	gi|39545861|emb|CAE03939.3|	99.4	6e-19	OSJNba0093F12.13 [Oryza sativa Japonica Group]	sp|Q4L9P0|SRAP_STAHJ	105	3e-21	Serine-rich adhesin for platelets OS=Staphylococcus haemolyticus (strain JCSC1435) GN=sraP PE=3 SV=1
Unigene0108164	954	0.5056	0	-8.9819	Down	1.3423e-08	7.5654e-08	gi|449464872|ref|XP_004150153.1|	247	3e-64	PREDICTED: protein AIG1-like [Cucumis sativus]	sp|P54120|AIG1_ARATH	160	1e-38	Protein AIG1 OS=Arabidopsis thaliana GN=AIG1 PE=2 SV=1
Unigene0000115	530	0.8806	0	-9.7823	Down	2.417e-08	1.3301e-07	gi|356577638|ref|XP_003556931.1|	108	5e-23	PREDICTED: heat stress transcription factor B-4-like [Glycine max]	sp|Q7XHZ0|HFB4B_ORYSJ	95.9	1e-19	Heat stress transcription factor B-4b OS=Oryza sativa subsp. japonica GN=HSFB4B PE=2 SV=1
Unigene0002666	564	0.8275	0	-9.6926	Down	2.417e-08	1.33e-07	--	--	--	--	--	--	--	--
Unigene0004125	480	0.9724	0	-9.9254	Down	2.417e-08	1.33e-07	--	--	--	--	--	--	--	--
Unigene0007113	498	0.9372	0	-9.8722	Down	2.417e-08	1.3299e-07	gi|359481026|ref|XP_002270512.2|	232	2e-60	PREDICTED: cation/calcium exchanger 3-like [Vitis vinifera]	sp|Q9FKP2|CCX2_ARATH	198	1e-50	Cation/calcium exchanger 2 OS=Arabidopsis thaliana GN=CCX2 PE=3 SV=1
Unigene0011346	366	1.2752	0	-10.3165	Down	2.417e-08	1.3299e-07	--	--	--	--	--	--	--	--
Unigene0011911	342	1.3647	0	-10.4144	Down	2.417e-08	1.3298e-07	--	--	--	--	--	--	--	--
Unigene0012887	291	1.6039	0	-10.6474	Down	2.417e-08	1.3298e-07	--	--	--	--	--	--	--	--
Unigene0013975	270	1.7287	0	-10.7555	Down	2.417e-08	1.3297e-07	--	--	--	--	--	--	--	--
Unigene0019547	264	1.7679	0	-10.7878	Down	2.417e-08	1.3297e-07	--	--	--	--	--	--	--	--
Unigene0022448	526	0.8873	0	-9.7933	Down	2.417e-08	1.3296e-07	gi|13991169|gb|AAK51235.1|AF287471_1	146	2e-34	polyprotein [Arabidopsis thaliana]	sp|P10978|POLX_TOBAC	103	8e-22	Retrovirus-related Pol polyprotein from transposon TNT 1-94 OS=Nicotiana tabacum PE=2 SV=1
Unigene0023620	1787	0.2612	0	-8.029	Down	2.417e-08	1.3296e-07	gi|115445377|ref|NP_001046468.1|	644	0	Os02g0256100 [Oryza sativa Japonica Group]	sp|A7PZL3|PGLR_VITVI	409	3e-113	Probable polygalacturonase OS=Vitis vinifera GN=GSVIVT00026920001 PE=1 SV=1
Unigene0027458	422	1.106	0	-10.1111	Down	2.417e-08	1.3295e-07	--	--	--	--	--	--	--	--
Unigene0030590	393	1.1876	0	-10.2138	Down	2.417e-08	1.3294e-07	--	--	--	--	--	--	--	--
Unigene0030659	518	0.901	0	-9.8154	Down	2.417e-08	1.3294e-07	--	--	--	--	--	--	--	--
Unigene0031558	203	2.2992	0	-11.1669	Down	2.417e-08	1.3293e-07	--	--	--	--	--	--	--	--
Unigene0039460	1446	0.3228	0	-8.3345	Down	2.417e-08	1.3293e-07	gi|508706026|gb|EOX97922.1|	94	9e-18	BEL1-like homeodomain protein 6 isoform 1 [Theobroma cacao]	sp|Q9FXG8|BLH10_ARATH	87.8	2e-16	BEL1-like homeodomain protein 10 OS=Arabidopsis thaliana GN=BLH10 PE=1 SV=1
Unigene0121317	2053	0.2273	0	-7.8285	Down	2.417e-08	1.3292e-07	gi|115439495|ref|NP_001044027.1|	214	7e-54	Os01g0708500 [Oryza sativa Japonica Group]	sp|Q8LR50|LOGL1_ORYSJ	214	2e-54	Probable cytokinin riboside 5'-monophosphate phosphoribohydrolase LOGL1 OS=Oryza sativa subsp. japonica GN=LOGL1 PE=2 SV=1
Unigene0146109	2446	0.1908	0	-7.5759	Down	2.417e-08	1.3292e-07	gi|508708943|gb|EOY00840.1|	386	1e-105	Remorin family protein [Theobroma cacao]	sp|O80837|REMO_ARATH	76.6	8e-13	Remorin OS=Arabidopsis thaliana GN=DBP PE=1 SV=1
Unigene0000905	434	1.0396	0	-10.0218	Down	4.3519e-08	2.3412e-07	gi|359480094|ref|XP_003632397.1|	104	5e-22	PREDICTED: B3 domain-containing transcription factor ABI3-like [Vitis vinifera]	sp|Q01593|ABI3_ARATH	101	2e-21	B3 domain-containing transcription factor ABI3 OS=Arabidopsis thaliana GN=ABI3 PE=1 SV=1
Unigene0001380	487	0.9264	0	-9.8555	Down	4.3519e-08	2.3411e-07	--	--	--	--	--	--	--	--
Unigene0001537	427	1.0566	0	-10.0452	Down	4.3519e-08	2.341e-07	gi|217426435|gb|ACK44411.1|	201	4e-51	glutamine synthetase [Musa ABB Group]	sp|Q69F95|C85A_PHAVU	185	9e-47	Cytochrome P450 85A OS=Phaseolus vulgaris GN=BA13 PE=3 SV=2
Unigene0001551	357	1.2638	0	-10.3036	Down	4.3519e-08	2.3409e-07	--	--	--	--	--	--	--	--
Unigene0002377	465	0.9703	0	-9.9223	Down	4.3519e-08	2.3408e-07	gi|502111603|ref|XP_004494108.1|	199	2e-50	PREDICTED: probable polyadenylate-binding protein At2g36660-like [Cicer arietinum]	sp|Q6CSV3|PABP_KLULA	162	1e-39	Polyadenylate-binding protein, cytoplasmic and nuclear OS=Kluyveromyces lactis (strain ATCC 8585 / CBS 2359 / DSM 70799 / NBRC 1267 / NRRL Y-1140 / WM37) GN=PAB1 PE=3 SV=1
Unigene0002869	494	0.9133	0	-9.8349	Down	4.3519e-08	2.3407e-07	gi|400131566|emb|CCH50966.1|	125	3e-36	T4.5 [Malus x robusta]	sp|P10978|POLX_TOBAC	99.8	3e-23	Retrovirus-related Pol polyprotein from transposon TNT 1-94 OS=Nicotiana tabacum PE=2 SV=1
Unigene0003244	411	1.0978	0	-10.1004	Down	4.3519e-08	2.3406e-07	gi|225433138|ref|XP_002285201.1|	40.4	3e-11	PREDICTED: pre-mRNA-splicing factor SLU7-A-like [Vitis vinifera]	sp|Q6ZK48|SLU7_ORYSJ	37.7	1e-10	Pre-mRNA-splicing factor SLU7 OS=Oryza sativa subsp. japonica GN=Os08g0127700 PE=2 SV=1
Unigene0007194	572	0.7888	0	-9.6235	Down	4.3519e-08	2.3406e-07	--	--	--	--	--	--	--	--
Unigene0007452	477	0.9459	0	-9.8855	Down	4.3519e-08	2.3405e-07	--	--	--	--	--	--	--	--
Unigene0008707	434	1.0396	0	-10.0218	Down	4.3519e-08	2.3404e-07	gi|400131566|emb|CCH50966.1|	96.7	1e-19	T4.5 [Malus x robusta]	sp|P10978|POLX_TOBAC	49.3	8e-06	Retrovirus-related Pol polyprotein from transposon TNT 1-94 OS=Nicotiana tabacum PE=2 SV=1
Unigene0009691	334	1.3508	0	-10.3996	Down	4.3519e-08	2.3403e-07	gi|508773418|gb|EOY20674.1|	150	6e-36	Cyclic nucleotide-gated channel 16 [Theobroma cacao]	sp|Q9SJA4|CNG14_ARATH	131	1e-30	Probable cyclic nucleotide-gated ion channel 14 OS=Arabidopsis thaliana GN=CNGC14 PE=2 SV=2
Unigene0009873	374	1.2064	0	-10.2365	Down	4.3519e-08	2.3402e-07	--	--	--	--	--	--	--	--
Unigene0011306	271	1.6649	0	-10.7012	Down	4.3519e-08	2.3401e-07	--	--	--	--	--	--	--	--
Unigene0011335	446	1.0116	0	-9.9824	Down	4.3519e-08	2.34e-07	gi|508775948|gb|EOY23204.1|	156	2e-37	PAR1 protein [Theobroma cacao]	--	--	--	--
Unigene0011773	285	1.5831	0	-10.6285	Down	4.3519e-08	2.3399e-07	--	--	--	--	--	--	--	--
Unigene0014938	311	1.4507	0	-10.5025	Down	4.3519e-08	2.3398e-07	gi|108710897|gb|ABF98692.1|	154	6e-37	Serine carboxypeptidase family protein, expressed [Oryza sativa Japonica Group]	sp|Q9C7Z9|SCP18_ARATH	131	1e-30	Serine carboxypeptidase-like 18 OS=Arabidopsis thaliana GN=SCPL18 PE=2 SV=2
Unigene0018529	273	1.6527	0	-10.6906	Down	4.3519e-08	2.3397e-07	--	--	--	--	--	--	--	--
Unigene0021004	439	1.0277	0	-10.0052	Down	4.3519e-08	2.3396e-07	gi|307136175|gb|ADN34016.1|	65.1	2e-20	ty3-gypsy retrotransposon protein [Cucumis melo subsp. melo]	--	--	--	--
Unigene0022897	325	1.3882	0	-10.439	Down	4.3519e-08	2.3395e-07	--	--	--	--	--	--	--	--
Unigene0026052	675	0.6684	0	-9.3846	Down	4.3519e-08	2.3394e-07	gi|297721757|ref|NP_001173242.1|	124	1e-27	Os03g0120000 [Oryza sativa Japonica Group]	--	--	--	--
Unigene0026286	209	2.1588	0	-11.076	Down	4.3519e-08	2.3393e-07	--	--	--	--	--	--	--	--
Unigene0035865	243	1.8567	0	-10.8585	Down	4.3519e-08	2.3392e-07	--	--	--	--	--	--	--	--
Unigene0037543	415	1.0872	0	-10.0864	Down	4.3519e-08	2.3392e-07	--	--	--	--	--	--	--	--
Unigene0000624	530	0.8219	0	-9.6828	Down	7.836e-08	4.1418e-07	gi|50725207|dbj|BAD33958.1|	165	5e-40	DNA-binding protein-like [Oryza sativa Japonica Group]	--	--	--	--
Unigene0001300	438	0.9946	0	-9.958	Down	7.836e-08	4.1417e-07	--	--	--	--	--	--	--	--
Unigene0007135	356	1.2237	0	-10.257	Down	7.836e-08	4.1415e-07	gi|514820110|ref|XP_004984745.1|	105	2e-22	PREDICTED: cysteine-rich repeat secretory protein 55-like [Setaria italica]	sp|Q9LV60|CRR55_ARATH	83.6	4e-16	Cysteine-rich repeat secretory protein 55 OS=Arabidopsis thaliana GN=CRRSP55 PE=2 SV=1
Unigene0009737	491	0.8872	0	-9.7931	Down	7.836e-08	4.1413e-07	--	--	--	--	--	--	--	--
Unigene0010070	446	0.9767	0	-9.9318	Down	7.836e-08	4.1412e-07	gi|225430555|ref|XP_002285593.1|	140	7e-33	PREDICTED: aspartic proteinase nepenthesin-2 [Vitis vinifera]	sp|Q9LHE3|ASPG2_ARATH	71.6	2e-12	Protein ASPARTIC PROTEASE IN GUARD CELL 2 OS=Arabidopsis thaliana GN=ASPG2 PE=2 SV=1
Unigene0010394	495	0.88	0	-9.7814	Down	7.836e-08	4.141e-07	gi|412994354|emb|CCO13930.1|	76.6	2e-13	NADH dehydrogenase subunit 5 [Bathycoccus prasinos]	sp|P03915|NU5M_HUMAN	288	9e-78	NADH-ubiquinone oxidoreductase chain 5 OS=Homo sapiens GN=MT-ND5 PE=1 SV=2
Unigene0011155	240	1.8151	0	-10.8258	Down	7.836e-08	4.1408e-07	gi|514708716|ref|XP_004951606.1|	75.5	4e-13	PREDICTED: glucomannan 4-beta-mannosyltransferase 1-like [Setaria italica]	sp|Q7PC76|CSLA1_ORYSJ	68.6	1e-11	Glucomannan 4-beta-mannosyltransferase 1 OS=Oryza sativa subsp. japonica GN=CSLA1 PE=2 SV=1
Unigene0011526	398	1.0945	0	-10.0961	Down	7.836e-08	4.1407e-07	--	--	--	--	--	--	--	--
Unigene0015954	662	0.658	0	-9.3619	Down	7.836e-08	4.1405e-07	gi|115480667|ref|NP_001063927.1|	182	4e-45	Os09g0560500 [Oryza sativa Japonica Group]	sp|Q9SF23|FOLB1_ARATH	142	3e-33	Dihydroneopterin aldolase OS=Arabidopsis thaliana GN=FOLB1 PE=1 SV=1
Unigene0019553	437	0.9968	0	-9.9612	Down	7.836e-08	4.1404e-07	--	--	--	--	--	--	--	--
Unigene0024360	327	1.3322	0	-10.3796	Down	7.836e-08	4.1402e-07	--	--	--	--	--	--	--	--
Unigene0025377	1307	0.3333	0	-8.3807	Down	7.836e-08	4.14e-07	gi|359483094|ref|XP_002274545.2|	53.9	9e-06	PREDICTED: leucine-rich repeat extensin-like protein 2-like [Vitis vinifera]	sp|P13983|EXTN_TOBAC	55.1	1e-06	Extensin OS=Nicotiana tabacum GN=HRGPNT3 PE=2 SV=1
Unigene0025567	3430	0.127	0	-6.9887	Down	7.836e-08	4.1399e-07	gi|508699383|gb|EOX91279.1|	1236	0	Pyridoxal phosphate-dependent transferases superfamily protein [Theobroma cacao]	sp|Q9C5X8|MOCOS_ARATH	87	9e-16	Molybdenum cofactor sulfurase OS=Arabidopsis thaliana GN=ABA3 PE=1 SV=1
Unigene0026466	1719	0.2534	0	-7.9853	Down	7.836e-08	4.1397e-07	gi|226496287|ref|NP_001150817.1|	286	1e-106	disulfide oxidoreductase/ monooxygenase [Zea mays]	sp|Q9C8U0|GSXL5_ARATH	269	3e-96	Flavin-containing monooxygenase FMO GS-OX-like 5 OS=Arabidopsis thaliana GN=At1g63370 PE=2 SV=2
Unigene0028040	375	1.1617	0	-10.182	Down	7.836e-08	4.1395e-07	--	--	--	--	--	--	--	--
Unigene0034582	360	1.2101	0	-10.2409	Down	7.836e-08	4.1394e-07	--	--	--	--	--	--	--	--
Unigene0036007	409	1.0651	0	-10.0568	Down	7.836e-08	4.1392e-07	--	--	--	--	--	--	--	--
Unigene0037929	308	1.4144	0	-10.466	Down	7.836e-08	4.1391e-07	--	--	--	--	--	--	--	--
Unigene0039381	224	1.9447	0	-10.9253	Down	7.836e-08	4.1389e-07	--	--	--	--	--	--	--	--
Unigene0000155	612	0.6864	0	-9.4229	Down	1.4109e-07	7.2691e-07	--	--	--	--	--	--	--	--
Unigene0000368	375	1.1202	0	-10.1295	Down	1.4109e-07	7.2689e-07	--	--	--	--	--	--	--	--
Unigene0000482	517	0.8125	0	-9.6662	Down	1.4109e-07	7.2686e-07	gi|2865437|gb|AAC02672.1|	105	5e-22	polyprotein [Arabidopsis arenosa]	--	--	--	--
Unigene0001609	563	0.7461	0	-9.5432	Down	1.4109e-07	7.2683e-07	gi|508712426|gb|EOY04323.1|	58.5	8e-08	Proline-rich receptor protein kinase PERK10 isoform 1 [Theobroma cacao]	sp|Q9SX31|PERK9_ARATH	55.8	2e-07	Proline-rich receptor-like protein kinase PERK9 OS=Arabidopsis thaliana GN=PERK9 PE=2 SV=1
Unigene0002687	423	0.9931	0	-9.9558	Down	1.4109e-07	7.268e-07	gi|449455577|ref|XP_004145529.1|	52	4e-06	PREDICTED: F-box protein SKIP23-like [Cucumis sativus]	--	--	--	--
Unigene0008282	435	0.9657	0	-9.9154	Down	1.4109e-07	7.2677e-07	--	--	--	--	--	--	--	--
Unigene0009856	525	0.8001	0	-9.644	Down	1.4109e-07	7.2675e-07	gi|508719864|gb|EOY11761.1|	43.9	2e-07	MuDR family transposase isoform 1 [Theobroma cacao]	--	--	--	--
Unigene0009910	457	0.9192	0	-9.8442	Down	1.4109e-07	7.2672e-07	--	--	--	--	--	--	--	--
Unigene0015441	461	0.9112	0	-9.8316	Down	1.4109e-07	7.2669e-07	gi|297836292|ref|XP_002886028.1|	99.4	2e-20	mitochondrial ATP synthase g subunit family protein [Arabidopsis lyrata subsp. lyrata]	--	--	--	--
Unigene0017762	652	0.6443	0	-9.3316	Down	1.4109e-07	7.2666e-07	--	--	--	--	--	--	--	--
Unigene0018612	520	0.8078	0	-9.6579	Down	1.4109e-07	7.2663e-07	gi|357467315|ref|XP_003603942.1|	79.3	4e-14	SNF1-related protein kinase regulatory subunit gamma [Medicago truncatula]	--	--	--	--
Unigene0018831	578	0.7268	0	-9.5054	Down	1.4109e-07	7.2661e-07	gi|357440523|ref|XP_003590539.1|	55.8	6e-07	Sec-independent protein translocase protein tatB-like protein [Medicago truncatula]	--	--	--	--
Unigene0019003	433	0.9701	0	-9.922	Down	1.4109e-07	7.2658e-07	gi|361064616|gb|AEW07379.1|	69.3	2e-11	dwarf 27 [Medicago truncatula]	sp|C7AU21|D27_ORYSJ	57.8	2e-08	Beta-carotene isomerase D27, chloroplastic OS=Oryza sativa subsp. japonica GN=D27 PE=1 SV=1
Unigene0024789	293	1.4337	0	-10.4855	Down	1.4109e-07	7.2655e-07	--	--	--	--	--	--	--	--
Unigene0024887	663	0.6336	0	-9.3074	Down	1.4109e-07	7.2652e-07	gi|3513747|gb|AAC33963.1|	152	6e-36	contains similarity to reverse transcriptases (Pfam; rvt.hmm, score: 11.19) [Arabidopsis thaliana]	sp|P04146|COPIA_DROME	122	3e-27	Copia protein OS=Drosophila melanogaster GN=GIP PE=1 SV=3
Unigene0025807	886	0.4741	0	-8.889	Down	1.4109e-07	7.265e-07	gi|225439460|ref|XP_002268192.1|	482	1e-135	PREDICTED: 40S ribosomal protein S4-like [Vitis vinifera]	sp|P46300|RS4_SOLTU	473	6e-133	40S ribosomal protein S4 OS=Solanum tuberosum GN=RPS4 PE=2 SV=1
Unigene0028959	624	0.6732	0	-9.3949	Down	1.4109e-07	7.2647e-07	gi|225453464|ref|XP_002274198.1|	141	2e-48	PREDICTED: carotenoid cleavage dioxygenase 7, chloroplastic [Vitis vinifera]	sp|Q7XJM2|CCD7_ARATH	147	6e-48	Carotenoid cleavage dioxygenase 7, chloroplastic OS=Arabidopsis thaliana GN=CCD7 PE=1 SV=1
Unigene0037878	2912	0.1443	0	-7.1729	Down	1.4109e-07	7.2644e-07	gi|115436734|ref|NP_001043123.1|	283	1e-152	Os01g0496900 [Oryza sativa Japonica Group]	--	--	--	--
Unigene0039493	884	0.4752	0	-8.8924	Down	1.4109e-07	7.2641e-07	gi|297825759|ref|XP_002880762.1|	99.8	6e-40	IQ-domain 6 [Arabidopsis lyrata subsp. lyrata]	sp|Q9FXI5|IQD32_ARATH	53.5	2e-06	Protein IQ-DOMAIN 32 OS=Arabidopsis thaliana GN=IQD32 PE=1 SV=3
Unigene0131813	959	0.438	0	-8.7748	Down	1.4109e-07	7.2638e-07	gi|115472661|ref|NP_001059929.1|	179	9e-44	Os07g0548800 [Oryza sativa Japonica Group]	--	--	--	--
Unigene0000796	455	0.889	0	-9.796	Down	2.5405e-07	1.2735e-06	--	--	--	--	--	--	--	--
Unigene0001308	352	1.1492	0	-10.1664	Down	2.5405e-07	1.2734e-06	--	--	--	--	--	--	--	--
Unigene0001309	354	1.1427	0	-10.1582	Down	2.5405e-07	1.2734e-06	--	--	--	--	--	--	--	--
Unigene0001543	376	1.0758	0	-10.0712	Down	2.5405e-07	1.2734e-06	--	--	--	--	--	--	--	--
Unigene0004800	237	1.7068	0	-10.7371	Down	2.5405e-07	1.2733e-06	--	--	--	--	--	--	--	--
Unigene0007451	487	0.8306	0	-9.698	Down	2.5405e-07	1.2733e-06	--	--	--	--	--	--	--	--
Unigene0008848	289	1.3997	0	-10.4509	Down	2.5405e-07	1.2732e-06	gi|514774013|ref|XP_004967881.1|	132	2e-30	PREDICTED: GDSL esterase/lipase At1g33811-like [Setaria italica]	sp|Q9FVV1|GDL28_ARATH	114	1e-25	GDSL esterase/lipase At1g71250 OS=Arabidopsis thaliana GN=At1g71250 PE=2 SV=1
Unigene0012821	412	0.9818	0	-9.9393	Down	2.5405e-07	1.2732e-06	--	--	--	--	--	--	--	--
Unigene0018626	1415	0.2859	0	-8.1594	Down	2.5405e-07	1.2731e-06	gi|359485791|ref|XP_002275686.2|	208	6e-97	PREDICTED: protein THYLAKOID FORMATION1, chloroplastic [Vitis vinifera]	sp|Q84PB7|THF1_ORYSJ	197	1e-92	Protein THYLAKOID FORMATION1, chloroplastic OS=Oryza sativa subsp. japonica GN=THF1 PE=2 SV=1
Unigene0019468	277	1.4603	0	-10.512	Down	2.5405e-07	1.2731e-06	gi|502147257|ref|XP_004506715.1|	88.6	4e-17	PREDICTED: cytochrome P450 71D9-like [Cicer arietinum]	sp|A6YIH8|C7D55_HYOMU	84.7	2e-16	Premnaspirodiene oxygenase OS=Hyoscyamus muticus GN=CYP71D55 PE=1 SV=1
Unigene0019516	1027	0.3939	0	-8.6217	Down	2.5405e-07	1.273e-06	gi|115459552|ref|NP_001053376.1|	356	6e-97	Os04g0528400 [Oryza sativa Japonica Group]	sp|Q54NC0|HUS1_DICDI	67.8	1e-10	Checkpoint protein hus1 homolog OS=Dictyostelium discoideum GN=hus1 PE=3 SV=1
Unigene0020920	2241	0.1805	0	-7.4959	Down	2.5405e-07	1.273e-06	gi|508708943|gb|EOY00840.1|	386	1e-105	Remorin family protein [Theobroma cacao]	sp|O80837|REMO_ARATH	76.6	7e-13	Remorin OS=Arabidopsis thaliana GN=DBP PE=1 SV=1
Unigene0022299	424	0.954	0	-9.8978	Down	2.5405e-07	1.2729e-06	--	--	--	--	--	--	--	--
Unigene0026663	780	0.5186	0	-9.0185	Down	2.5405e-07	1.2729e-06	gi|10945667|gb|AAG24641.1|AF308736_1	95.5	1e-18	Lea1P [Daucus carota]	sp|Q42376|LEA3_MAIZE	94.7	6e-19	Late embryogenesis abundant protein, group 3 OS=Zea mays GN=MGL3 PE=2 SV=1
Unigene0029151	234	1.7287	0	-10.7555	Down	2.5405e-07	1.2728e-06	gi|58532041|emb|CAE05094.3|	68.2	4e-13	OSJNBa0009K15.14 [Oryza sativa Japonica Group]	--	--	--	--
Unigene0032279	376	1.0758	0	-10.0712	Down	2.5405e-07	1.2728e-06	--	--	--	--	--	--	--	--
Unigene0034911	534	0.7575	0	-9.5651	Down	2.5405e-07	1.2727e-06	gi|460382760|ref|XP_004237104.1|	95.1	7e-19	PREDICTED: cation/H(+) antiporter 28-like [Solanum lycopersicum]	sp|Q8L709|CHX28_ARATH	85.5	2e-16	Cation/H(+) antiporter 28 OS=Arabidopsis thaliana GN=CHX28 PE=2 SV=2
Unigene0036301	474	0.8534	0	-9.7371	Down	2.5405e-07	1.2727e-06	--	--	--	--	--	--	--	--
Unigene0037598	531	0.7618	0	-9.5733	Down	2.5405e-07	1.2726e-06	--	--	--	--	--	--	--	--
Unigene0096826	1234	0.3278	0	-8.3567	Down	2.5405e-07	1.2726e-06	gi|514819529|ref|XP_004984460.1|	227	5e-85	PREDICTED: globulin-1 S allele-like, partial [Setaria italica]	sp|Q9SPL4|AMP22_MACIN	96.7	2e-23	Vicilin-like antimicrobial peptides 2-2 OS=Macadamia integrifolia GN=AMP2-2 PE=2 SV=1
Unigene0000116	427	0.9109	0	-9.8311	Down	4.5743e-07	2.2327e-06	gi|225435854|ref|XP_002265293.1|	199	1e-50	PREDICTED: heat stress transcription factor B-4 [Vitis vinifera]	sp|Q7XHZ0|HFB4B_ORYSJ	187	2e-47	Heat stress transcription factor B-4b OS=Oryza sativa subsp. japonica GN=HSFB4B PE=2 SV=1
Unigene0001059	241	1.6139	0	-10.6563	Down	4.5743e-07	2.2326e-06	--	--	--	--	--	--	--	--
Unigene0003329	507	0.7672	0	-9.5835	Down	4.5743e-07	2.2325e-06	--	--	--	--	--	--	--	--
Unigene0004500	481	0.8086	0	-9.6593	Down	4.5743e-07	2.2325e-06	gi|115447541|ref|NP_001047550.1|	211	5e-54	Os02g0641000 [Oryza sativa Japonica Group]	sp|P29675|SF3_HELAN	132	8e-31	Pollen-specific protein SF3 OS=Helianthus annuus GN=SF3 PE=2 SV=1
Unigene0004570	443	0.878	0	-9.7781	Down	4.5743e-07	2.2324e-06	--	--	--	--	--	--	--	--
Unigene0005873	431	0.9024	0	-9.8176	Down	4.5743e-07	2.2323e-06	--	--	--	--	--	--	--	--
Unigene0005956	464	0.8383	0	-9.7113	Down	4.5743e-07	2.2322e-06	--	--	--	--	sp|P22996|PARA4_ECOLX	68.6	2e-11	Resolvase OS=Escherichia coli GN=parA PE=3 SV=1
Unigene0006265	287	1.3552	0	-10.4043	Down	4.5743e-07	2.2321e-06	--	--	--	--	--	--	--	--
Unigene0007459	324	1.2005	0	-10.2294	Down	4.5743e-07	2.2321e-06	gi|5302802|emb|CAB46043.1|	55.5	4e-07	retrotransposon like protein [Arabidopsis thaliana]	--	--	--	--
Unigene0007615	451	0.8624	0	-9.7522	Down	4.5743e-07	2.232e-06	--	--	--	--	--	--	--	--
Unigene0008119	383	1.0155	0	-9.988	Down	4.5743e-07	2.2319e-06	--	--	--	--	--	--	--	--
Unigene0008167	1218	0.3193	0	-8.3188	Down	4.5743e-07	2.2318e-06	gi|225439725|ref|XP_002273550.1|	384	1e-128	PREDICTED: short-chain dehydrogenase TIC 32, chloroplastic [Vitis vinifera]	sp|Q6RVV4|TIC32_PEA	303	6e-96	Short-chain dehydrogenase TIC 32, chloroplastic OS=Pisum sativum GN=TIC32 PE=1 SV=1
Unigene0008339	219	1.776	0	-10.7944	Down	4.5743e-07	2.2317e-06	--	--	--	--	--	--	--	--
Unigene0008464	409	0.951	0	-9.8933	Down	4.5743e-07	2.2317e-06	--	--	--	--	sp|P03891|NU2M_HUMAN	246	3e-65	NADH-ubiquinone oxidoreductase chain 2 OS=Homo sapiens GN=MT-ND2 PE=1 SV=2
Unigene0009704	454	0.8567	0	-9.7426	Down	4.5743e-07	2.2316e-06	gi|18379242|ref|NP_563701.1|	190	1e-47	Subtilase-like protein [Arabidopsis thaliana]	sp|O64495|SDD1_ARATH	190	3e-48	Subtilisin-like protease SDD1 OS=Arabidopsis thaliana GN=SDD1 PE=2 SV=1
Unigene0009872	387	1.005	0	-9.973	Down	4.5743e-07	2.2315e-06	--	--	--	--	--	--	--	--
Unigene0010171	262	1.4845	0	-10.5358	Down	4.5743e-07	2.2314e-06	--	--	--	--	--	--	--	--
Unigene0011308	246	1.5811	0	-10.6267	Down	4.5743e-07	2.2313e-06	--	--	--	--	--	--	--	--
Unigene0011711	503	0.7733	0	-9.5949	Down	4.5743e-07	2.2313e-06	gi|508709261|gb|EOY01158.1|	230	9e-60	DNA/RNA polymerases superfamily protein [Theobroma cacao]	sp|Q7LHG5|YI31B_YEAST	152	8e-37	Transposon Ty3-I Gag-Pol polyprotein OS=Saccharomyces cerevisiae (strain ATCC 204508 / S288c) GN=TY3B-I PE=3 SV=2
Unigene0011794	538	0.723	0	-9.4979	Down	4.5743e-07	2.2312e-06	--	--	--	--	--	--	--	--
Unigene0019741	326	1.1931	0	-10.2205	Down	4.5743e-07	2.2311e-06	gi|460382758|ref|XP_004237103.1|	78.2	5e-14	PREDICTED: kinesin-4-like [Solanum lycopersicum]	--	--	--	--
Unigene0023751	441	0.882	0	-9.7846	Down	4.5743e-07	2.231e-06	gi|508727303|gb|EOY19200.1|	57	2e-14	Retrotransposon, unclassified-like protein [Theobroma cacao]	--	--	--	--
Unigene0025331	3329	0.1168	0	-6.8679	Down	4.5743e-07	2.2309e-06	gi|508715941|gb|EOY07838.1|	891	0	Auxin response factor 19 [Theobroma cacao]	sp|Q653H7|ARFR_ORYSJ	819	0	Auxin response factor 18 OS=Oryza sativa subsp. japonica GN=ARF18 PE=2 SV=1
Unigene0025695	424	0.9173	0	-9.8412	Down	4.5743e-07	2.2308e-06	--	--	--	--	--	--	--	--
Unigene0028072	2806	0.1386	0	-7.1148	Down	4.5743e-07	2.2308e-06	gi|508779662|gb|EOY26918.1|	980	0	ABC-2 and Plant PDR ABC-type transporter family protein isoform 3 [Theobroma cacao]	sp|Q7FMW4|PDR15_ORYSJ	952	0	Pleiotropic drug resistance protein 15 OS=Oryza sativa subsp. japonica GN=PDR15 PE=2 SV=1
Unigene0030346	603	0.645	0	-9.3332	Down	4.5743e-07	2.2307e-06	gi|225459405|ref|XP_002284293.1|	174	1e-42	PREDICTED: pentatricopeptide repeat-containing protein At4g18520-like [Vitis vinifera]	sp|Q0WNP3|PP319_ARATH	163	7e-40	Pentatricopeptide repeat-containing protein At4g18520 OS=Arabidopsis thaliana GN=PCMP-A2 PE=2 SV=1
Unigene0031854	245	1.5875	0	-10.6325	Down	4.5743e-07	2.2306e-06	gi|449439301|ref|XP_004137424.1|	75.9	3e-13	PREDICTED: SNAP25 homologous protein SNAP33-like [Cucumis sativus]	sp|Q9S7P9|SNP33_ARATH	62.8	7e-10	SNAP25 homologous protein SNAP33 OS=Arabidopsis thaliana GN=SNAP33 PE=1 SV=1
Unigene0034849	423	0.9195	0	-9.8447	Down	4.5743e-07	2.2305e-06	--	--	--	--	--	--	--	--
Unigene0100481	1792	0.217	0	-7.7616	Down	4.5743e-07	2.2304e-06	gi|357120849|ref|XP_003562137.1|	449	1e-124	PREDICTED: poly(A) polymerase-like [Brachypodium distachyon]	sp|Q8Z9C3|PCNB_SALTI	149	9e-35	Poly(A) polymerase OS=Salmonella typhi GN=pcnB PE=3 SV=2
Unigene0002083	400	0.9335	0	-9.8665	Down	8.2364e-07	3.9265e-06	--	--	--	--	--	--	--	--
Unigene0003367	461	0.81	0	-9.6618	Down	8.2364e-07	3.9264e-06	--	--	--	--	--	--	--	--
Unigene0004755	269	1.3881	0	-10.4389	Down	8.2364e-07	3.9263e-06	--	--	--	--	--	--	--	--
Unigene0006470	459	0.8135	0	-9.668	Down	8.2364e-07	3.9261e-06	gi|417071977|gb|AFX59340.1|	187	5e-47	1,3 beta glucanase, partial [Musa balbisiana]	sp|A7PQW3|E13B_VITVI	179	6e-45	Glucan endo-1,3-beta-glucosidase OS=Vitis vinifera GN=VIT_06s0061g00120 PE=1 SV=2
Unigene0007233	356	1.0488	0	-10.0345	Down	8.2364e-07	3.926e-06	gi|310753565|gb|ADP20179.1|	92	4e-18	gag-pol polyprotein [Silene latifolia]	--	--	--	--
Unigene0009773	235	1.5889	0	-10.6338	Down	8.2364e-07	3.9259e-06	gi|502115023|ref|XP_004495107.1|	62.4	3e-09	PREDICTED: RING-H2 finger protein ATL16-like [Cicer arietinum]	sp|Q9LSW9|ATL16_ARATH	56.6	5e-08	RING-H2 finger protein ATL16 OS=Arabidopsis thaliana GN=ATL16 PE=2 SV=1
Unigene0010230	408	0.9152	0	-9.8379	Down	8.2364e-07	3.9257e-06	gi|508704777|gb|EOX96673.1|	157	9e-38	Lysine decarboxylase family protein isoform 2 [Theobroma cacao]	sp|Q8LR50|LOGL1_ORYSJ	129	6e-30	Probable cytokinin riboside 5'-monophosphate phosphoribohydrolase LOGL1 OS=Oryza sativa subsp. japonica GN=LOGL1 PE=2 SV=1
Unigene0011395	216	1.7287	0	-10.7555	Down	8.2364e-07	3.9256e-06	--	--	--	--	--	--	--	--
Unigene0013164	410	0.9107	0	-9.8308	Down	8.2364e-07	3.9254e-06	gi|449531053|ref|XP_004172502.1|	133	1e-30	PREDICTED: uncharacterized mitochondrial protein AtMg00810-like, partial [Cucumis sativus]	sp|P04146|COPIA_DROME	94	3e-19	Copia protein OS=Drosophila melanogaster GN=GIP PE=1 SV=3
Unigene0013193	380	0.9826	0	-9.9405	Down	8.2364e-07	3.9253e-06	--	--	--	--	--	--	--	--
Unigene0016384	1570	0.2378	0	-7.8936	Down	8.2364e-07	3.9252e-06	gi|508723760|gb|EOY15657.1|	377	1e-103	Growth-regulating factor 1 [Theobroma cacao]	sp|Q6AWY3|GRF6_ORYSJ	384	1e-105	Growth-regulating factor 6 OS=Oryza sativa subsp. japonica GN=GRF6 PE=2 SV=2
Unigene0016690	211	1.7696	0	-10.7892	Down	8.2364e-07	3.925e-06	--	--	--	--	--	--	--	--
Unigene0017495	1526	0.2447	0	-7.9349	Down	8.2364e-07	3.9249e-06	gi|227438217|gb|ACP30598.1|	140	9e-48	disease resistance protein [Brassica rapa subsp. pekinensis]	sp|P04146|COPIA_DROME	65.5	1e-09	Copia protein OS=Drosophila melanogaster GN=GIP PE=1 SV=3
Unigene0018533	389	0.9599	0	-9.9067	Down	8.2364e-07	3.9247e-06	--	--	--	--	--	--	--	--
Unigene0018585	864	0.4322	0	-8.7556	Down	8.2364e-07	3.9246e-06	gi|295149268|gb|ADF81047.1|	181	1e-44	KNOTTED-like homebox protein 2 [Cocos nucifera]	sp|Q9FP29|KNOS1_ORYSJ	173	2e-42	Homeobox protein knotted-1-like 1 OS=Oryza sativa subsp. japonica GN=OSH6 PE=2 SV=1
Unigene0019831	541	0.6902	0	-9.4309	Down	8.2364e-07	3.9245e-06	--	--	--	--	--	--	--	--
Unigene0023002	412	0.9063	0	-9.8238	Down	8.2364e-07	3.9243e-06	--	--	--	--	--	--	--	--
Unigene0024001	376	0.9931	0	-9.9558	Down	8.2364e-07	3.9242e-06	--	--	--	--	--	--	--	--
Unigene0025405	406	0.9197	0	-9.845	Down	8.2364e-07	3.924e-06	--	--	--	--	--	--	--	--
Unigene0025531	262	1.4252	0	-10.4769	Down	8.2364e-07	3.9239e-06	--	--	--	--	--	--	--	--
Unigene0025791	1366	0.2733	0	-8.0943	Down	8.2364e-07	3.9238e-06	gi|115435680|ref|NP_001042598.1|	378	1e-103	Os01g0251000 [Oryza sativa Japonica Group]	--	--	--	--
Unigene0025797	1257	0.297	0	-8.2143	Down	8.2364e-07	3.9236e-06	gi|460366843|ref|XP_004229287.1|	76.3	2e-12	PREDICTED: intron-binding protein aquarius-like [Solanum lycopersicum]	--	--	--	--
Unigene0026678	269	1.3881	0	-10.4389	Down	8.2364e-07	3.9235e-06	gi|115449257|ref|NP_001048408.1|	53.9	1e-06	Os02g0799300 [Oryza sativa Japonica Group]	--	--	--	--
Unigene0027625	325	1.1489	0	-10.166	Down	8.2364e-07	3.9233e-06	--	--	--	--	--	--	--	--
Unigene0036252	213	1.753	0	-10.7756	Down	8.2364e-07	3.9232e-06	--	--	--	--	--	--	--	--
Unigene0037981	568	0.6574	0	-9.3606	Down	8.2364e-07	3.9231e-06	gi|57864672|gb|AAW56956.1|	336	2e-91	actin, partial [Rhodomonas salina]	sp|Q6P378|ACTG_XENTR	357	3e-98	Actin, cytoplasmic 2 OS=Xenopus tropicalis GN=actg1 PE=2 SV=1
Unigene0038518	362	1.0315	0	-10.0105	Down	8.2364e-07	3.9229e-06	--	--	--	--	--	--	--	--
Unigene0107898	5919	0.0631	0	-5.9796	Down	8.2364e-07	3.9228e-06	gi|359489473|ref|XP_002267626.2|	1876	0	PREDICTED: vacuolar protein sorting-associated protein 8 homolog [Vitis vinifera]	sp|Q0P5W1|VPS8_MOUSE	329	2e-88	Vacuolar protein sorting-associated protein 8 homolog OS=Mus musculus GN=Vps8 PE=2 SV=1
Unigene0000823	405	0.8835	0	-9.7871	Down	1.483e-06	6.8612e-06	--	--	--	--	--	--	--	--
Unigene0001465	297	1.2048	0	-10.2346	Down	1.483e-06	6.8609e-06	gi|226501784|ref|NP_001148442.1|	52.8	2e-06	pollen-specific arabinogalacta protein BAN102 precursor [Zea mays]	--	--	--	--
Unigene0001600	700	0.5112	0	-8.9977	Down	1.483e-06	6.8607e-06	--	--	--	--	--	--	--	--
Unigene0004354	426	0.84	0	-9.7142	Down	1.483e-06	6.8605e-06	gi|470149016|ref|XP_004310041.1|	141	4e-33	PREDICTED: glyceraldehyde-3-phosphate dehydrogenase-like [Fragaria vesca subsp. vesca]	sp|P25861|G3PC_ANTMA	139	4e-33	Glyceraldehyde-3-phosphate dehydrogenase, cytosolic OS=Antirrhinum majus GN=GAPC PE=1 SV=1
Unigene0005719	298	1.2008	0	-10.2298	Down	1.483e-06	6.8602e-06	gi|51854301|gb|AAU10682.1|	50.8	8e-07	putative polyprotein [Oryza sativa Japonica Group]	--	--	--	--
Unigene0005869	418	0.8561	0	-9.7416	Down	1.483e-06	6.86e-06	gi|520189231|dbj|BAN59748.1|	52.8	2e-06	early auxin response protein [Oryza sativa Indica Group]	--	--	--	--
Unigene0006509	363	0.9858	0	-9.9452	Down	1.483e-06	6.8598e-06	gi|199601718|dbj|BAG70977.1|	222	2e-57	glycosyl transferase family 2 protein [Musa balbisiana]	--	--	--	--
Unigene0007623	332	1.0778	0	-10.0739	Down	1.483e-06	6.8595e-06	gi|115475551|ref|NP_001061372.1|	60.8	3e-15	Os08g0249600 [Oryza sativa Japonica Group]	sp|Q683I9|PP295_ARATH	55.8	3e-12	Pentatricopeptide repeat-containing protein At3g62890 OS=Arabidopsis thaliana GN=PCMP-H82 PE=2 SV=1
Unigene0007926	418	0.8561	0	-9.7416	Down	1.483e-06	6.8593e-06	--	--	--	--	--	--	--	--
Unigene0008250	444	0.8059	0	-9.6545	Down	1.483e-06	6.859e-06	gi|460383410|ref|XP_004237418.1|	282	1e-75	PREDICTED: inositol-3-phosphate synthase [Solanum lycopersicum]	sp|Q9LW96|INO1_TOBAC	283	2e-76	Inositol-3-phosphate synthase OS=Nicotiana tabacum PE=2 SV=1
Unigene0008388	495	0.7229	0	-9.4977	Down	1.483e-06	6.8588e-06	gi|189214317|gb|ACD85093.1|	299	2e-80	B-class MADS-box protein AP3-1 [Dendrobium hybrid cultivar]	sp|Q944S9|MAD16_ORYSJ	239	5e-63	MADS-box transcription factor 16 OS=Oryza sativa subsp. japonica GN=MADS16 PE=1 SV=2
Unigene0009839	501	0.7142	0	-9.4802	Down	1.483e-06	6.8586e-06	gi|225456946|ref|XP_002281557.1|	238	4e-62	PREDICTED: short-chain dehydrogenase TIC 32, chloroplastic [Vitis vinifera]	sp|Q6RVV4|TIC32_PEA	145	2e-34	Short-chain dehydrogenase TIC 32, chloroplastic OS=Pisum sativum GN=TIC32 PE=1 SV=1
Unigene0010172	373	0.9593	0	-9.9058	Down	1.483e-06	6.8583e-06	--	--	--	--	--	--	--	--
Unigene0010406	545	0.6566	0	-9.3589	Down	1.483e-06	6.8581e-06	gi|387965727|gb|AFK13856.1|	103	8e-31	Ty3/gypsy retrotransposon protein [Beta vulgaris subsp. vulgaris]	--	--	--	--
Unigene0010443	348	1.0283	0	-10.006	Down	1.483e-06	6.8579e-06	--	--	--	--	--	--	--	--
Unigene0010818	407	0.8792	0	-9.78	Down	1.483e-06	6.8576e-06	--	--	--	--	--	--	--	--
Unigene0013037	424	0.8439	0	-9.7209	Down	1.483e-06	6.8574e-06	--	--	--	--	--	--	--	--
Unigene0013858	230	1.5558	0	-10.6034	Down	1.483e-06	6.8572e-06	--	--	--	--	--	--	--	--
Unigene0015278	631	0.5671	0	-9.1475	Down	1.483e-06	6.8569e-06	gi|4512618|gb|AAD21687.1|	115	1e-24	Strong similarity to gi|3600044 T12H20.12 protease homolog from Arabidopsis thaliana BAC gb|AF080119 and is a member of the reverse transcriptase family PF|00078 [Arabidopsis thaliana]	--	--	--	--
Unigene0015882	242	1.4786	0	-10.53	Down	1.483e-06	6.8567e-06	--	--	--	--	--	--	--	--
Unigene0018469	447	0.8005	0	-9.6448	Down	1.483e-06	6.8565e-06	gi|6850900|emb|CAB71063.1|	236	1e-61	copia-type polyprotein [Arabidopsis thaliana]	sp|P92519|M810_ARATH	122	6e-28	Uncharacterized mitochondrial protein AtMg00810 OS=Arabidopsis thaliana GN=AtMg00810 PE=4 SV=1
Unigene0023477	316	1.1324	0	-10.1452	Down	1.483e-06	6.8562e-06	--	--	--	--	--	--	--	--
Unigene0026004	641	0.5582	0	-9.1246	Down	1.483e-06	6.856e-06	gi|357112942|ref|XP_003558264.1|	258	9e-68	PREDICTED: serine/threonine-protein phosphatase PP1-like [Brachypodium distachyon]	sp|P48485|PP15_ARATH	256	7e-68	Serine/threonine-protein phosphatase PP1 isozyme 5 OS=Arabidopsis thaliana GN=TOPP5 PE=2 SV=1
Unigene0027024	240	1.491	0	-10.5421	Down	1.483e-06	6.8557e-06	--	--	--	--	--	--	--	--
Unigene0030710	426	0.84	0	-9.7142	Down	1.483e-06	6.8555e-06	gi|514796691|ref|XP_004973614.1|	56.2	2e-07	PREDICTED: keratin-associated protein 5-5-like [Setaria italica]	sp|O75690|KRA58_HUMAN	54.3	2e-07	Keratin-associated protein 5-8 OS=Homo sapiens GN=KRTAP5-8 PE=2 SV=2
Unigene0039438	416	0.8602	0	-9.7485	Down	1.483e-06	6.8553e-06	--	--	--	--	--	--	--	--
Unigene0040040	1166	0.3069	0	-8.2616	Down	1.483e-06	6.855e-06	gi|514802593|ref|XP_004976189.1|	327	3e-88	PREDICTED: peroxygenase-like [Setaria italica]	sp|Q9SQ57|PXG_SESIN	303	2e-81	Peroxygenase OS=Sesamum indicum GN=SOP1 PE=1 SV=1
Unigene0081924	446	0.8023	0	-9.648	Down	1.483e-06	6.8548e-06	gi|225436984|ref|XP_002272235.1|	173	1e-42	PREDICTED: basic 7S globulin [Vitis vinifera]	sp|P13917|7SB1_SOYBN	76.3	7e-14	Basic 7S globulin OS=Glycine max GN=BG PE=1 SV=2
Unigene0100916	1059	0.3379	0	-8.4005	Down	1.483e-06	6.8546e-06	gi|357138873|ref|XP_003571011.1|	119	1e-25	PREDICTED: NEP1-interacting protein-like 2-like [Brachypodium distachyon]	sp|Q9ZV51|ATL56_ARATH	107	1e-22	RING-H2 finger protein ATL56 OS=Arabidopsis thaliana GN=ATL56 PE=2 SV=1
Unigene0000989	226	1.5145	0	-10.5646	Down	2.6703e-06	1.1945e-05	--	--	--	--	--	--	--	--
Unigene0001285	317	1.0797	0	-10.0764	Down	2.6703e-06	1.1944e-05	--	--	--	--	--	--	--	--
Unigene0001788	241	1.4202	0	-10.4719	Down	2.6703e-06	1.1944e-05	--	--	--	--	--	--	--	--
Unigene0002125	400	0.8557	0	-9.741	Down	2.6703e-06	1.1944e-05	--	--	--	--	--	--	--	--
Unigene0002732	339	1.0097	0	-9.9797	Down	2.6703e-06	1.1943e-05	gi|502171911|ref|XP_004515124.1|	145	3e-34	PREDICTED: extensin-2-like [Cicer arietinum]	sp|P06599|EXTN_DAUCA	124	2e-28	Extensin OS=Daucus carota PE=2 SV=1
Unigene0003661	415	0.8248	0	-9.6879	Down	2.6703e-06	1.1943e-05	--	--	--	--	--	--	--	--
Unigene0004301	340	1.0067	0	-9.9754	Down	2.6703e-06	1.1942e-05	gi|259490509|ref|NP_001158897.1|	95.9	3e-19	AAA ATPase containing von Willebrand factor type A precursor [Zea mays]	sp|Q54HS3|SET1_DICDI	56.2	6e-08	Histone-lysine N-methyltransferase set1 OS=Dictyostelium discoideum GN=set1 PE=1 SV=1
Unigene0004553	238	1.4381	0	-10.4899	Down	2.6703e-06	1.1942e-05	gi|225425955|ref|XP_002274353.1|	119	2e-26	PREDICTED: defensin-like protein [Vitis vinifera]	sp|Q40901|DEF_PETIN	105	7e-23	Defensin-like protein OS=Petunia integrifolia PE=2 SV=1
Unigene0006983	325	1.0532	0	-10.0406	Down	2.6703e-06	1.1942e-05	gi|225449430|ref|XP_002277994.1|	163	1e-39	PREDICTED: LOB domain-containing protein 33 [Vitis vinifera]	sp|Q9LHS8|LBD33_ARATH	159	7e-39	LOB domain-containing protein 33 OS=Arabidopsis thaliana GN=LBD33 PE=2 SV=1
Unigene0007694	287	1.1926	0	-10.2199	Down	2.6703e-06	1.1941e-05	gi|428229378|dbj|BAM71801.1|	173	9e-43	R2R3-MYB transcription factor [Gentiana triflora]	sp|P27898|MYBP_MAIZE	172	8e-43	Myb-related protein P OS=Zea mays GN=P PE=2 SV=1
Unigene0007900	435	0.7868	0	-9.6199	Down	2.6703e-06	1.1941e-05	gi|399920199|gb|AFP55546.1|	72.4	4e-17	gag-pol polyprotein [Rosa rugosa]	--	--	--	--
Unigene0008485	449	0.7623	0	-9.5742	Down	2.6703e-06	1.194e-05	--	--	--	--	--	--	--	--
Unigene0010614	431	0.7941	0	-9.6332	Down	2.6703e-06	1.194e-05	--	--	--	--	--	--	--	--
Unigene0010883	495	0.6915	0	-9.4336	Down	2.6703e-06	1.194e-05	gi|4512618|gb|AAD21687.1|	190	1e-47	Strong similarity to gi|3600044 T12H20.12 protease homolog from Arabidopsis thaliana BAC gb|AF080119 and is a member of the reverse transcriptase family PF|00078 [Arabidopsis thaliana]	sp|P10978|POLX_TOBAC	132	8e-31	Retrovirus-related Pol polyprotein from transposon TNT 1-94 OS=Nicotiana tabacum PE=2 SV=1
Unigene0012626	214	1.5994	0	-10.6433	Down	2.6703e-06	1.1939e-05	--	--	--	--	--	--	--	--
Unigene0013051	479	0.7146	0	-9.481	Down	2.6703e-06	1.1939e-05	--	--	--	--	--	--	--	--
Unigene0013700	308	1.1113	0	-10.118	Down	2.6703e-06	1.1939e-05	--	--	--	--	--	--	--	--
Unigene0013946	218	1.5701	0	-10.6166	Down	2.6703e-06	1.1938e-05	--	--	--	--	--	--	--	--
Unigene0014349	405	0.8451	0	-9.723	Down	2.6703e-06	1.1938e-05	--	--	--	--	--	--	--	--
Unigene0015080	815	0.42	0	-8.7142	Down	2.6703e-06	1.1937e-05	gi|449517517|ref|XP_004165792.1|	68.2	4e-22	PREDICTED: uncharacterized LOC101205546 [Cucumis sativus]	--	--	--	--
Unigene0015787	308	1.1113	0	-10.118	Down	2.6703e-06	1.1937e-05	--	--	--	--	--	--	--	--
Unigene0016067	421	0.813	0	-9.6671	Down	2.6703e-06	1.1937e-05	--	--	--	--	--	--	--	--
Unigene0017642	539	0.635	0	-9.3106	Down	2.6703e-06	1.1936e-05	--	--	--	--	--	--	--	--
Unigene0017713	292	1.1722	0	-10.195	Down	2.6703e-06	1.1936e-05	--	--	--	--	--	--	--	--
Unigene0021217	1176	0.291	0	-8.1849	Down	2.6703e-06	1.1935e-05	gi|508784004|gb|EOY31260.1|	226	8e-58	Serine-rich protein-related [Theobroma cacao]	--	--	--	--
Unigene0028606	321	1.0663	0	-10.0584	Down	2.6703e-06	1.1935e-05	--	--	--	--	--	--	--	--
Unigene0029565	396	0.8643	0	-9.7554	Down	2.6703e-06	1.1935e-05	--	--	--	--	--	--	--	--
Unigene0030602	650	0.5266	0	-9.0406	Down	2.6703e-06	1.1934e-05	gi|462413792|gb|EMJ18841.1|	52.4	8e-06	hypothetical protein PRUPE_ppa002001mg [Prunus persica]	--	--	--	--
Unigene0031633	261	1.3114	0	-10.3569	Down	2.6703e-06	1.1934e-05	--	--	--	--	--	--	--	--
Unigene0037623	1515	0.2259	0	-7.8195	Down	2.6703e-06	1.1933e-05	gi|359487445|ref|XP_002270525.2|	519	1e-146	PREDICTED: uncharacterized MFS-type transporter C19orf28-like [Vitis vinifera]	sp|Q6NUT3|MFS12_HUMAN	176	4e-43	Major facilitator superfamily domain-containing protein 12 OS=Homo sapiens GN=MFSD12 PE=2 SV=2
Unigene0039214	931	0.3676	0	-8.522	Down	2.6703e-06	1.1933e-05	gi|357123864|ref|XP_003563627.1|	80.1	7e-14	PREDICTED: protein gamma response 1-like [Brachypodium distachyon]	sp|Q9ZRT1|GR1_ARATH	57.8	1e-07	Protein gamma response 1 OS=Arabidopsis thaliana GN=GR1 PE=1 SV=2
Unigene0039816	742	0.4613	0	-8.8496	Down	2.6703e-06	1.1933e-05	gi|343963206|gb|AEM72519.1|	203	4e-51	acyl-ACP thioesterase FatB1 [Cocos nucifera]	sp|Q9SJE2|FATB_ARATH	184	7e-46	Palmitoyl-acyl carrier protein thioesterase, chloroplastic OS=Arabidopsis thaliana GN=FATB PE=1 SV=1
Unigene0153732	1264	0.2708	0	-8.0811	Down	2.6703e-06	1.1932e-05	gi|225440266|ref|XP_002278827.1|	375	1e-102	PREDICTED: zinc finger and SCAN domain-containing protein 10-like [Vitis vinifera]	sp|P34694|TF3A_ANAAE	115	5e-25	Transcription factor IIIA OS=Anaxyrus americanus GN=gtf3a PE=2 SV=1
Unigene0000138	377	0.8666	0	-9.7592	Down	4.8081e-06	2.0694e-05	gi|502083186|ref|XP_004487385.1|	74.3	8e-13	PREDICTED: proline-rich receptor-like protein kinase PERK9-like [Cicer arietinum]	sp|Q3KKG8|CDUB1_CHLTA	53.1	5e-07	Deubiquitinase and deneddylase Dub1 OS=Chlamydia trachomatis serovar A (strain HAR-13 / ATCC VR-571B) GN=cdu1 PE=3 SV=1
Unigene0000312	316	1.0339	0	-10.0139	Down	4.8081e-06	2.0693e-05	--	--	--	--	--	--	--	--
Unigene0000530	369	0.8854	0	-9.7902	Down	4.8081e-06	2.0692e-05	gi|3551956|gb|AAC34856.1|	221	3e-57	senescence-associated protein 6 [Hemerocallis hybrid cultivar]	sp|Q9SXA6|ENDO1_ARATH	206	4e-53	Endonuclease 1 OS=Arabidopsis thaliana GN=ENDO1 PE=1 SV=1
Unigene0002482	538	0.6073	0	-9.2463	Down	4.8081e-06	2.0692e-05	--	--	--	--	--	--	--	--
Unigene0003788	390	0.8377	0	-9.7103	Down	4.8081e-06	2.0691e-05	--	--	--	--	--	--	--	--
Unigene0004027	226	1.4456	0	-10.4975	Down	4.8081e-06	2.069e-05	--	--	--	--	--	--	--	--
Unigene0004578	357	0.9152	0	-9.8379	Down	4.8081e-06	2.069e-05	--	--	--	--	--	--	--	--
Unigene0005345	391	0.8356	0	-9.7067	Down	4.8081e-06	2.0689e-05	gi|449016842|dbj|BAM80244.1|	199	2e-50	60S ribosomal protein L10 [Cyanidioschyzon merolae strain 10D]	sp|Q6PDV7|RL10_RAT	263	3e-70	60S ribosomal protein L10 OS=Rattus norvegicus GN=Rpl10 PE=1 SV=3
Unigene0006639	460	0.7103	0	-9.4723	Down	4.8081e-06	2.0688e-05	gi|60498695|dbj|BAD90702.1|	280	8e-75	tonoplast intrinsic protein 1;1 [Mimosa pudica]	sp|P25818|TIP11_ARATH	261	2e-69	Aquaporin TIP1-1 OS=Arabidopsis thaliana GN=TIP1-1 PE=1 SV=1
Unigene0007061	313	1.0438	0	-10.0276	Down	4.8081e-06	2.0688e-05	gi|186479105|ref|NP_174461.3|	38.9	1e-06	formin-like protein 14 [Arabidopsis thaliana]	sp|Q9C6S1|FH14_ARATH	38.9	4e-07	Formin-like protein 14 OS=Arabidopsis thaliana GN=FH14 PE=3 SV=3
Unigene0007408	351	0.9308	0	-9.8623	Down	4.8081e-06	2.0687e-05	--	--	--	--	--	--	--	--
Unigene0007987	296	1.1038	0	-10.1083	Down	4.8081e-06	2.0686e-05	--	--	--	--	--	--	--	--
Unigene0008091	356	0.9177	0	-9.8419	Down	4.8081e-06	2.0686e-05	gi|400131566|emb|CCH50966.1|	102	2e-22	T4.5 [Malus x robusta]	sp|P92519|M810_ARATH	93.2	2e-19	Uncharacterized mitochondrial protein AtMg00810 OS=Arabidopsis thaliana GN=AtMg00810 PE=4 SV=1
Unigene0008463	400	0.8168	0	-9.6738	Down	4.8081e-06	2.0685e-05	gi|321401334|gb|ADW83089.1|	63.9	1e-09	NADH dehydrogenase subunit 2 [Pavlova lutheri]	sp|P03891|NU2M_HUMAN	220	2e-57	NADH-ubiquinone oxidoreductase chain 2 OS=Homo sapiens GN=MT-ND2 PE=1 SV=2
Unigene0012860	274	1.1924	0	-10.2197	Down	4.8081e-06	2.0684e-05	gi|357442027|ref|XP_003591291.1|	87.4	9e-17	Expansin-A31 [Medicago truncatula]	--	--	--	--
Unigene0012953	267	1.2237	0	-10.257	Down	4.8081e-06	2.0684e-05	--	--	--	--	--	--	--	--
Unigene0015101	408	0.8008	0	-9.6453	Down	4.8081e-06	2.0683e-05	gi|225435854|ref|XP_002265293.1|	153	1e-36	PREDICTED: heat stress transcription factor B-4 [Vitis vinifera]	sp|Q7XHZ0|HFB4B_ORYSJ	148	1e-35	Heat stress transcription factor B-4b OS=Oryza sativa subsp. japonica GN=HSFB4B PE=2 SV=1
Unigene0015734	1979	0.1651	0	-7.3672	Down	4.8081e-06	2.0682e-05	gi|359482115|ref|XP_003632713.1|	370	1e-101	PREDICTED: pentatricopeptide repeat-containing protein At4g13650-like [Vitis vinifera]	sp|Q9SVP7|PP307_ARATH	346	3e-94	Pentatricopeptide repeat-containing protein At4g13650 OS=Arabidopsis thaliana GN=PCMP-H42 PE=2 SV=2
Unigene0017137	537	0.6084	0	-9.2489	Down	4.8081e-06	2.0682e-05	gi|470144320|ref|XP_004307807.1|	91.3	2e-26	PREDICTED: E3 ubiquitin protein ligase RIN2-like [Fragaria vesca subsp. vesca]	sp|Q8VYC8|RIN2_ARATH	92.4	8e-25	E3 ubiquitin protein ligase RIN2 OS=Arabidopsis thaliana GN=RIN2 PE=1 SV=1
Unigene0017242	390	0.8377	0	-9.7103	Down	4.8081e-06	2.0681e-05	--	--	--	--	--	--	--	--
Unigene0017760	605	0.54	0	-9.0768	Down	4.8081e-06	2.068e-05	--	--	--	--	--	--	--	--
Unigene0019251	386	0.8464	0	-9.7252	Down	4.8081e-06	2.068e-05	gi|356538323|ref|XP_003537653.1|	63.2	2e-09	PREDICTED: protein preY, mitochondrial-like [Glycine max]	--	--	--	--
Unigene0020314	363	0.9	0	-9.8138	Down	4.8081e-06	2.0679e-05	--	--	--	--	--	--	--	--
Unigene0021580	419	0.7798	0	-9.607	Down	4.8081e-06	2.0678e-05	gi|356570373|ref|XP_003553364.1|	68.6	4e-11	PREDICTED: probable 2-isopropylmalate synthase-like [Glycine max]	sp|O04974|LEU1B_SOLPN	59.3	7e-09	2-isopropylmalate synthase B OS=Solanum pennellii GN=IPMSB PE=2 SV=1
Unigene0029667	559	0.5845	0	-9.1911	Down	4.8081e-06	2.0678e-05	--	--	--	--	--	--	--	--
Unigene0030108	330	0.9901	0	-9.9514	Down	4.8081e-06	2.0677e-05	gi|449504238|ref|XP_004162292.1|	68.9	3e-11	PREDICTED: BTB/POZ domain-containing protein At1g04390-like [Cucumis sativus]	sp|P93820|Y1439_ARATH	60.8	3e-09	BTB/POZ domain-containing protein At1g04390 OS=Arabidopsis thaliana GN=At1g04390 PE=2 SV=3
Unigene0038591	944	0.3461	0	-8.435	Down	4.8081e-06	2.0676e-05	gi|225440733|ref|XP_002275414.1|	206	9e-52	PREDICTED: cytokinin riboside 5'-monophosphate phosphoribohydrolase LOG7 [Vitis vinifera]	sp|Q8GW29|LOG7_ARATH	201	8e-51	Cytokinin riboside 5'-monophosphate phosphoribohydrolase LOG7 OS=Arabidopsis thaliana GN=LOG7 PE=1 SV=2
Unigene0038645	1451	0.2252	0	-7.8151	Down	4.8081e-06	2.0676e-05	gi|359483135|ref|XP_002272047.2|	424	1e-117	PREDICTED: tubby-like protein 8-like [Vitis vinifera]	sp|Q6ETL2|TLP4_ORYSJ	395	3e-109	Tubby-like protein 4 OS=Oryza sativa subsp. japonica GN=TULP4 PE=2 SV=2
Unigene0039707	1859	0.1757	0	-7.457	Down	4.8081e-06	2.0675e-05	gi|514820712|ref|XP_004985042.1|	507	1e-142	PREDICTED: cell cycle checkpoint protein RAD17-like isoform X1 [Setaria italica]	sp|Q9MBA3|RAD17_ARATH	463	2e-129	Cell cycle checkpoint protein RAD17 OS=Arabidopsis thaliana GN=RAD17 PE=2 SV=1
Unigene0131634	2761	0.1183	0	-6.8863	Down	4.8081e-06	2.0674e-05	gi|508710280|gb|EOY02177.1|	435	1e-120	Leucine-rich repeat family protein [Theobroma cacao]	sp|Q5PP26|PII2_ARATH	375	7e-103	Piriformospora indica-insensitive protein 2 OS=Arabidopsis thaliana GN=PII-2 PE=2 SV=1
Unigene0146814	698	0.4681	0	-8.8707	Down	4.8081e-06	2.0674e-05	--	--	--	--	--	--	--	--
Unigene0000062	326	0.9545	0	-9.8986	Down	8.6574e-06	3.6264e-05	--	--	--	--	--	--	--	--
Unigene0000577	317	0.9816	0	-9.939	Down	8.6574e-06	3.6262e-05	--	--	--	--	--	--	--	--
Unigene0002023	361	0.8619	0	-9.7514	Down	8.6574e-06	3.6261e-05	--	--	--	--	--	--	--	--
Unigene0002909	346	0.8993	0	-9.8127	Down	8.6574e-06	3.626e-05	--	--	--	--	--	--	--	--
Unigene0003065	611	0.5093	0	-8.9924	Down	8.6574e-06	3.6259e-05	gi|508775449|gb|EOY22705.1|	150	1e-35	Transducin/WD40 repeat-like superfamily protein [Theobroma cacao]	sp|P10978|POLX_TOBAC	122	1e-27	Retrovirus-related Pol polyprotein from transposon TNT 1-94 OS=Nicotiana tabacum PE=2 SV=1
Unigene0003794	293	1.062	0	-10.0526	Down	8.6574e-06	3.6258e-05	gi|514782564|ref|XP_004970125.1|	128	3e-29	PREDICTED: lysosomal beta glucosidase-like [Setaria italica]	--	--	--	--
Unigene0005116	460	0.6764	0	-9.4017	Down	8.6574e-06	3.6257e-05	--	--	--	--	--	--	--	--
Unigene0005412	443	0.7024	0	-9.4561	Down	8.6574e-06	3.6256e-05	--	--	--	--	--	--	--	--
Unigene0007315	291	1.0693	0	-10.0625	Down	8.6574e-06	3.6255e-05	gi|353167261|gb|AEQ67395.1|	201	3e-51	chloroplast chlorophyll A/B binding protein [Canarium album]	sp|P15194|CB2B_PINSY	199	6e-51	Chlorophyll a-b binding protein type 2 member 1B, chloroplastic OS=Pinus sylvestris PE=2 SV=1
Unigene0007449	396	0.7858	0	-9.618	Down	8.6574e-06	3.6253e-05	gi|460401245|ref|XP_004246137.1|	68.9	3e-11	PREDICTED: protein TPX2-like, partial [Solanum lycopersicum]	--	--	--	--
Unigene0008036	354	0.879	0	-9.7797	Down	8.6574e-06	3.6252e-05	--	--	--	--	--	--	--	--
Unigene0009322	379	0.821	0	-9.6812	Down	8.6574e-06	3.6251e-05	gi|310753565|gb|ADP20179.1|	138	4e-32	gag-pol polyprotein [Silene latifolia]	--	--	--	--
Unigene0010917	422	0.7373	0	-9.5261	Down	8.6574e-06	3.625e-05	--	--	--	--	--	--	--	--
Unigene0011210	285	1.0918	0	-10.0925	Down	8.6574e-06	3.6249e-05	--	--	--	--	--	--	--	--
Unigene0011585	554	0.5617	0	-9.1337	Down	8.6574e-06	3.6248e-05	--	--	--	--	--	--	--	--
Unigene0011746	213	1.4608	0	-10.5125	Down	8.6574e-06	3.6247e-05	--	--	--	--	--	--	--	--
Unigene0012882	912	0.3412	0	-8.4145	Down	8.6574e-06	3.6246e-05	gi|508715239|gb|EOY07136.1|	431	1e-119	Thiamine pyrophosphate dependent pyruvate decarboxylase family protein [Theobroma cacao]	sp|P51851|PDC2_PEA	419	2e-116	Pyruvate decarboxylase isozyme 2 (Fragment) OS=Pisum sativum GN=PDC2 PE=2 SV=1
Unigene0013234	229	1.3588	0	-10.4081	Down	8.6574e-06	3.6244e-05	--	--	--	--	--	--	--	--
Unigene0014276	343	0.9072	0	-9.8253	Down	8.6574e-06	3.6243e-05	gi|13991169|gb|AAK51235.1|AF287471_1	63.9	1e-09	polyprotein [Arabidopsis thaliana]	--	--	--	--
Unigene0018374	693	0.449	0	-8.8106	Down	8.6574e-06	3.6242e-05	gi|502154405|ref|XP_004509689.1|	235	6e-61	PREDICTED: very-long-chain (3R)-3-hydroxyacyl-[acyl-carrier protein] dehydratase PASTICCINO 2A-like isoform X3 [Cicer arietinum]	sp|Q7XSZ4|PAS2A_ORYSJ	233	9e-61	Very-long-chain (3R)-3-hydroxyacyl-[acyl-carrier protein] dehydratase PASTICCINO 2A OS=Oryza sativa subsp. japonica GN=PAS2A PE=2 SV=2
Unigene0020532	1154	0.2696	0	-8.0747	Down	8.6574e-06	3.6241e-05	gi|514755371|ref|XP_004963263.1|	378	1e-103	PREDICTED: fatty acid 2-hydroxylase 1-like isoform X2 [Setaria italica]	sp|O48916|FAH1_ARATH	344	8e-94	Fatty acid 2-hydroxylase 1 OS=Arabidopsis thaliana GN=FAH1 PE=1 SV=1
Unigene0025321	230	1.3529	0	-10.4018	Down	8.6574e-06	3.624e-05	--	--	--	--	--	--	--	--
Unigene0028078	305	1.0202	0	-9.9946	Down	8.6574e-06	3.6239e-05	gi|387965727|gb|AFK13856.1|	52.8	2e-06	Ty3/gypsy retrotransposon protein [Beta vulgaris subsp. vulgaris]	--	--	--	--
Unigene0031563	631	0.4931	0	-8.9457	Down	8.6574e-06	3.6238e-05	--	--	--	--	--	--	--	--
Unigene0037215	1459	0.2133	0	-7.7367	Down	8.6574e-06	3.6236e-05	gi|225429402|ref|XP_002275382.1|	243	1e-103	PREDICTED: serine/threonine-protein kinase Aurora-1 [Vitis vinifera]	sp|Q9M077|AUR1_ARATH	240	2e-102	Serine/threonine-protein kinase Aurora-1 OS=Arabidopsis thaliana GN=AUR1 PE=1 SV=1
Unigene0038047	599	0.5195	0	-9.021	Down	8.6574e-06	3.6235e-05	--	--	--	--	--	--	--	--
Unigene0085484	474	0.6565	0	-9.3587	Down	8.6574e-06	3.6234e-05	gi|357130281|ref|XP_003566778.1|	101	5e-21	PREDICTED: uncharacterized isomerase BH0283-like [Brachypodium distachyon]	sp|Q68G31|PBLD_RAT	72.4	1e-12	Phenazine biosynthesis-like domain-containing protein OS=Rattus norvegicus GN=Pbld PE=2 SV=1
Unigene0115796	885	0.3516	0	-8.4578	Down	8.6574e-06	3.6233e-05	gi|449488232|ref|XP_004157975.1|	446	1e-124	PREDICTED: uncharacterized LOC101219097 [Cucumis sativus]	--	--	--	--
Unigene0121071	935	0.3328	0	-8.3785	Down	8.6574e-06	3.6232e-05	gi|115439193|ref|NP_001043876.1|	262	1e-68	Os01g0680900 [Oryza sativa Japonica Group]	sp|Q6ZNA5|FRRS1_HUMAN	70.1	2e-11	Ferric-chelate reductase 1 OS=Homo sapiens GN=FRRS1 PE=2 SV=2
Unigene0000171	357	0.828	0	-9.6935	Down	1.5588e-05	6.2683e-05	--	--	--	--	--	--	--	--
Unigene0001229	319	0.9266	0	-9.8558	Down	1.5588e-05	6.2682e-05	--	--	--	--	--	--	--	--
Unigene0002040	407	0.7263	0	-9.5044	Down	1.5588e-05	6.268e-05	--	--	--	--	--	--	--	--
Unigene0002326	262	1.1282	0	-10.1398	Down	1.5588e-05	6.2678e-05	--	--	--	--	--	--	--	--
Unigene0003066	469	0.6303	0	-9.2999	Down	1.5588e-05	6.2676e-05	gi|508775449|gb|EOY22705.1|	105	5e-22	Transducin/WD40 repeat-like superfamily protein [Theobroma cacao]	sp|P10978|POLX_TOBAC	75.9	1e-13	Retrovirus-related Pol polyprotein from transposon TNT 1-94 OS=Nicotiana tabacum PE=2 SV=1
Unigene0004051	224	1.3196	0	-10.3659	Down	1.5588e-05	6.2674e-05	--	--	--	--	--	--	--	--
Unigene0004519	294	1.0054	0	-9.9736	Down	1.5588e-05	6.2672e-05	--	--	--	--	--	--	--	--
Unigene0004823	441	0.6703	0	-9.3887	Down	1.5588e-05	6.267e-05	--	--	--	--	--	--	--	--
Unigene0005149	484	0.6107	0	-9.2543	Down	1.5588e-05	6.2668e-05	--	--	--	--	--	--	--	--
Unigene0005382	432	0.6843	0	-9.4185	Down	1.5588e-05	6.2667e-05	--	--	--	--	--	--	--	--
Unigene0005527	347	0.8519	0	-9.7345	Down	1.5588e-05	6.2665e-05	--	--	--	--	--	--	--	--
Unigene0006773	458	0.6454	0	-9.334	Down	1.5588e-05	6.2663e-05	gi|225463476|ref|XP_002273074.1|	64.3	9e-10	PREDICTED: phospho-N-acetylmuramoyl-pentapeptide-transferase homolog [Vitis vinifera]	--	--	--	--
Unigene0007303	372	0.7946	0	-9.6341	Down	1.5588e-05	6.2661e-05	--	--	--	--	--	--	--	--
Unigene0007890	364	0.8121	0	-9.6655	Down	1.5588e-05	6.2659e-05	gi|13872712|emb|CAC37623.1|	112	2e-24	copia-like polyprotein [Arabidopsis thaliana]	sp|P10978|POLX_TOBAC	73.2	5e-13	Retrovirus-related Pol polyprotein from transposon TNT 1-94 OS=Nicotiana tabacum PE=2 SV=1
Unigene0008747	428	0.6907	0	-9.4319	Down	1.5588e-05	6.2657e-05	--	--	--	--	--	--	--	--
Unigene0008895	921	0.321	0	-8.3264	Down	1.5588e-05	6.2655e-05	--	--	--	--	--	--	--	--
Unigene0011330	242	1.2215	0	-10.2544	Down	1.5588e-05	6.2653e-05	--	--	--	--	--	--	--	--
Unigene0011627	382	0.7738	0	-9.5958	Down	1.5588e-05	6.2652e-05	gi|162464162|ref|NP_001105636.1|	70.5	1e-11	tangled1 [Zea mays]	--	--	--	--
Unigene0013410	360	0.8211	0	-9.6814	Down	1.5588e-05	6.265e-05	--	--	--	--	--	--	--	--
Unigene0014090	1036	0.2853	0	-8.1563	Down	1.5588e-05	6.2648e-05	gi|225461166|ref|XP_002282916.1|	352	1e-95	PREDICTED: probable leucine-rich repeat receptor-like serine/threonine-protein kinase At5g15730 [Vitis vinifera]	sp|Q9LFV3|Y5157_ARATH	201	6e-51	Probable leucine-rich repeat receptor-like serine/threonine-protein kinase At5g15730 OS=Arabidopsis thaliana GN=At5g15730 PE=2 SV=1
Unigene0014775	459	0.644	0	-9.3309	Down	1.5588e-05	6.2646e-05	gi|147776306|emb|CAN76473.1|	55.1	5e-07	hypothetical protein VITISV_016007 [Vitis vinifera]	--	--	--	--
Unigene0015452	269	1.0989	0	-10.1018	Down	1.5588e-05	6.2644e-05	--	--	--	--	--	--	--	--
Unigene0017026	279	1.0595	0	-10.0492	Down	1.5588e-05	6.2642e-05	gi|357457617|ref|XP_003599089.1|	52.4	3e-06	hypothetical protein MTR_3g027640 [Medicago truncatula]	--	--	--	--
Unigene0017160	298	0.9919	0	-9.9541	Down	1.5588e-05	6.264e-05	--	--	--	--	--	--	--	--
Unigene0017449	209	1.4144	0	-10.466	Down	1.5588e-05	6.2639e-05	--	--	--	--	--	--	--	--
Unigene0018353	748	0.3952	0	-8.6264	Down	1.5588e-05	6.2637e-05	gi|225447174|ref|XP_002271752.1|	212	8e-54	PREDICTED: triacylglycerol lipase 2 [Vitis vinifera]	sp|Q67ZU1|LIP2_ARATH	185	3e-46	Triacylglycerol lipase 2 OS=Arabidopsis thaliana GN=LIP2 PE=2 SV=1
Unigene0024269	240	1.2317	0	-10.2664	Down	1.5588e-05	6.2635e-05	--	--	--	--	--	--	--	--
Unigene0026562	393	0.7522	0	-9.555	Down	1.5588e-05	6.2633e-05	gi|225452094|ref|XP_002280747.1|	69.7	2e-11	PREDICTED: probable receptor-like protein kinase At1g67000-like [Vitis vinifera]	--	--	--	--
Unigene0027120	261	1.1326	0	-10.1454	Down	1.5588e-05	6.2631e-05	--	--	--	--	--	--	--	--
Unigene0027323	203	1.4562	0	-10.508	Down	1.5588e-05	6.2629e-05	--	--	--	--	--	--	--	--
Unigene0028947	228	1.2965	0	-10.3404	Down	1.5588e-05	6.2627e-05	--	--	--	--	--	--	--	--
Unigene0029497	437	0.6764	0	-9.4017	Down	1.5588e-05	6.2625e-05	gi|225457612|ref|XP_002274079.1|	91.3	6e-18	PREDICTED: probable S-acyltransferase At2g33640-like [Vitis vinifera]	sp|Q8L5Y5|ZDH17_ARATH	78.6	1e-14	Probable S-acyltransferase At4g15080 OS=Arabidopsis thaliana GN=At4g15080 PE=2 SV=1
Unigene0029608	486	0.6082	0	-9.2484	Down	1.5588e-05	6.2624e-05	--	--	--	--	--	--	--	--
Unigene0036225	278	1.0633	0	-10.0543	Down	1.5588e-05	6.2622e-05	--	--	--	--	--	--	--	--
Unigene0036597	2427	0.1218	0	-6.9284	Down	1.5588e-05	6.262e-05	gi|226532632|ref|NP_001147287.1|	680	0	receptor-like serine-threonine protein kinase precursor [Zea mays]	sp|Q8GYA4|CRK10_ARATH	591	1e-167	Cysteine-rich receptor-like protein kinase 10 OS=Arabidopsis thaliana GN=CRK10 PE=1 SV=3
Unigene0037022	780	0.379	0	-8.5661	Down	1.5588e-05	6.2618e-05	gi|255538028|ref|XP_002510079.1|	64.7	2e-09	conserved hypothetical protein [Ricinus communis]	--	--	--	--
Unigene0037600	219	1.3498	0	-10.3985	Down	1.5588e-05	6.2616e-05	--	--	--	--	--	--	--	--
Unigene0040024	588	0.5027	0	-8.9736	Down	1.5588e-05	6.2614e-05	gi|115435040|ref|NP_001042278.1|	150	3e-56	Os01g0192600 [Oryza sativa Japonica Group]	sp|O23969|SF21_HELAN	123	8e-42	Pollen-specific protein SF21 OS=Helianthus annuus GN=SF21 PE=2 SV=1
Unigene0000878	395	0.709	0	-9.4696	Down	2.8068e-05	0.00010842	--	--	--	--	--	--	--	--
Unigene0001225	569	0.4922	0	-8.9431	Down	2.8068e-05	0.00010841	--	--	--	--	--	--	--	--
Unigene0001227	380	0.737	0	-9.5255	Down	2.8068e-05	0.00010841	--	--	--	--	--	--	--	--
Unigene0002188	361	0.7757	0	-9.5994	Down	2.8068e-05	0.00010841	--	--	--	--	--	--	--	--
Unigene0002436	334	0.8385	0	-9.7117	Down	2.8068e-05	0.0001084	gi|527186611|gb|EPS59507.1|	127	1e-28	hypothetical protein M569_15298, partial [Genlisea aurea]	sp|Q587J6|LITD1_MOUSE	113	4e-25	LINE-1 type transposase domain-containing protein 1 OS=Mus musculus GN=L1td1 PE=2 SV=1
Unigene0002622	358	0.7822	0	-9.6114	Down	2.8068e-05	0.0001084	--	--	--	--	--	--	--	--
Unigene0002905	300	0.9335	0	-9.8665	Down	2.8068e-05	0.0001084	gi|11465624|ref|NP_049295.1|	94.4	7e-19	apocytochrome b [Porphyra purpurea]	sp|P00156|CYB_HUMAN	175	9e-44	Cytochrome b OS=Homo sapiens GN=MT-CYB PE=1 SV=2
Unigene0003218	223	1.2558	0	-10.2944	Down	2.8068e-05	0.00010839	--	--	--	--	--	--	--	--
Unigene0003375	342	0.8188	0	-9.6774	Down	2.8068e-05	0.00010839	--	--	--	--	--	--	--	--
Unigene0003996	449	0.6237	0	-9.2847	Down	2.8068e-05	0.00010839	gi|449435242|ref|XP_004135404.1|	56.2	4e-18	PREDICTED: alpha-xylosidase 1-like [Cucumis sativus]	--	--	--	--
Unigene0004167	307	0.9122	0	-9.8332	Down	2.8068e-05	0.00010838	--	--	--	--	--	--	--	--
Unigene0004183	277	1.011	0	-9.9816	Down	2.8068e-05	0.00010838	--	--	--	--	--	--	--	--
Unigene0004470	361	0.7757	0	-9.5994	Down	2.8068e-05	0.00010838	gi|38345933|emb|CAE01924.2|	55.1	5e-07	OSJNBb0078D11.8 [Oryza sativa Japonica Group]	--	--	--	--
Unigene0004700	360	0.7779	0	-9.6034	Down	2.8068e-05	0.00010838	--	--	--	--	--	--	--	--
Unigene0004748	353	0.7933	0	-9.6317	Down	2.8068e-05	0.00010837	gi|400131566|emb|CCH50966.1|	146	1e-34	T4.5 [Malus x robusta]	sp|P10978|POLX_TOBAC	95.5	9e-20	Retrovirus-related Pol polyprotein from transposon TNT 1-94 OS=Nicotiana tabacum PE=2 SV=1
Unigene0006899	379	0.7389	0	-9.5292	Down	2.8068e-05	0.00010837	gi|227438217|gb|ACP30598.1|	55.5	4e-07	disease resistance protein [Brassica rapa subsp. pekinensis]	--	--	--	--
Unigene0007407	333	0.841	0	-9.716	Down	2.8068e-05	0.00010837	--	--	--	--	--	--	--	--
Unigene0007453	338	0.8285	0	-9.6944	Down	2.8068e-05	0.00010836	--	--	--	--	--	--	--	--
Unigene0007930	375	0.7468	0	-9.5446	Down	2.8068e-05	0.00010836	gi|413949206|gb|AFW81855.1|	58.9	3e-08	ATP binding protein [Zea mays]	--	--	--	--
Unigene0008355	425	0.6589	0	-9.3639	Down	2.8068e-05	0.00010836	--	--	--	--	--	--	--	--
Unigene0009044	816	0.3432	0	-8.4229	Down	2.8068e-05	0.00010835	gi|42565719|ref|NP_190423.2|	343	4e-93	cytidine/deoxycytidylate deaminase family protein [Arabidopsis thaliana]	sp|Q9VWA2|DCTD_DROME	188	4e-47	Probable deoxycytidylate deaminase OS=Drosophila melanogaster GN=CG6951 PE=2 SV=1
Unigene0009255	220	1.2729	0	-10.3139	Down	2.8068e-05	0.00010835	--	--	--	--	--	--	--	--
Unigene0009774	289	0.969	0	-9.9204	Down	2.8068e-05	0.00010835	gi|502116119|ref|XP_004495316.1|	55.5	4e-07	PREDICTED: RING-H2 finger protein ATL16-like [Cicer arietinum]	sp|P93823|ATL1_ARATH	54.3	2e-07	RING-H2 finger protein ATL1 OS=Arabidopsis thaliana GN=ATL1 PE=2 SV=1
Unigene0010422	373	0.7508	0	-9.5523	Down	2.8068e-05	0.00010834	--	--	--	--	--	--	--	--
Unigene0010482	286	0.9792	0	-9.9355	Down	2.8068e-05	0.00010834	gi|108863054|gb|ABG22118.1|	95.1	1e-22	polyprotein [Hydrangea macrophylla]	sp|P92519|M810_ARATH	79.3	7e-15	Uncharacterized mitochondrial protein AtMg00810 OS=Arabidopsis thaliana GN=AtMg00810 PE=4 SV=1
Unigene0010853	323	0.867	0	-9.7599	Down	2.8068e-05	0.00010834	--	--	--	--	--	--	--	--
Unigene0010918	409	0.6847	0	-9.4193	Down	2.8068e-05	0.00010834	gi|8843742|dbj|BAA97290.1|	85.1	4e-16	non-LTR retroelement reverse transcriptase-like [Arabidopsis thaliana]	sp|P11369|POL2_MOUSE	69.7	6e-12	Retrovirus-related Pol polyprotein LINE-1 OS=Mus musculus GN=Pol PE=1 SV=2
Unigene0010985	438	0.6394	0	-9.3206	Down	2.8068e-05	0.00010833	--	--	--	--	--	--	--	--
Unigene0015785	303	0.9242	0	-9.8521	Down	2.8068e-05	0.00010833	--	--	--	--	--	--	--	--
Unigene0016571	269	1.0411	0	-10.0239	Down	2.8068e-05	0.00010833	--	--	--	--	--	--	--	--
Unigene0016752	1571	0.1783	0	-7.4782	Down	2.8068e-05	0.00010832	gi|225445650|ref|XP_002266058.1|	472	1e-131	PREDICTED: microtubule-associated protein SPIRAL2-like [Vitis vinifera]	sp|Q9T041|MAPT_ARATH	249	3e-65	Microtubule-associated protein TORTIFOLIA1 OS=Arabidopsis thaliana GN=TOR1 PE=1 SV=2
Unigene0018471	788	0.3554	0	-8.4733	Down	2.8068e-05	0.00010832	gi|1769898|emb|CAA69272.1|	420	1e-116	lectin receptor kinase [Arabidopsis thaliana]	sp|P10978|POLX_TOBAC	177	1e-43	Retrovirus-related Pol polyprotein from transposon TNT 1-94 OS=Nicotiana tabacum PE=2 SV=1
Unigene0018521	1509	0.1856	0	-7.5361	Down	2.8068e-05	0.00010832	gi|115480407|ref|NP_001063797.1|	509	1e-143	Os09g0538500 [Oryza sativa Japonica Group]	--	--	--	--
Unigene0020163	1702	0.1645	0	-7.3619	Down	2.8068e-05	0.00010831	gi|470101471|ref|XP_004287196.1|	480	1e-134	PREDICTED: histone-lysine N-methyltransferase ASHH3-like [Fragaria vesca subsp. vesca]	sp|Q945S8|ASHH3_ARATH	447	9e-125	Histone-lysine N-methyltransferase ASHH3 OS=Arabidopsis thaliana GN=ASHH3 PE=2 SV=2
Unigene0020486	1367	0.2049	0	-7.6788	Down	2.8068e-05	0.00010831	gi|508715014|gb|EOY06911.1|	572	1e-162	Tetratricopeptide repeat-like superfamily protein [Theobroma cacao]	sp|Q9LN01|PPR21_ARATH	399	3e-110	Pentatricopeptide repeat-containing protein At1g08070 OS=Arabidopsis thaliana GN=PCMP-H12 PE=2 SV=1
Unigene0020921	2141	0.1308	0	-7.0312	Down	2.8068e-05	0.00010831	gi|508708943|gb|EOY00840.1|	386	1e-105	Remorin family protein [Theobroma cacao]	sp|O80837|REMO_ARATH	76.6	7e-13	Remorin OS=Arabidopsis thaliana GN=DBP PE=1 SV=1
Unigene0021290	693	0.4041	0	-8.6586	Down	2.8068e-05	0.0001083	--	--	--	--	--	--	--	--
Unigene0021479	667	0.4199	0	-8.7139	Down	2.8068e-05	0.0001083	gi|15232776|ref|NP_187595.1|	69.7	5e-11	cell division control protein 48-A [Arabidopsis thaliana]	sp|Q9LZF6|CD48E_ARATH	69.7	2e-11	Cell division control protein 48 homolog E OS=Arabidopsis thaliana GN=CDC48E PE=1 SV=2
Unigene0023369	213	1.3148	0	-10.3606	Down	2.8068e-05	0.0001083	--	--	--	--	--	--	--	--
Unigene0023752	396	0.7072	0	-9.466	Down	2.8068e-05	0.00010829	gi|508727303|gb|EOY19200.1|	97.8	7e-20	Retrotransposon, unclassified-like protein [Theobroma cacao]	--	--	--	--
Unigene0024264	257	1.0897	0	-10.0897	Down	2.8068e-05	0.00010829	--	--	--	--	--	--	--	--
Unigene0025264	610	0.4591	0	-8.8427	Down	2.8068e-05	0.00010829	gi|50251760|dbj|BAD27693.1|	179	4e-44	pentatricopeptide (PPR) repeat-containing protein-like [Oryza sativa Japonica Group]	sp|Q9FLZ9|PP405_ARATH	164	5e-40	Pentatricopeptide repeat-containing protein At5g39350 OS=Arabidopsis thaliana GN=PCMP-E16 PE=2 SV=1
Unigene0031692	355	0.7889	0	-9.6237	Down	2.8068e-05	0.00010829	--	--	--	--	--	--	--	--
Unigene0033635	369	0.7589	0	-9.5678	Down	2.8068e-05	0.00010828	gi|6056391|gb|AAF02855.1|AC009324_4	79.3	2e-14	Similar to retrotransposon proteins [Arabidopsis thaliana]	sp|P93293|M300_ARATH	50.4	3e-06	Uncharacterized mitochondrial protein AtMg00300 OS=Arabidopsis thaliana GN=AtMg00300 PE=4 SV=1
Unigene0034005	323	0.867	0	-9.7599	Down	2.8068e-05	0.00010828	--	--	--	--	--	--	--	--
Unigene0035498	503	0.5567	0	-9.1208	Down	2.8068e-05	0.00010828	--	--	--	--	--	--	--	--
Unigene0035920	302	0.9273	0	-9.8569	Down	2.8068e-05	0.00010827	--	--	--	--	--	--	--	--
Unigene0037434	2608	0.1074	0	-6.7469	Down	2.8068e-05	0.00010827	gi|90265103|emb|CAH67716.1|	766	0	H0512B01.11 [Oryza sativa Indica Group]	sp|Q39202|RLK1_ARATH	546	4e-154	G-type lectin S-receptor-like serine/threonine-protein kinase RLK1 OS=Arabidopsis thaliana GN=RLK1 PE=2 SV=2
Unigene0037985	1618	0.1731	0	-7.4355	Down	2.8068e-05	0.00010827	gi|225430482|ref|XP_002285518.1|	675	0	PREDICTED: phospholipase D Z [Vitis vinifera]	sp|Q54K50|PLDY_DICDI	157	2e-37	Phospholipase D Y OS=Dictyostelium discoideum GN=pldY PE=2 SV=1
Unigene0117273	1442	0.1942	0	-7.6014	Down	2.8068e-05	0.00010826	gi|508703543|gb|EOX95439.1|	503	1e-156	ATP binding cassette subfamily B4 isoform 2 [Theobroma cacao]	sp|Q9M1Q9|AB21B_ARATH	488	3e-151	ABC transporter B family member 21 OS=Arabidopsis thaliana GN=ABCB21 PE=1 SV=2
Unigene0149479	1323	0.2117	0	-7.7259	Down	2.8068e-05	0.00010826	--	--	--	--	--	--	--	--
Unigene0153352	3493	0.0802	0	-6.3255	Down	2.8068e-05	0.00010826	gi|359479401|ref|XP_002271699.2|	744	0	PREDICTED: LOW QUALITY PROTEIN: protein argonaute 5-like [Vitis vinifera]	sp|Q851R2|MEL1_ORYSJ	744	0	Protein argonaute MEL1 OS=Oryza sativa subsp. japonica GN=MEL1 PE=2 SV=1
Unigene0000429	330	0.8015	0	-9.6466	Down	5.0538e-05	0.00018912	--	--	--	--	--	--	--	--
Unigene0000759	319	0.8291	0	-9.6954	Down	5.0538e-05	0.00018912	gi|226490975|ref|NP_001147262.1|	159	1e-38	60S ribosomal protein L13a-2 [Zea mays]	sp|P40429|RL13A_HUMAN	222	7e-58	60S ribosomal protein L13a OS=Homo sapiens GN=RPL13A PE=1 SV=2
Unigene0001578	268	0.9869	0	-9.9468	Down	5.0538e-05	0.00018911	--	--	--	--	--	--	--	--
Unigene0002674	321	0.8239	0	-9.6863	Down	5.0538e-05	0.00018911	--	--	--	--	--	--	--	--
Unigene0003393	361	0.7326	0	-9.5169	Down	5.0538e-05	0.0001891	gi|470132712|ref|XP_004302220.1|	119	2e-26	PREDICTED: acyl-[acyl-carrier-protein]--UDP-N-acetylglucosamine O-acyltransferase-like [Fragaria vesca subsp. vesca]	sp|A4W6S6|LPXA_ENT38	244	2e-64	Acyl-[acyl-carrier-protein]--UDP-N-acetylglucosamine O-acyltransferase OS=Enterobacter sp. (strain 638) GN=lpxA PE=3 SV=1
Unigene0003403	353	0.7492	0	-9.5492	Down	5.0538e-05	0.0001891	--	--	--	--	--	--	--	--
Unigene0003903	284	0.9313	0	-9.8631	Down	5.0538e-05	0.00018909	--	--	--	--	--	--	--	--
Unigene0004000	280	0.9446	0	-9.8836	Down	5.0538e-05	0.00018909	--	--	--	--	--	--	--	--
Unigene0004281	306	0.8643	0	-9.7554	Down	5.0538e-05	0.00018908	--	--	--	--	--	--	--	--
Unigene0004330	373	0.7091	0	-9.4698	Down	5.0538e-05	0.00018908	--	--	--	--	--	--	--	--
Unigene0004455	359	0.7367	0	-9.5249	Down	5.0538e-05	0.00018907	--	--	--	--	--	--	--	--
Unigene0004527	210	1.2595	0	-10.2986	Down	5.0538e-05	0.00018907	gi|333796940|gb|AEF98135.1|	121	4e-27	cytochrome c oxidase subunit I [Lingulodinium polyedrum]	sp|Q9T9X0|COX1_PANPA	129	6e-30	Cytochrome c oxidase subunit 1 OS=Pan paniscus GN=MT-CO1 PE=3 SV=1
Unigene0004829	468	0.5651	0	-9.1424	Down	5.0538e-05	0.00018906	--	--	--	--	--	--	--	--
Unigene0005599	387	0.6834	0	-9.4166	Down	5.0538e-05	0.00018906	--	--	--	--	--	--	--	--
Unigene0005722	239	1.1066	0	-10.1119	Down	5.0538e-05	0.00018905	gi|508715571|gb|EOY07468.1|	95.5	3e-19	Pathogenesis-related thaumatin superfamily protein [Theobroma cacao]	sp|Q53MB8|TLPH_ORYSJ	85.1	1e-16	Thaumatin-like protein OS=Oryza sativa subsp. japonica GN=Os11g0706600 PE=2 SV=1
Unigene0005740	430	0.6151	0	-9.2647	Down	5.0538e-05	0.00018905	--	--	--	--	--	--	--	--
Unigene0006195	486	0.5442	0	-9.088	Down	5.0538e-05	0.00018904	gi|9502162|gb|AAF88013.1|	94.7	7e-19	contains similarity to mudrA transposase (GB:AAA21566.1); may be a pseudogene [Arabidopsis thaliana]	--	--	--	--
Unigene0006396	361	0.7326	0	-9.5169	Down	5.0538e-05	0.00018903	--	--	--	--	--	--	--	--
Unigene0006481	366	0.7226	0	-9.4971	Down	5.0538e-05	0.00018903	gi|508779553|gb|EOY26809.1|	62.8	8e-14	Cysteine-rich RLK (RECEPTOR-like protein kinase) 8 [Theobroma cacao]	sp|P92520|M820_ARATH	61.2	2e-11	Uncharacterized mitochondrial protein AtMg00820 OS=Arabidopsis thaliana GN=AtMg00820 PE=4 SV=1
Unigene0006935	358	0.7388	0	-9.529	Down	5.0538e-05	0.00018902	gi|449473296|ref|XP_004153841.1|	173	1e-42	PREDICTED: gamma-glutamyl phosphate reductase-like [Cucumis sativus]	sp|A8AKP4|PROA_CITK8	218	1e-56	Gamma-glutamyl phosphate reductase OS=Citrobacter koseri (strain ATCC BAA-895 / CDC 4225-83 / SGSC4696) GN=proA PE=3 SV=1
Unigene0007136	215	1.2302	0	-10.2647	Down	5.0538e-05	0.00018902	--	--	--	--	--	--	--	--
Unigene0007250	409	0.6467	0	-9.337	Down	5.0538e-05	0.00018901	gi|115470203|ref|NP_001058700.1|	107	1e-22	Os07g0105800 [Oryza sativa Japonica Group]	--	--	--	--
Unigene0007695	205	1.2902	0	-10.3334	Down	5.0538e-05	0.00018901	--	--	--	--	--	--	--	--
Unigene0008317	318	0.8317	0	-9.6999	Down	5.0538e-05	0.000189	gi|514805922|ref|XP_004977819.1|	106	2e-22	PREDICTED: ATP-dependent DNA helicase PIF1-like [Setaria italica]	--	--	--	--
Unigene0009001	448	0.5904	0	-9.2055	Down	5.0538e-05	0.000189	--	--	--	--	--	--	--	--
Unigene0009736	358	0.7388	0	-9.529	Down	5.0538e-05	0.00018899	--	--	--	--	--	--	--	--
Unigene0009951	423	0.6253	0	-9.2884	Down	5.0538e-05	0.00018899	--	--	--	--	--	--	--	--
Unigene0010013	402	0.6579	0	-9.3617	Down	5.0538e-05	0.00018898	--	--	--	--	--	--	--	--
Unigene0010901	435	0.608	0	-9.2479	Down	5.0538e-05	0.00018898	--	--	--	--	--	--	--	--
Unigene0011680	525	0.5038	0	-8.9767	Down	5.0538e-05	0.00018897	--	--	--	--	--	--	--	--
Unigene0012415	248	1.0665	0	-10.0587	Down	5.0538e-05	0.00018897	--	--	--	--	--	--	--	--
Unigene0014289	241	1.0974	0	-10.0999	Down	5.0538e-05	0.00018896	--	--	--	--	--	--	--	--
Unigene0014754	520	0.5086	0	-8.9904	Down	5.0538e-05	0.00018896	gi|115485907|ref|NP_001068097.1|	223	2e-57	Os11g0558300 [Oryza sativa Japonica Group]	sp|Q9XIA9|LACS2_ARATH	177	4e-44	Long chain acyl-CoA synthetase 2 OS=Arabidopsis thaliana GN=LACS2 PE=2 SV=1
Unigene0015707	251	1.0537	0	-10.0412	Down	5.0538e-05	0.00018895	gi|462404678|gb|EMJ10142.1|	54.3	8e-07	hypothetical protein PRUPE_ppb015526mg, partial [Prunus persica]	--	--	--	--
Unigene0018133	458	0.5775	0	-9.1737	Down	5.0538e-05	0.00018895	--	--	--	--	--	--	--	--
Unigene0018236	604	0.4379	0	-8.7745	Down	5.0538e-05	0.00018894	gi|502162273|ref|XP_004512449.1|	64.3	2e-09	PREDICTED: uncharacterized membrane protein C2G11.09-like [Cicer arietinum]	--	--	--	--
Unigene0018276	244	1.084	0	-10.0821	Down	5.0538e-05	0.00018893	--	--	--	--	--	--	--	--
Unigene0018467	202	1.3093	0	-10.3546	Down	5.0538e-05	0.00018893	gi|6552735|gb|AAF16534.1|AC013482_8	72.8	2e-12	T26F17.17 [Arabidopsis thaliana]	--	--	--	--
Unigene0019653	622	0.4252	0	-8.732	Down	5.0538e-05	0.00018892	gi|357497603|ref|XP_003619090.1|	147	1e-34	CCP [Medicago truncatula]	sp|Q9FL28|FLS2_ARATH	119	1e-26	LRR receptor-like serine/threonine-protein kinase FLS2 OS=Arabidopsis thaliana GN=FLS2 PE=1 SV=1
Unigene0020498	500	0.529	0	-9.0471	Down	5.0538e-05	0.00018892	gi|514724079|ref|XP_004955403.1|	205	3e-52	PREDICTED: ATP-dependent DNA helicase DDM1-like isoform X1 [Setaria italica]	sp|Q9XFH4|DDM1_ARATH	184	2e-46	ATP-dependent DNA helicase DDM1 OS=Arabidopsis thaliana GN=DDM1 PE=1 SV=1
Unigene0021326	1865	0.1418	0	-7.1477	Down	5.0538e-05	0.00018891	gi|225439633|ref|XP_002266471.1|	263	1e-68	PREDICTED: protein WEAK CHLOROPLAST MOVEMENT UNDER BLUE LIGHT 1-like [Vitis vinifera]	sp|F4ISY0|Y2837_ARATH	166	4e-40	WEB family protein At2g38370 OS=Arabidopsis thaliana GN=At2g38370 PE=2 SV=1
Unigene0021824	349	0.7578	0	-9.5657	Down	5.0538e-05	0.00018891	--	--	--	--	--	--	--	--
Unigene0021919	342	0.7733	0	-9.5949	Down	5.0538e-05	0.0001889	--	--	--	--	--	--	--	--
Unigene0022331	201	1.3158	0	-10.3617	Down	5.0538e-05	0.0001889	--	--	--	--	--	--	--	--
Unigene0022803	529	0.5	0	-8.9658	Down	5.0538e-05	0.00018889	gi|326496955|dbj|BAJ98504.1|	54.3	1e-06	predicted protein [Hordeum vulgare subsp. vulgare]	--	--	--	--
Unigene0023032	257	1.0291	0	-10.0072	Down	5.0538e-05	0.00018889	--	--	--	--	--	--	--	--
Unigene0027685	400	0.6612	0	-9.3689	Down	5.0538e-05	0.00018888	gi|508779898|gb|EOY27154.1|	140	7e-33	ATPase E1-E2 type family protein / haloacid dehalogenase-like hydrolase family protein isoform 5, partial [Theobroma cacao]	sp|Q9SLK6|ALA6_ARATH	126	5e-29	Phospholipid-transporting ATPase 6 OS=Arabidopsis thaliana GN=ALA6 PE=1 SV=2
Unigene0028105	291	0.9089	0	-9.828	Down	5.0538e-05	0.00018888	gi|225447386|ref|XP_002275273.1|	57.8	7e-08	PREDICTED: myrcene synthase, chloroplastic-like [Vitis vinifera]	sp|Q6PWU2|ATESY_VITVI	57	4e-08	(-)-alpha-terpineol synthase OS=Vitis vinifera PE=1 SV=1
Unigene0030580	644	0.4107	0	-8.6819	Down	5.0538e-05	0.00018887	--	--	--	--	--	--	--	--
Unigene0030715	353	0.7492	0	-9.5492	Down	5.0538e-05	0.00018887	gi|225460638|ref|XP_002265955.1|	121	5e-27	PREDICTED: cellulose synthase A catalytic subunit 6 [UDP-forming] [Vitis vinifera]	sp|Q94JQ6|CESA6_ARATH	112	6e-25	Cellulose synthase A catalytic subunit 6 [UDP-forming] OS=Arabidopsis thaliana GN=CESA6 PE=1 SV=2
Unigene0030872	478	0.5533	0	-9.1119	Down	5.0538e-05	0.00018886	--	--	--	--	--	--	--	--
Unigene0032438	406	0.6514	0	-9.3474	Down	5.0538e-05	0.00018886	--	--	--	--	--	--	--	--
Unigene0033728	408	0.6482	0	-9.3403	Down	5.0538e-05	0.00018885	--	--	--	--	--	--	--	--
Unigene0033814	403	0.6563	0	-9.3582	Down	5.0538e-05	0.00018885	gi|502138289|ref|XP_004503350.1|	238	3e-62	PREDICTED: 40S ribosomal protein S2-3-like [Cicer arietinum]	sp|P27952|RS2_RAT	272	5e-73	40S ribosomal protein S2 OS=Rattus norvegicus GN=Rps2 PE=1 SV=1
Unigene0035665	324	0.8163	0	-9.673	Down	5.0538e-05	0.00018884	--	--	--	--	--	--	--	--
Unigene0035883	365	0.7246	0	-9.501	Down	5.0538e-05	0.00018883	--	--	--	--	--	--	--	--
Unigene0036716	263	1.0056	0	-9.9738	Down	5.0538e-05	0.00018883	--	--	--	--	--	--	--	--
Unigene0039390	313	0.845	0	-9.7228	Down	5.0538e-05	0.00018882	gi|115474703|ref|NP_001060948.1|	84.7	6e-16	Os08g0136300 [Oryza sativa Japonica Group]	sp|Q9LV60|CRR55_ARATH	68.2	2e-11	Cysteine-rich repeat secretory protein 55 OS=Arabidopsis thaliana GN=CRRSP55 PE=2 SV=1
Unigene0104853	1784	0.1483	0	-7.2124	Down	5.0538e-05	0.00018882	gi|359491991|ref|XP_002283222.2|	425	1e-117	PREDICTED: isoflavone 2'-hydroxylase-like [Vitis vinifera]	sp|P93147|C81E1_GLYEC	372	4e-102	Isoflavone 2'-hydroxylase OS=Glycyrrhiza echinata GN=CYP81E1 PE=1 SV=2
Unigene0132063	1559	0.1697	0	-7.4068	Down	5.0538e-05	0.00018881	gi|359473017|ref|XP_002280608.2|	383	1e-105	PREDICTED: phosphate transporter PHO1 homolog 1 isoform 1 [Vitis vinifera]	sp|Q93ZF5|PHO11_ARATH	293	3e-78	Phosphate transporter PHO1 homolog 1 OS=Arabidopsis thaliana GN=PHO1-H1 PE=2 SV=1
Unigene0000036	263	0.9465	0	-9.8865	Down	9.0998e-05	0.00032531	gi|384251184|gb|EIE24662.1|	74.3	8e-13	ribosomal protein 60S [Coccomyxa subellipsoidea C-169]	sp|P19944|RLA1_RAT	102	1e-21	60S acidic ribosomal protein P1 OS=Rattus norvegicus GN=Rplp1 PE=3 SV=1
Unigene0000173	382	0.6516	0	-9.3478	Down	9.0998e-05	0.0003253	--	--	--	--	--	--	--	--
Unigene0000665	367	0.6783	0	-9.4058	Down	9.0998e-05	0.00032529	--	--	--	--	--	--	--	--
Unigene0001805	312	0.7978	0	-9.6399	Down	9.0998e-05	0.00032528	--	--	--	--	--	--	--	--
Unigene0001860	229	1.087	0	-10.0861	Down	9.0998e-05	0.00032527	--	--	--	--	--	--	--	--
Unigene0002345	290	0.8584	0	-9.7455	Down	9.0998e-05	0.00032527	--	--	--	--	--	--	--	--
Unigene0002368	270	0.922	0	-9.8486	Down	9.0998e-05	0.00032526	--	--	--	--	--	--	--	--
Unigene0003898	235	1.0593	0	-10.0489	Down	9.0998e-05	0.00032525	gi|508775671|gb|EOY22927.1|	115	2e-25	AGC (cAMP-dependent, cGMP-dependent and protein kinase C) kinase family protein [Theobroma cacao]	--	--	--	--
Unigene0004055	214	1.1632	0	-10.1839	Down	9.0998e-05	0.00032524	gi|460410334|ref|XP_004250585.1|	54.7	6e-07	PREDICTED: serine/threonine-protein phosphatase 7 long form homolog [Solanum lycopersicum]	sp|Q9LNG5|PPP7L_ARATH	52.4	9e-07	Serine/threonine-protein phosphatase 7 long form homolog OS=Arabidopsis thaliana GN=At1g48120 PE=2 SV=1
Unigene0004339	317	0.7853	0	-9.6171	Down	9.0998e-05	0.00032523	--	--	--	--	--	--	--	--
Unigene0005020	382	0.6516	0	-9.3478	Down	9.0998e-05	0.00032522	--	--	--	--	--	--	--	--
Unigene0006042	307	0.8108	0	-9.6632	Down	9.0998e-05	0.00032521	--	--	--	--	--	--	--	--
Unigene0006192	291	0.8554	0	-9.7405	Down	9.0998e-05	0.00032521	gi|357504959|ref|XP_003622768.1|	54.3	8e-07	Cysteine-rich repeat secretory protein [Medicago truncatula]	--	--	--	--
Unigene0006862	363	0.6857	0	-9.4214	Down	9.0998e-05	0.0003252	--	--	--	--	--	--	--	--
Unigene0007016	249	0.9997	0	-9.9654	Down	9.0998e-05	0.00032519	--	--	--	--	--	--	--	--
Unigene0007426	375	0.6638	0	-9.3746	Down	9.0998e-05	0.00032518	--	--	--	--	--	--	--	--
Unigene0008197	263	0.9465	0	-9.8865	Down	9.0998e-05	0.00032517	--	--	--	--	--	--	--	--
Unigene0008328	360	0.6915	0	-9.4336	Down	9.0998e-05	0.00032516	--	--	--	--	--	--	--	--
Unigene0008934	571	0.4359	0	-8.7679	Down	9.0998e-05	0.00032515	gi|225904449|gb|ACO35364.1|	200	2e-50	palmitoyl protein thioesterase [Elaeis oleifera]	sp|O59747|PDF1_SCHPO	63.2	1e-09	Palmitoyl-protein thioesterase-dolichyl pyrophosphate phosphatase fusion 1 OS=Schizosaccharomyces pombe (strain 972 / ATCC 24843) GN=pdf1 PE=1 SV=2
Unigene0009262	437	0.5696	0	-9.1538	Down	9.0998e-05	0.00032514	--	--	--	--	--	--	--	--
Unigene0009565	396	0.6286	0	-9.296	Down	9.0998e-05	0.00032514	gi|115445995|ref|NP_001046777.1|	86.7	1e-16	Os02g0456800 [Oryza sativa Japonica Group]	--	--	--	--
Unigene0009695	238	1.0459	0	-10.0305	Down	9.0998e-05	0.00032513	--	--	--	--	--	--	--	--
Unigene0010073	328	0.7589	0	-9.5678	Down	9.0998e-05	0.00032512	gi|115474469|ref|NP_001060831.1|	198	3e-50	Os08g0112500 [Oryza sativa Japonica Group]	sp|F4I114|Y1960_ARATH	178	1e-44	Probable serine/threonine-protein kinase At1g09600 OS=Arabidopsis thaliana GN=At1g09600 PE=2 SV=1
Unigene0011751	368	0.6764	0	-9.4017	Down	9.0998e-05	0.00032511	--	--	--	--	--	--	--	--
Unigene0012825	232	1.073	0	-10.0674	Down	9.0998e-05	0.0003251	--	--	--	--	--	--	--	--
Unigene0012862	506	0.492	0	-8.9425	Down	9.0998e-05	0.00032509	gi|452593|dbj|BAA04838.1|	244	6e-64	ORF [Lilium longiflorum]	sp|Q9SX98|LHTL8_ARATH	196	6e-50	Lysine histidine transporter-like 8 OS=Arabidopsis thaliana GN=AATL1 PE=1 SV=1
Unigene0013356	370	0.6728	0	-9.394	Down	9.0998e-05	0.00032508	--	--	--	--	--	--	--	--
Unigene0013977	276	0.9019	0	-9.8168	Down	9.0998e-05	0.00032508	--	--	--	--	--	--	--	--
Unigene0014752	1135	0.2193	0	-7.7768	Down	9.0998e-05	0.00032507	gi|474308451|gb|EMS61823.1|	199	8e-50	Ankyrin-3 [Triticum urartu]	--	--	--	--
Unigene0016753	1557	0.1599	0	-7.321	Down	9.0998e-05	0.00032506	gi|225445650|ref|XP_002266058.1|	472	1e-131	PREDICTED: microtubule-associated protein SPIRAL2-like [Vitis vinifera]	sp|Q9T041|MAPT_ARATH	249	3e-65	Microtubule-associated protein TORTIFOLIA1 OS=Arabidopsis thaliana GN=TOR1 PE=1 SV=2
Unigene0017223	2088	0.1192	0	-6.8972	Down	9.0998e-05	0.00032505	gi|449524541|ref|XP_004169280.1|	161	5e-38	PREDICTED: LOW QUALITY PROTEIN: uncharacterized LOC101203040 [Cucumis sativus]	--	--	--	--
Unigene0017662	454	0.5483	0	-9.0988	Down	9.0998e-05	0.00032504	gi|514748687|ref|XP_004961679.1|	78.2	5e-14	PREDICTED: 60S ribosomal protein L30-like isoform X2 [Setaria italica]	sp|O48558|RL30_MAIZE	71.6	2e-12	60S ribosomal protein L30 OS=Zea mays GN=RPL30 PE=3 SV=1
Unigene0018892	777	0.3204	0	-8.3237	Down	9.0998e-05	0.00032503	gi|460399111|ref|XP_004245086.1|	164	2e-39	PREDICTED: heat shock factor protein HSF30-like [Solanum lycopersicum]	sp|P41152|HSF30_SOLPE	167	1e-40	Heat shock factor protein HSF30 OS=Solanum peruvianum GN=HSF30 PE=2 SV=1
Unigene0019031	855	0.2911	0	-8.1854	Down	9.0998e-05	0.00032502	gi|359493621|ref|XP_002282909.2|	164	2e-39	PREDICTED: glutamate receptor 2.7-like [Vitis vinifera]	sp|P04146|COPIA_DROME	129	3e-29	Copia protein OS=Drosophila melanogaster GN=GIP PE=1 SV=3
Unigene0019270	292	0.8525	0	-9.7356	Down	9.0998e-05	0.00032502	--	--	--	--	--	--	--	--
Unigene0019441	368	0.6764	0	-9.4017	Down	9.0998e-05	0.00032501	--	--	--	--	--	--	--	--
Unigene0020347	506	0.492	0	-8.9425	Down	9.0998e-05	0.000325	gi|329741907|gb|AEB98601.1|	193	1e-48	alpha-galactosidase [Nicotiana tabacum]	sp|Q42656|AGAL_COFAR	185	1e-46	Alpha-galactosidase OS=Coffea arabica PE=1 SV=1
Unigene0021234	3122	0.0797	0	-6.3165	Down	9.0998e-05	0.00032499	gi|514739894|ref|XP_004959498.1|	1161	0	PREDICTED: gamma-tubulin complex component 3 homolog [Setaria italica]	sp|O73787|GCP3_XENLA	458	1e-127	Gamma-tubulin complex component 3 homolog OS=Xenopus laevis GN=tubgcp3 PE=1 SV=1
Unigene0022028	294	0.8467	0	-9.7257	Down	9.0998e-05	0.00032498	gi|359490050|ref|XP_002268598.2|	66.2	2e-10	PREDICTED: leucine-rich repeat receptor-like protein kinase TDR-like [Vitis vinifera]	sp|Q9FII5|TDR_ARATH	58.9	1e-08	Leucine-rich repeat receptor-like protein kinase TDR OS=Arabidopsis thaliana GN=TDR PE=1 SV=1
Unigene0022802	1679	0.1483	0	-7.2124	Down	9.0998e-05	0.00032497	--	--	--	--	--	--	--	--
Unigene0023544	1014	0.2455	0	-7.9396	Down	9.0998e-05	0.00032496	gi|508702935|gb|EOX94831.1|	236	9e-61	P-loop containing nucleoside triphosphate hydrolases superfamily protein [Theobroma cacao]	sp|P54453|YQEH_BACSU	52	7e-06	Uncharacterized protein YqeH OS=Bacillus subtilis (strain 168) GN=yqeH PE=1 SV=1
Unigene0023856	862	0.2888	0	-8.1739	Down	9.0998e-05	0.00032495	--	--	--	--	--	--	--	--
Unigene0024702	206	1.2084	0	-10.2389	Down	9.0998e-05	0.00032495	--	--	--	--	--	--	--	--
Unigene0025667	930	0.2677	0	-8.0645	Down	9.0998e-05	0.00032494	gi|475355467|gb|EMT00458.1|	288	2e-76	DNA repair endonuclease UVH1 [Aegilops tauschii]	sp|Q9LKI5|XPF_ARATH	264	6e-70	DNA repair endonuclease UVH1 OS=Arabidopsis thaliana GN=UVH1 PE=1 SV=2
Unigene0026773	931	0.2674	0	-8.0629	Down	9.0998e-05	0.00032493	gi|514727899|ref|XP_004956334.1|	209	6e-53	PREDICTED: flowering time control protein FCA-like isoform X2 [Setaria italica]	sp|O04425|FCA_ARATH	159	2e-38	Flowering time control protein FCA OS=Arabidopsis thaliana GN=FCA PE=1 SV=2
Unigene0027261	1675	0.1486	0	-7.2153	Down	9.0998e-05	0.00032492	gi|359491991|ref|XP_002283222.2|	224	1e-115	PREDICTED: isoflavone 2'-hydroxylase-like [Vitis vinifera]	sp|P93147|C81E1_GLYEC	193	3e-99	Isoflavone 2'-hydroxylase OS=Glycyrrhiza echinata GN=CYP81E1 PE=1 SV=2
Unigene0030606	208	1.1968	0	-10.225	Down	9.0998e-05	0.00032491	gi|3047086|gb|AAC13599.1|	76.6	2e-13	similar to reverse transcriptase (Pfam: transcript_fact.hmm, score: 72.31) [Arabidopsis thaliana]	sp|P14381|YTX2_XENLA	55.8	8e-08	Transposon TX1 uncharacterized 149 kDa protein OS=Xenopus laevis PE=4 SV=1
Unigene0033119	467	0.533	0	-9.058	Down	9.0998e-05	0.0003249	--	--	--	--	--	--	--	--
Unigene0033562	337	0.7387	0	-9.5288	Down	9.0998e-05	0.00032489	gi|508703673|gb|EOX95569.1|	82.4	3e-15	DNA/RNA polymerases superfamily protein [Theobroma cacao]	--	--	--	--
Unigene0034101	204	1.2202	0	-10.2529	Down	9.0998e-05	0.00032489	--	--	--	--	--	--	--	--
Unigene0036000	374	0.6656	0	-9.3785	Down	9.0998e-05	0.00032488	--	--	--	--	--	--	--	--
Unigene0037060	522	0.4769	0	-8.8975	Down	9.0998e-05	0.00032487	gi|508779898|gb|EOY27154.1|	259	3e-68	ATPase E1-E2 type family protein / haloacid dehalogenase-like hydrolase family protein isoform 5, partial [Theobroma cacao]	sp|Q9SLK6|ALA6_ARATH	246	6e-65	Phospholipid-transporting ATPase 6 OS=Arabidopsis thaliana GN=ALA6 PE=1 SV=2
Unigene0037819	2361	0.1054	0	-6.7197	Down	9.0998e-05	0.00032486	gi|359479655|ref|XP_003632320.1|	894	0	PREDICTED: type I inositol-1,4,5-trisphosphate 5-phosphatase CVP2-like [Vitis vinifera]	sp|Q9LR47|IP5P3_ARATH	677	0	Type I inositol 1,4,5-trisphosphate 5-phosphatase CVP2 OS=Arabidopsis thaliana GN=CVP2 PE=1 SV=2
Unigene0039497	719	0.3462	0	-8.4355	Down	9.0998e-05	0.00032485	gi|502154405|ref|XP_004509689.1|	235	6e-61	PREDICTED: very-long-chain (3R)-3-hydroxyacyl-[acyl-carrier protein] dehydratase PASTICCINO 2A-like isoform X3 [Cicer arietinum]	sp|Q7XSZ4|PAS2A_ORYSJ	233	1e-60	Very-long-chain (3R)-3-hydroxyacyl-[acyl-carrier protein] dehydratase PASTICCINO 2A OS=Oryza sativa subsp. japonica GN=PAS2A PE=2 SV=2
Unigene0087947	619	0.4021	0	-8.6514	Down	9.0998e-05	0.00032484	gi|449444010|ref|XP_004139768.1|	142	5e-33	PREDICTED: BTB/POZ domain-containing protein At1g55760-like [Cucumis sativus]	sp|Q680K8|Y1576_ARATH	125	3e-28	BTB/POZ domain-containing protein At1g55760 OS=Arabidopsis thaliana GN=At1g55760 PE=2 SV=1
Unigene0000098	347	0.6725	0	-9.3934	Down	0.00016385	0.0005561	--	--	--	--	--	--	--	--
Unigene0000175	250	0.9335	0	-9.8665	Down	0.00016385	0.00055608	--	--	--	--	--	--	--	--
Unigene0000374	356	0.6555	0	-9.3565	Down	0.00016385	0.00055607	--	--	--	--	--	--	--	--
Unigene0000419	272	0.858	0	-9.7448	Down	0.00016385	0.00055605	gi|508710341|gb|EOY02238.1|	50.8	9e-11	Uncharacterized protein TCM_016762 [Theobroma cacao]	--	--	--	--
Unigene0000679	212	1.1008	0	-10.1043	Down	0.00016385	0.00055604	gi|514777367|ref|XP_004968749.1|	65.1	5e-10	PREDICTED: glutaredoxin-C1-like [Setaria italica]	sp|Q7G8Y5|GRXC1_ORYSJ	65.1	1e-10	Glutaredoxin-C1 OS=Oryza sativa subsp. japonica GN=GRXC1 PE=3 SV=1
Unigene0000795	279	0.8364	0	-9.708	Down	0.00016385	0.00055603	--	--	--	--	--	--	--	--
Unigene0001157	210	1.1113	0	-10.118	Down	0.00016385	0.00055601	--	--	--	--	--	--	--	--
Unigene0001469	299	0.7805	0	-9.6083	Down	0.00016385	0.000556	--	--	--	--	--	--	--	--
Unigene0001828	310	0.7528	0	-9.5561	Down	0.00016385	0.00055598	--	--	--	--	--	--	--	--
Unigene0001901	235	0.9931	0	-9.9558	Down	0.00016385	0.00055597	--	--	--	--	--	--	--	--
Unigene0001954	255	0.9152	0	-9.8379	Down	0.00016385	0.00055596	--	--	--	--	--	--	--	--
Unigene0002264	399	0.5849	0	-9.192	Down	0.00016385	0.00055594	--	--	--	--	--	--	--	--
Unigene0002771	339	0.6884	0	-9.4271	Down	0.00016385	0.00055593	--	--	--	--	--	--	--	--
Unigene0003102	300	0.7779	0	-9.6034	Down	0.00016385	0.00055591	gi|297809931|ref|XP_002872849.1|	160	8e-39	60S ribosomal protein L19 [Arabidopsis lyrata subsp. lyrata]	sp|P84100|RL19_RAT	201	9e-52	60S ribosomal protein L19 OS=Rattus norvegicus GN=Rpl19 PE=1 SV=1
Unigene0003243	356	0.6555	0	-9.3565	Down	0.00016385	0.0005559	gi|449531053|ref|XP_004172502.1|	79.7	2e-14	PREDICTED: uncharacterized mitochondrial protein AtMg00810-like, partial [Cucumis sativus]	sp|P04146|COPIA_DROME	60.1	4e-09	Copia protein OS=Drosophila melanogaster GN=GIP PE=1 SV=3
Unigene0004106	218	1.0705	0	-10.0641	Down	0.00016385	0.00055589	--	--	--	--	--	--	--	--
Unigene0004273	212	1.1008	0	-10.1043	Down	0.00016385	0.00055587	--	--	--	--	--	--	--	--
Unigene0004280	271	0.8611	0	-9.75	Down	0.00016385	0.00055586	--	--	--	--	--	--	--	--
Unigene0004768	326	0.7159	0	-9.4836	Down	0.00016385	0.00055584	--	--	--	--	--	--	--	--
Unigene0004769	290	0.8047	0	-9.6523	Down	0.00016385	0.00055583	--	--	--	--	--	--	--	--
Unigene0005538	310	0.7528	0	-9.5561	Down	0.00016385	0.00055582	gi|3063396|dbj|BAA25755.1|	221	3e-57	vcCyP [Vicia faba]	sp|Q8W171|CYP1_SOYBN	216	4e-56	Peptidyl-prolyl cis-trans isomerase 1 OS=Glycine max GN=Cyp1 PE=1 SV=1
Unigene0007174	270	0.8643	0	-9.7554	Down	0.00016385	0.0005558	--	--	--	--	--	--	--	--
Unigene0007493	324	0.7203	0	-9.4925	Down	0.00016385	0.00055579	--	--	--	--	--	--	--	--
Unigene0007606	228	1.0235	0	-9.9993	Down	0.00016385	0.00055577	--	--	--	--	--	--	--	--
Unigene0007882	215	1.0854	0	-10.084	Down	0.00016385	0.00055576	--	--	--	--	--	--	--	--
Unigene0008446	282	0.8275	0	-9.6926	Down	0.00016385	0.00055575	gi|400131566|emb|CCH50966.1|	108	5e-23	T4.5 [Malus x robusta]	sp|P92519|M810_ARATH	97.8	2e-20	Uncharacterized mitochondrial protein AtMg00810 OS=Arabidopsis thaliana GN=AtMg00810 PE=4 SV=1
Unigene0008619	235	0.9931	0	-9.9558	Down	0.00016385	0.00055573	--	--	--	--	--	--	--	--
Unigene0008704	207	1.1274	0	-10.1388	Down	0.00016385	0.00055572	--	--	--	--	--	--	--	--
Unigene0009744	215	1.0854	0	-10.084	Down	0.00016385	0.0005557	gi|115477857|ref|NP_001062524.1|	61.2	7e-09	Os08g0563200 [Oryza sativa Japonica Group]	--	--	--	--
Unigene0010699	257	0.9081	0	-9.8267	Down	0.00016385	0.00055569	--	--	--	--	--	--	--	--
Unigene0011432	340	0.6864	0	-9.4229	Down	0.00016385	0.00055568	--	--	--	--	--	--	--	--
Unigene0012255	204	1.144	0	-10.1599	Down	0.00016385	0.00055566	gi|307136175|gb|ADN34016.1|	50.8	9e-06	ty3-gypsy retrotransposon protein [Cucumis melo subsp. melo]	--	--	--	--
Unigene0012615	211	1.106	0	-10.1111	Down	0.00016385	0.00055565	--	--	--	--	--	--	--	--
Unigene0012816	312	0.748	0	-9.5469	Down	0.00016385	0.00055563	--	--	--	--	--	--	--	--
Unigene0013161	999	0.2336	0	-7.8679	Down	0.00016385	0.00055562	gi|224139440|ref|XP_002323113.1|	434	1e-120	oligopeptide transporter OPT family [Populus trichocarpa]	sp|Q9SUA4|OPT5_ARATH	356	2e-97	Oligopeptide transporter 5 OS=Arabidopsis thaliana GN=OPT5 PE=2 SV=1
Unigene0013917	1091	0.2139	0	-7.7408	Down	0.00016385	0.00055561	gi|508782868|gb|EOY30124.1|	285	1e-75	Plant invertase/pectin methylesterase inhibitor superfamily [Theobroma cacao]	sp|O48711|PME12_ARATH	259	2e-68	Probable pectinesterase/pectinesterase inhibitor 12 OS=Arabidopsis thaliana GN=PME12 PE=2 SV=1
Unigene0014219	790	0.2954	0	-8.2065	Down	0.00016385	0.00055559	--	--	--	--	--	--	--	--
Unigene0015628	370	0.6307	0	-9.3008	Down	0.00016385	0.00055558	gi|508704649|gb|EOX96545.1|	43.9	3e-06	Cox19 family protein [Theobroma cacao]	--	--	--	--
Unigene0016138	217	1.0754	0	-10.0707	Down	0.00016385	0.00055556	--	--	--	--	--	--	--	--
Unigene0016244	358	0.6519	0	-9.3485	Down	0.00016385	0.00055555	--	--	--	--	--	--	--	--
Unigene0016321	414	0.5637	0	-9.1388	Down	0.00016385	0.00055554	gi|460411709|ref|XP_004251248.1|	68.6	4e-11	PREDICTED: calmodulin-like isoform 1 [Solanum lycopersicum]	sp|P27164|CALM3_PETHY	63.2	5e-10	Calmodulin-related protein OS=Petunia hybrida GN=CAM53 PE=2 SV=2
Unigene0016544	365	0.6394	0	-9.3206	Down	0.00016385	0.00055552	--	--	--	--	--	--	--	--
Unigene0017727	241	0.9683	0	-9.9193	Down	0.00016385	0.00055551	--	--	--	--	--	--	--	--
Unigene0018111	825	0.2829	0	-8.1441	Down	0.00016385	0.00055549	--	--	--	--	--	--	--	--
Unigene0018211	415	0.5623	0	-9.1352	Down	0.00016385	0.00055548	--	--	--	--	--	--	--	--
Unigene0018354	277	0.8425	0	-9.7185	Down	0.00016385	0.00055547	--	--	--	--	--	--	--	--
Unigene0020303	242	0.9643	0	-9.9133	Down	0.00016385	0.00055545	--	--	--	--	--	--	--	--
Unigene0021172	586	0.3982	0	-8.6373	Down	0.00016385	0.00055544	--	--	--	--	--	--	--	--
Unigene0022944	247	0.9448	0	-9.8839	Down	0.00016385	0.00055542	--	--	--	--	--	--	--	--
Unigene0026344	505	0.4621	0	-8.8521	Down	0.00016385	0.00055541	gi|115453985|ref|NP_001050593.1|	125	4e-28	Os03g0594700 [Oryza sativa Japonica Group]	--	--	--	--
Unigene0027098	384	0.6077	0	-9.2472	Down	0.00016385	0.0005554	gi|400131566|emb|CCH50966.1|	144	6e-34	T4.5 [Malus x robusta]	sp|P10978|POLX_TOBAC	106	4e-23	Retrovirus-related Pol polyprotein from transposon TNT 1-94 OS=Nicotiana tabacum PE=2 SV=1
Unigene0029392	213	1.0956	0	-10.0975	Down	0.00016385	0.00055538	--	--	--	--	--	--	--	--
Unigene0030257	320	0.7293	0	-9.5104	Down	0.00016385	0.00055537	--	--	--	--	--	--	--	--
Unigene0030433	236	0.9889	0	-9.9497	Down	0.00016385	0.00055535	--	--	--	--	--	--	--	--
Unigene0031376	219	1.0656	0	-10.0575	Down	0.00016385	0.00055534	--	--	--	--	--	--	--	--
Unigene0032556	352	0.663	0	-9.3729	Down	0.00016385	0.00055533	--	--	--	--	--	--	--	--
Unigene0033707	358	0.6519	0	-9.3485	Down	0.00016385	0.00055531	gi|357150130|ref|XP_003575352.1|	149	2e-35	PREDICTED: AP2-like ethylene-responsive transcription factor BBM2-like [Brachypodium distachyon]	sp|Q5YGP7|PLET2_ARATH	135	1e-31	AP2-like ethylene-responsive transcription factor PLT2 OS=Arabidopsis thaliana GN=PLT2 PE=2 SV=1
Unigene0034727	412	0.5664	0	-9.1457	Down	0.00016385	0.0005553	--	--	--	--	--	--	--	--
Unigene0035385	305	0.7651	0	-9.5795	Down	0.00016385	0.00055528	gi|255566538|ref|XP_002524254.1|	65.5	4e-10	conserved hypothetical protein [Ricinus communis]	--	--	--	--
Unigene0035623	335	0.6966	0	-9.4442	Down	0.00016385	0.00055527	--	--	--	--	--	--	--	--
Unigene0036084	399	0.5849	0	-9.192	Down	0.00016385	0.00055526	gi|449489161|ref|XP_004158233.1|	95.5	3e-19	PREDICTED: cation/H(+) antiporter 28-like [Cucumis sativus]	sp|Q8L709|CHX28_ARATH	80.5	3e-15	Cation/H(+) antiporter 28 OS=Arabidopsis thaliana GN=CHX28 PE=2 SV=2
Unigene0036254	219	1.0656	0	-10.0575	Down	0.00016385	0.00055524	--	--	--	--	--	--	--	--
Unigene0036421	231	1.0103	0	-9.9806	Down	0.00016385	0.00055523	--	--	--	--	--	--	--	--
Unigene0036717	371	0.629	0	-9.2969	Down	0.00016385	0.00055521	--	--	--	--	--	--	--	--
Unigene0040035	991	0.2355	0	-7.8796	Down	0.00016385	0.0005552	gi|357135205|ref|XP_003569202.1|	312	7e-84	PREDICTED: DUF246 domain-containing protein At1g04910-like [Brachypodium distachyon]	sp|Q8W486|Y1491_ARATH	97.4	1e-19	Uncharacterized protein At1g04910 OS=Arabidopsis thaliana GN=At1g04910 PE=1 SV=1
Unigene0131234	880	0.2652	0	-8.0509	Down	0.00016385	0.00055519	gi|357138267|ref|XP_003570718.1|	95.9	7e-38	PREDICTED: replication protein A 32 kDa subunit-like [Brachypodium distachyon]	sp|Q9ZQ19|RFA2A_ARATH	90.9	2e-31	Replication protein A 32 kDa subunit A OS=Arabidopsis thaliana GN=RPA2A PE=1 SV=2
Unigene0000367	241	0.9038	0	-9.8199	Down	0.00029502	0.00094374	gi|15229252|ref|NP_187073.1|	122	3e-27	40S ribosomal protein S16-2 [Arabidopsis thaliana]	sp|P62250|RS16_RAT	129	6e-30	40S ribosomal protein S16 OS=Rattus norvegicus GN=Rps16 PE=1 SV=2
Unigene0000885	227	0.9595	0	-9.9061	Down	0.00029502	0.00094372	--	--	--	--	--	--	--	--
Unigene0000916	317	0.6871	0	-9.4244	Down	0.00029502	0.0009437	--	--	--	--	--	--	--	--
Unigene0001405	301	0.7236	0	-9.499	Down	0.00029502	0.00094367	--	--	--	--	--	--	--	--
Unigene0002162	294	0.7409	0	-9.5331	Down	0.00029502	0.00094365	--	--	--	--	--	--	--	--
Unigene0002262	268	0.8127	0	-9.6666	Down	0.00029502	0.00094363	--	--	--	--	--	--	--	--
Unigene0002390	292	0.7459	0	-9.5428	Down	0.00029502	0.00094361	--	--	--	--	--	--	--	--
Unigene0002652	368	0.5919	0	-9.2092	Down	0.00029502	0.00094358	--	--	--	--	--	--	--	--
Unigene0002921	210	1.0372	0	-10.0185	Down	0.00029502	0.00094356	gi|502161042|ref|XP_004511997.1|	52.4	3e-06	PREDICTED: cytochrome P450 71D8-like [Cicer arietinum]	--	--	--	--
Unigene0003055	283	0.7697	0	-9.5882	Down	0.00029502	0.00094354	--	--	--	--	--	--	--	--
Unigene0003142	224	0.9724	0	-9.9254	Down	0.00029502	0.00094352	--	--	--	--	--	--	--	--
Unigene0003299	208	1.0472	0	-10.0323	Down	0.00029502	0.00094349	gi|502122169|ref|XP_004497613.1|	75.5	3e-13	PREDICTED: 60S acidic ribosomal protein P2-4-like [Cicer arietinum]	sp|P05387|RLA2_HUMAN	115	1e-25	60S acidic ribosomal protein P2 OS=Homo sapiens GN=RPLP2 PE=1 SV=1
Unigene0003389	259	0.841	0	-9.716	Down	0.00029502	0.00094347	--	--	--	--	--	--	--	--
Unigene0003908	230	0.947	0	-9.8872	Down	0.00029502	0.00094345	gi|460391525|ref|XP_004241371.1|	139	1e-32	PREDICTED: lysosomal beta glucosidase-like [Solanum lycopersicum]	sp|Q23892|GLUA_DICDI	58.2	2e-08	Lysosomal beta glucosidase OS=Dictyostelium discoideum GN=gluA PE=1 SV=2
Unigene0005232	296	0.7358	0	-9.5232	Down	0.00029502	0.00094343	gi|8843742|dbj|BAA97290.1|	62.8	2e-09	non-LTR retroelement reverse transcriptase-like [Arabidopsis thaliana]	--	--	--	--
Unigene0006095	314	0.6937	0	-9.4382	Down	0.00029502	0.0009434	--	--	--	--	--	--	--	--
Unigene0006165	289	0.7537	0	-9.5578	Down	0.00029502	0.00094338	gi|514717231|ref|XP_004953690.1|	141	4e-33	PREDICTED: nitrate transporter 1.5-like isoform X1 [Setaria italica]	sp|Q9LQL2|PTR14_ARATH	135	6e-32	Nitrate transporter 1.5 OS=Arabidopsis thaliana GN=NRT1.5 PE=1 SV=2
Unigene0008957	342	0.6369	0	-9.3149	Down	0.00029502	0.00094336	gi|313768521|ref|YP_004062196.1|	114	7e-25	nad1 gene product (mitochondrion) [Gracilariopsis andersonii]	sp|P03886|NU1M_HUMAN	197	2e-50	NADH-ubiquinone oxidoreductase chain 1 OS=Homo sapiens GN=MT-ND1 PE=1 SV=1
Unigene0009595	356	0.6118	0	-9.2569	Down	0.00029502	0.00094334	gi|359493231|ref|XP_002265528.2|	68.6	4e-11	PREDICTED: inactive serine/threonine-protein kinase At1g67470-like [Vitis vinifera]	--	--	--	--
Unigene0009745	298	0.7309	0	-9.5135	Down	0.00029502	0.00094332	gi|508726183|gb|EOY18080.1|	103	1e-21	AT-hook protein of GA feedback 2 [Theobroma cacao]	--	--	--	--
Unigene0009906	201	1.0836	0	-10.0816	Down	0.00029502	0.00094329	gi|399920190|gb|AFP55537.1|	83.2	2e-15	retrotransposon polyprotein [Rosa rugosa]	sp|P10978|POLX_TOBAC	68.2	2e-11	Retrovirus-related Pol polyprotein from transposon TNT 1-94 OS=Nicotiana tabacum PE=2 SV=1
Unigene0010521	259	0.841	0	-9.716	Down	0.00029502	0.00094327	gi|514720605|ref|XP_004954527.1|	54.7	6e-07	PREDICTED: myosin-7B-like isoform X1 [Setaria italica]	--	--	--	--
Unigene0010562	256	0.8508	0	-9.7327	Down	0.00029502	0.00094325	gi|350536011|ref|NP_001234225.1|	73.2	2e-12	type I small heat shock protein 17.6 kDa isoform [Solanum lycopersicum]	sp|P30221|HSP11_SOLLC	73.2	5e-13	17.8 kDa class I heat shock protein OS=Solanum lycopersicum PE=2 SV=1
Unigene0010736	214	1.0178	0	-9.9912	Down	0.00029502	0.00094323	--	--	--	--	--	--	--	--
Unigene0010770	330	0.66	0	-9.3663	Down	0.00029502	0.0009432	gi|32489302|emb|CAE04643.1|	64.3	8e-10	OSJNBa0028I23.25 [Oryza sativa Japonica Group]	--	--	--	--
Unigene0010964	392	0.5556	0	-9.1179	Down	0.00029502	0.00094318	gi|470116831|ref|XP_004294578.1|	209	2e-53	PREDICTED: histone H4-like [Fragaria vesca subsp. vesca]	sp|P0CG89|H4_SOYBN	206	5e-53	Histone H4 OS=Glycine max PE=3 SV=1
Unigene0012611	899	0.2423	0	-7.9207	Down	0.00029502	0.00094316	gi|400131566|emb|CCH50966.1|	233	5e-60	T4.5 [Malus x robusta]	sp|P04146|COPIA_DROME	166	2e-40	Copia protein OS=Drosophila melanogaster GN=GIP PE=1 SV=3
Unigene0013078	214	1.0178	0	-9.9912	Down	0.00029502	0.00094314	--	--	--	--	--	--	--	--
Unigene0013341	354	0.6153	0	-9.2651	Down	0.00029502	0.00094311	gi|507110728|emb|CDF34476.1|	64.7	6e-10	Resolvase-like [Chondrus crispus]	sp|P03015|DNIV_BPMU	84	3e-16	DNA-invertase OS=Enterobacteria phage Mu GN=gin PE=1 SV=2
Unigene0013990	279	0.7807	0	-9.6086	Down	0.00029502	0.00094309	--	--	--	--	--	--	--	--
Unigene0014774	565	0.3855	0	-8.5906	Down	0.00029502	0.00094307	gi|508707024|gb|EOX98920.1|	81.3	1e-14	Cysteine-rich RLK (RECEPTOR-like protein kinase) 8 [Theobroma cacao]	sp|P92520|M820_ARATH	52.8	1e-06	Uncharacterized mitochondrial protein AtMg00820 OS=Arabidopsis thaliana GN=AtMg00820 PE=4 SV=1
Unigene0015456	431	0.5054	0	-8.9813	Down	0.00029502	0.00094305	--	--	--	--	--	--	--	--
Unigene0015721	802	0.2716	0	-8.0853	Down	0.00029502	0.00094302	gi|460401372|ref|XP_004246199.1|	97.8	3e-19	PREDICTED: growth-regulating factor 3-like [Solanum lycopersicum]	sp|Q6ZIK5|GRF4_ORYSJ	89.7	2e-17	Growth-regulating factor 4 OS=Oryza sativa subsp. japonica GN=GRF4 PE=2 SV=1
Unigene0016525	751	0.29	0	-8.1799	Down	0.00029502	0.000943	gi|514802871|ref|XP_004976327.1|	233	4e-60	PREDICTED: probable beta-D-xylosidase 6-like [Setaria italica]	sp|Q9LXA8|BXL6_ARATH	192	2e-48	Probable beta-D-xylosidase 6 OS=Arabidopsis thaliana GN=BXL6 PE=2 SV=1
Unigene0016741	1306	0.1668	0	-7.382	Down	0.00029502	0.00094298	gi|514795039|ref|XP_004973205.1|	133	1e-29	PREDICTED: nuclear mitotic apparatus protein 1-like isoform X2 [Setaria italica]	sp|O97594|SMC3_BOVIN	47.8	4e-06	Structural maintenance of chromosomes protein 3 OS=Bos taurus GN=SMC3 PE=1 SV=1
Unigene0017201	1918	0.1136	0	-6.8278	Down	0.00029502	0.00094296	gi|225449813|ref|XP_002275846.1|	412	1e-113	PREDICTED: transcription factor GAMYB [Vitis vinifera]	sp|A2WW87|GAM1_ORYSI	363	3e-99	Transcription factor GAMYB OS=Oryza sativa subsp. indica GN=GAM1 PE=2 SV=1
Unigene0017245	230	0.947	0	-9.8872	Down	0.00029502	0.00094293	--	--	--	--	--	--	--	--
Unigene0017258	320	0.6807	0	-9.4109	Down	0.00029502	0.00094291	--	--	--	--	--	--	--	--
Unigene0017447	221	0.9856	0	-9.9449	Down	0.00029502	0.00094289	--	--	--	--	--	--	--	--
Unigene0017820	405	0.5378	0	-9.0709	Down	0.00029502	0.00094287	gi|514824808|ref|XP_004987062.1|	101	6e-21	PREDICTED: probable polyadenylate-binding protein At2g36660-like [Setaria italica]	sp|Q0U1G2|PABP_PHANO	93.2	5e-19	Polyadenylate-binding protein, cytoplasmic and nuclear OS=Phaeosphaeria nodorum (strain SN15 / ATCC MYA-4574 / FGSC 10173) GN=PAB1 PE=3 SV=3
Unigene0018179	788	0.2764	0	-8.1106	Down	0.00029502	0.00094284	gi|525314133|ref|NP_001265956.1|	74.7	2e-12	Hop-interacting protein THI034 [Solanum lycopersicum]	--	--	--	--
Unigene0018180	713	0.3055	0	-8.255	Down	0.00029502	0.00094282	gi|525314133|ref|NP_001265956.1|	73.2	5e-12	Hop-interacting protein THI034 [Solanum lycopersicum]	--	--	--	--
Unigene0018660	328	0.6641	0	-9.3753	Down	0.00029502	0.0009428	gi|344178892|dbj|BAK64102.1|	77.4	1e-18	gag-pol polyprotein [Eustoma exaltatum subsp. russellianum]	sp|P10978|POLX_TOBAC	62	4e-12	Retrovirus-related Pol polyprotein from transposon TNT 1-94 OS=Nicotiana tabacum PE=2 SV=1
Unigene0018699	292	0.7459	0	-9.5428	Down	0.00029502	0.00094278	gi|470111196|ref|XP_004291835.1|	65.9	3e-10	PREDICTED: BEL1-like homeodomain protein 11-like isoform 1 [Fragaria vesca subsp. vesca]	sp|Q1PFD1|BLH11_ARATH	55.5	1e-07	BEL1-like homeodomain protein 11 OS=Arabidopsis thaliana GN=BLH11 PE=2 SV=1
Unigene0020000	406	0.5365	0	-9.0674	Down	0.00029502	0.00094275	gi|471923162|gb|AGE15298.2|	266	8e-71	catalase 1 [Eriobotrya japonica]	sp|P17598|CATA1_GOSHI	259	4e-69	Catalase isozyme 1 OS=Gossypium hirsutum GN=CAT1 PE=2 SV=2
Unigene0020515	499	0.4365	0	-8.7698	Down	0.00029502	0.00094273	gi|449464374|ref|XP_004149904.1|	117	1e-25	PREDICTED: GATA transcription factor 4-like [Cucumis sativus]	sp|O49743|GATA4_ARATH	102	9e-22	GATA transcription factor 4 OS=Arabidopsis thaliana GN=GATA4 PE=2 SV=1
Unigene0020696	618	0.3524	0	-8.4611	Down	0.00029502	0.00094271	gi|226497826|ref|NP_001149560.1|	147	2e-34	C-Myc-binding protein [Zea mays]	sp|Q54I57|MYCBP_DICDI	76.3	2e-13	C-Myc-binding protein homolog OS=Dictyostelium discoideum GN=mycbp PE=3 SV=1
Unigene0021219	626	0.3479	0	-8.4425	Down	0.00029502	0.00094269	--	--	--	--	--	--	--	--
Unigene0021668	656	0.332	0	-8.375	Down	0.00029502	0.00094267	--	--	--	--	--	--	--	--
Unigene0021946	316	0.6893	0	-9.429	Down	0.00029502	0.00094264	--	--	--	--	--	--	--	--
Unigene0022154	1186	0.1837	0	-7.5212	Down	0.00029502	0.00094262	gi|195613242|gb|ACG28451.1|	394	1e-121	aldose 1-epimerase precursor [Zea mays]	sp|Q8K157|GALM_MOUSE	216	3e-55	Aldose 1-epimerase OS=Mus musculus GN=Galm PE=2 SV=1
Unigene0022409	222	0.9811	0	-9.9383	Down	0.00029502	0.0009426	--	--	--	--	--	--	--	--
Unigene0023035	256	0.8508	0	-9.7327	Down	0.00029502	0.00094258	gi|356550973|ref|XP_003543854.1|	60.5	1e-08	PREDICTED: uncharacterized protein LOC100780312 [Glycine max]	--	--	--	--
Unigene0023509	248	0.8783	0	-9.7786	Down	0.00029502	0.00094255	--	--	--	--	--	--	--	--
Unigene0023715	1399	0.1557	0	-7.2826	Down	0.00029502	0.00094253	gi|514736934|ref|XP_004958609.1|	94	8e-18	PREDICTED: trafficking kinesin-binding protein 1-like isoform X1 [Setaria italica]	--	--	--	--
Unigene0024326	212	1.0274	0	-10.0048	Down	0.00029502	0.00094251	--	--	--	--	--	--	--	--
Unigene0025081	779	0.2796	0	-8.1272	Down	0.00029502	0.00094249	--	--	--	--	--	--	--	--
Unigene0025138	276	0.7892	0	-9.6242	Down	0.00029502	0.00094246	--	--	--	--	--	--	--	--
Unigene0025605	211	1.0323	0	-10.0116	Down	0.00029502	0.00094244	--	--	--	--	--	--	--	--
Unigene0025799	765	0.2847	0	-8.1533	Down	0.00029502	0.00094242	gi|390098822|gb|AFL48184.1|	213	4e-54	TBP-associated factor 13 protein [Capsicum annuum]	sp|Q54CN8|TAF13_DICDI	108	4e-23	Transcription initiation factor TFIID subunit 13 OS=Dictyostelium discoideum GN=taf13 PE=3 SV=1
Unigene0026019	2012	0.1083	0	-6.7589	Down	0.00029502	0.0009424	gi|256631568|dbj|BAH98158.1|	571	0	yellow stripe 1-like [Tulipa gesneriana]	sp|Q7XUJ2|YSL9_ORYSJ	550	0	Probable metal-nicotianamine transporter YSL9 OS=Oryza sativa subsp. japonica GN=YSL9 PE=2 SV=2
Unigene0026415	283	0.7697	0	-9.5882	Down	0.00029502	0.00094237	--	--	--	--	--	--	--	--
Unigene0026513	318	0.6849	0	-9.4197	Down	0.00029502	0.00094235	--	--	--	--	--	--	--	--
Unigene0027262	1709	0.1274	0	-6.9932	Down	0.00029502	0.00094233	gi|359491991|ref|XP_002283222.2|	435	1e-120	PREDICTED: isoflavone 2'-hydroxylase-like [Vitis vinifera]	sp|P93147|C81E1_GLYEC	381	1e-104	Isoflavone 2'-hydroxylase OS=Glycyrrhiza echinata GN=CYP81E1 PE=1 SV=2
Unigene0028259	582	0.3742	0	-8.5477	Down	0.00029502	0.00094231	--	--	--	--	--	--	--	--
Unigene0029659	220	0.9901	0	-9.9514	Down	0.00029502	0.00094228	gi|15340827|gb|AAK94516.1|	91.3	6e-18	gag-pol polyprotein [Hordeum vulgare]	sp|P04323|POL3_DROME	72.4	8e-13	Retrovirus-related Pol polyprotein from transposon 17.6 OS=Drosophila melanogaster GN=pol PE=4 SV=1
Unigene0029930	788	0.2764	0	-8.1106	Down	0.00029502	0.00094226	gi|8778360|gb|AAF79368.1|AC007887_27	200	7e-58	F15O4.40 [Arabidopsis thaliana]	sp|Q8IYD8|FANCM_HUMAN	129	3e-32	Fanconi anemia group M protein OS=Homo sapiens GN=FANCM PE=1 SV=2
Unigene0030595	368	0.5919	0	-9.2092	Down	0.00029502	0.00094224	--	--	--	--	--	--	--	--
Unigene0030855	296	0.7358	0	-9.5232	Down	0.00029502	0.00094222	--	--	--	--	--	--	--	--
Unigene0031318	3677	0.0592	0	-5.8875	Down	0.00029502	0.0009422	gi|39545861|emb|CAE03939.3|	99.4	6e-19	OSJNba0093F12.13 [Oryza sativa Japonica Group]	sp|Q4L9P0|SRAP_STAHJ	104	4e-21	Serine-rich adhesin for platelets OS=Staphylococcus haemolyticus (strain JCSC1435) GN=sraP PE=3 SV=1
Unigene0031364	272	0.8008	0	-9.6453	Down	0.00029502	0.00094217	--	--	--	--	--	--	--	--
Unigene0031618	263	0.8282	0	-9.6938	Down	0.00029502	0.00094215	--	--	--	--	--	--	--	--
Unigene0032422	387	0.5628	0	-9.1365	Down	0.00029502	0.00094213	gi|514735918|ref|XP_004958279.1|	224	4e-58	PREDICTED: 40S ribosomal protein S3-3-like [Setaria italica]	sp|P62909|RS3_RAT	253	4e-67	40S ribosomal protein S3 OS=Rattus norvegicus GN=Rps3 PE=1 SV=1
Unigene0033609	221	0.9856	0	-9.9449	Down	0.00029502	0.00094211	--	--	--	--	sp|P79239|LYSC_PONPY	145	8e-35	Lysozyme C OS=Pongo pygmaeus GN=LYZ PE=2 SV=1
Unigene0034008	301	0.7236	0	-9.499	Down	0.00029502	0.00094208	gi|508708177|gb|EOY00074.1|	100	1e-20	Cysteine-rich RLK (RECEPTOR-like protein kinase) 8 [Theobroma cacao]	sp|P04146|COPIA_DROME	92	1e-18	Copia protein OS=Drosophila melanogaster GN=GIP PE=1 SV=3
Unigene0034725	291	0.7485	0	-9.5479	Down	0.00029502	0.00094206	--	--	--	--	--	--	--	--
Unigene0034750	372	0.5855	0	-9.1935	Down	0.00029502	0.00094204	gi|413935068|gb|AFW69619.1|	64.7	6e-10	pollen signaling protein with adenylyl cyclase activity [Zea mays]	--	--	--	--
Unigene0034923	211	1.0323	0	-10.0116	Down	0.00029502	0.00094202	--	--	--	--	--	--	--	--
Unigene0034924	282	0.7724	0	-9.5932	Down	0.00029502	0.00094199	--	--	--	--	--	--	--	--
Unigene0036237	282	0.7724	0	-9.5932	Down	0.00029502	0.00094197	--	--	--	--	--	--	--	--
Unigene0036516	1196	0.1821	0	-7.5086	Down	0.00029502	0.00094195	gi|357437991|ref|XP_003589271.1|	128	3e-28	B3 domain-containing protein [Medicago truncatula]	sp|Q2QMT2|Y1223_ORYSJ	114	1e-24	B3 domain-containing protein Os12g0592300 OS=Oryza sativa subsp. japonica GN=Os12g0592300 PE=2 SV=2
Unigene0037288	1064	0.2047	0	-7.6774	Down	0.00029502	0.00094193	gi|482572074|gb|EOA36261.1|	56.2	1e-06	hypothetical protein CARUB_v10010454mg, partial [Capsella rubella]	--	--	--	--
Unigene0037405	1184	0.184	0	-7.5236	Down	0.00029502	0.0009419	gi|356537505|ref|XP_003537267.1|	180	5e-44	PREDICTED: LOW QUALITY PROTEIN: apurinic endonuclease-redox protein-like [Glycine max]	sp|P45951|ARP_ARATH	167	1e-40	Apurinic endonuclease-redox protein OS=Arabidopsis thaliana GN=ARP PE=2 SV=2
Unigene0039362	254	0.8575	0	-9.744	Down	0.00029502	0.00094188	--	--	--	--	--	--	--	--
Unigene0077720	1842	0.1182	0	-6.8851	Down	0.00029502	0.00094186	gi|508703490|gb|EOX95386.1|	280	1e-139	Phosphatase 2C 49 [Theobroma cacao]	sp|Q9FYN7|P2C02_ORYSJ	271	1e-132	Probable protein phosphatase 2C 2 OS=Oryza sativa subsp. japonica GN=Os01g0295700 PE=2 SV=1
Unigene0094103	819	0.2659	0	-8.0547	Down	0.00029502	0.00094184	gi|56784949|dbj|BAD82479.1|	170	2e-48	wall-associated kinase 4-like [Oryza sativa Japonica Group]	sp|P0C5E2|Y1839_ARATH	152	3e-41	Probable serine/threonine-protein kinase At1g18390 OS=Arabidopsis thaliana GN=At1g18390 PE=1 SV=2
Unigene0123402	1887	0.1154	0	-6.8505	Down	0.00029502	0.00094182	gi|115479681|ref|NP_001063434.1|	327	1e-178	Os09g0469900 [Oryza sativa Japonica Group]	sp|Q28HC6|TGT_XENTR	236	2e-110	Queuine tRNA-ribosyltransferase OS=Xenopus tropicalis GN=qtrt1 PE=2 SV=2
Unigene0139590	656	0.332	0	-8.375	Down	0.00029502	0.00094179	--	--	--	--	--	--	--	--
Unigene0149526	1385	0.1573	0	-7.2974	Down	0.00029502	0.00094177	gi|514809204|ref|XP_004979430.1|	279	1e-124	PREDICTED: E3 ubiquitin-protein ligase HERC2-like isoform X1 [Setaria italica]	sp|Q9FN03|UVR8_ARATH	119	1e-37	Ultraviolet-B receptor UVR8 OS=Arabidopsis thaliana GN=UVR8 PE=1 SV=1
Unigene0149769	1541	0.1413	0	-7.1426	Down	0.00029502	0.00094175	gi|399139292|gb|AFP23421.1|	154	2e-71	linalool synthase [Freesia hybrid cultivar]	sp|B3TPQ7|ATESY_MAGGA	159	7e-68	Alpha-terpineol synthase, chloroplastic OS=Magnolia grandiflora PE=1 SV=1
