# Supplementary material for: Transcriptome Analysis of Dendrobium officinale and its Application to the Identification of Genes Associated with Polysaccharide Synthesis
Source: Front Plant Sci. 2016 Feb 5;7:5. doi: 10.3389/fpls.2016.00005 (PMC4742539; doi:10.3389/fpls.2016.00005)
Supplement: Additional file 7 — Specific expression of genes in Dendrobium-2. [file DataSheet7.XLSX]

## Sheet: Dendrobium_2_specific genes
		Additional file 7. Specific expression of genes in Dendrobium-2
geneID	geneLength	Dendrobium_1_RPKM	Dendrobium_2_RPKM	log2(Dendrobium_2_RPKM/Dendrobium_1_RPKM)	up/down	pvalue	FDR	Nr-ID	Nr-Score	Nr-Evalue	Nr-annotation	Swissprot-ID	Swissprot-Score	Swissprot-Evalue	Swissprot-annotation
Unigene0045849	1358	0	49.3563	15.5909	Up	0	0	gi|507110364|emb|CDF34132.1|	158	3e-37	exoglucanase 3 1,4-beta-cellobiohydrolase3 family GH6, Exoglucanase 3 (Pyrenophora tritici-repentis (strain Pt-1C-BFP)), Predicted CDS Pa_4_2420 (Podospora anserina) [Chondrus crispus]	sp|Q4WFK4|CBHC_ASPFU	362	3e-99	Probable 1,4-beta-D-glucan cellobiohydrolase C OS=Neosartorya fumigata (strain ATCC MYA-4609 / Af293 / CBS 101355 / FGSC A1100) GN=cbhC PE=3 SV=1
Unigene0045924	904	0	22.443	14.454	Up	0	0	gi|212274995|ref|NP_001130665.1|	82	2e-14	uncharacterized protein LOC100191768 precursor [Zea mays]	sp|A2R5N0|EGLD_ASPNC	148	6e-35	Probable endo-beta-1,4-glucanase D OS=Aspergillus niger (strain CBS 513.88 / FGSC A1513) GN=eglD PE=3 SV=1
Unigene0045932	1350	0	52.8157	15.6887	Up	0	0	gi|148908697|gb|ABR17456.1|	74.7	5e-12	unknown [Picea sitchensis]	--	--	--	--
Unigene0045956	1041	0	42.5818	15.3779	Up	0	0	--	--	--	--	sp|Q96DR5|BPIA2_HUMAN	256	1e-67	BPI fold-containing family A member 2 OS=Homo sapiens GN=BPIFA2 PE=1 SV=2
Unigene0046753	1173	0	22.3161	14.4458	Up	0	0	gi|333796940|gb|AEF98135.1|	629	1e-179	cytochrome c oxidase subunit I [Lingulodinium polyedrum]	sp|O78749|COX1_SHEEP	655	0	Cytochrome c oxidase subunit 1 OS=Ovis aries GN=MT-CO1 PE=3 SV=1
Unigene0052937	900	0	31.8492	14.959	Up	0	0	gi|530728056|gb|EQC26298.1|	183	6e-45	endo-1,4-beta-xylanase [Saprolegnia diclina VS20]	sp|P87037|XYNB_ASPOR	293	9e-79	Probable endo-1,4-beta-xylanase B OS=Aspergillus oryzae (strain ATCC 42149 / RIB 40) GN=xlnB PE=1 SV=1
Unigene0053398	1529	0	26.767	14.7082	Up	0	0	gi|301111394|ref|XP_002904776.1|	495	1e-138	exoglucanase 1 precursor [Phytophthora infestans T30-4]	sp|Q0CMT2|CBHB_ASPTN	655	0	Probable 1,4-beta-D-glucan cellobiohydrolase B OS=Aspergillus terreus (strain NIH 2624 / FGSC A1156) GN=cbhB PE=3 SV=1
Unigene0053418	1070	0	22.6299	14.4659	Up	0	0	gi|302828408|ref|XP_002945771.1|	148	2e-34	pathogenesis-related protein 1-like protein [Volvox carteri f. nagariensis]	sp|Q9FPQ6|GP1_CHLRE	135	5e-31	Vegetative cell wall protein gp1 OS=Chlamydomonas reinhardtii GN=GP1 PE=2 SV=1
Unigene0054016	526	0	96.4651	16.5577	Up	0	0	gi|449015697|dbj|BAM79099.1|	60.8	1e-08	similar to trefoil factor [Cyanidioschyzon merolae strain 10D]	sp|Q02817|MUC2_HUMAN	65.1	2e-10	Mucin-2 OS=Homo sapiens GN=MUC2 PE=1 SV=2
Unigene0057197	4378	0	11.3413	13.4693	Up	0	0	gi|400131566|emb|CCH50966.1|	340	0	T4.5 [Malus x robusta]	sp|P04146|COPIA_DROME	141	7e-73	Copia protein OS=Drosophila melanogaster GN=GIP PE=1 SV=3
Unigene0065269	1479	0	38.8143	15.2443	Up	0	0	gi|449019355|dbj|BAM82757.1|	60.8	8e-08	similar to nucleolar phosphoprotein [Cyanidioschyzon merolae strain 10D]	sp|Q8WML4|MUC1_BOVIN	58.5	1e-07	Mucin-1 OS=Bos taurus GN=MUC1 PE=1 SV=1
Unigene0069849	1020	0	22.196	14.438	Up	0	0	gi|117606933|gb|ABK42021.1|	115	1e-24	vegetative cell wall protein [Chlamydomonas incerta]	sp|Q9FPQ6|GP1_CHLRE	108	8e-23	Vegetative cell wall protein gp1 OS=Chlamydomonas reinhardtii GN=GP1 PE=2 SV=1
Unigene0071459	2008	0	8.7199	13.0901	Up	0	0	gi|507110364|emb|CDF34132.1|	222	2e-56	exoglucanase 3 1,4-beta-cellobiohydrolase3 family GH6, Exoglucanase 3 (Pyrenophora tritici-repentis (strain Pt-1C-BFP)), Predicted CDS Pa_4_2420 (Podospora anserina) [Chondrus crispus]	sp|P49075|GUX3_AGABI	317	3e-85	Exoglucanase 3 OS=Agaricus bisporus GN=cel3 PE=1 SV=1
Unigene0071528	1413	0	42.1951	15.3648	Up	0	0	gi|449016135|dbj|BAM79537.1|	58.5	4e-07	similar to hedgehog protein [Cyanidioschyzon merolae strain 10D]	sp|P98088|MUC5A_HUMAN	69.3	7e-11	Mucin-5AC (Fragments) OS=Homo sapiens GN=MUC5AC PE=1 SV=3
Unigene0074272	1237	0	20.7059	14.3378	Up	0	0	gi|228015434|gb|ACP50518.1|	75.5	3e-12	HMW glutenin subunit 1ByX [Triticum durum]	sp|P28968|GP2_EHV1B	74.3	2e-12	Glycoprotein gp2 OS=Equine herpesvirus 1 (strain Ab4p) GN=EUs4 PE=4 SV=1
Unigene0074331	998	0	24.4378	14.5768	Up	0	0	gi|41400384|gb|AAS07044.1|	75.9	1e-12	plus agglutinin [Chlamydomonas reinhardtii]	sp|O18740|K1C9_CANFA	77.8	1e-13	Keratin, type I cytoskeletal 9 OS=Canis familiaris GN=KRT9 PE=3 SV=1
Unigene0074396	5205	0	47.6632	15.5406	Up	0	0	gi|325183203|emb|CCA17661.1|	69.7	8e-10	nucleolin putative [Albugo laibachii Nc14]	sp|Q96WV6|YHU2_SCHPO	83.6	1e-14	Uncharacterized threonine-rich GPI-anchored glycoprotein PJ4664.02 OS=Schizosaccharomyces pombe (strain 972 / ATCC 24843) GN=SPBPJ4664.02 PE=4 SV=1
Unigene0074397	6886	0	25.6789	14.6483	Up	0	0	--	--	--	--	sp|Q96WV6|YHU2_SCHPO	79.7	3e-13	Uncharacterized threonine-rich GPI-anchored glycoprotein PJ4664.02 OS=Schizosaccharomyces pombe (strain 972 / ATCC 24843) GN=SPBPJ4664.02 PE=4 SV=1
Unigene0075325	1248	0	21.3643	14.3829	Up	0	0	--	--	--	--	--	--	--	--
Unigene0075814	2103	0	10.8764	13.4089	Up	0	0	gi|384244885|gb|EIE18382.1|	159	3e-37	alcohol oxidase [Coccomyxa subellipsoidea C-169]	sp|Q66D54|BETA_YERPS	166	8e-40	Choline dehydrogenase OS=Yersinia pseudotuberculosis serotype I (strain IP32953) GN=betA PE=3 SV=1
Unigene0076468	1575	0	13.1407	13.6818	Up	0	0	gi|301111394|ref|XP_002904776.1|	513	1e-144	exoglucanase 1 precursor [Phytophthora infestans T30-4]	sp|Q00328|GUX1_COCCA	754	0	Exoglucanase 1 OS=Cochliobolus carbonum GN=CEL1 PE=3 SV=1
Unigene0076480	721	0	44.2575	15.4336	Up	0	0	gi|115452257|ref|NP_001049729.1|	198	1e-49	Os03g0278800 [Oryza sativa Japonica Group]	sp|Q9FZ84|RBG6_ARATH	79	3e-14	Glycine-rich RNA-binding protein 6, mitochondrial OS=Arabidopsis thaliana GN=RBG6 PE=2 SV=1
Unigene0077174	817	0	49.309	15.5896	Up	0	0	gi|301118456|ref|XP_002906956.1|	87.8	3e-16	conserved hypothetical protein [Phytophthora infestans T30-4]	--	--	--	--
Unigene0077338	961	0	38.1793	15.2205	Up	0	0	gi|159487004|ref|XP_001701526.1|	93.2	8e-18	glyoxal or galactose oxidase [Chlamydomonas reinhardtii]	sp|Q9LK03|PERK2_ARATH	90.5	2e-17	Proline-rich receptor-like protein kinase PERK2 OS=Arabidopsis thaliana GN=PERK2 PE=2 SV=3
Unigene0077419	1982	0	10.7953	13.3981	Up	0	0	gi|13991169|gb|AAK51235.1|AF287471_1	319	1e-85	polyprotein [Arabidopsis thaliana]	sp|P92519|M810_ARATH	244	2e-63	Uncharacterized mitochondrial protein AtMg00810 OS=Arabidopsis thaliana GN=AtMg00810 PE=4 SV=1
Unigene0078332	1995	0	11.8354	13.5308	Up	0	0	gi|9843651|emb|CAC03679.1|	57	2e-06	SRM102 [Arabidopsis thaliana]	sp|P08640|MUC1_YEAST	45.1	6e-11	Flocculation protein FLO11 OS=Saccharomyces cerevisiae (strain ATCC 204508 / S288c) GN=MUC1 PE=1 SV=2
Unigene0078518	1407	0	12.9004	13.6551	Up	0	0	gi|356517802|ref|XP_003527575.1|	299	1e-79	PREDICTED: KH domain-containing protein At5g56140-like [Glycine max]	sp|Q0WLR1|QKIL1_ARATH	275	6e-73	KH domain-containing protein At4g26480 OS=Arabidopsis thaliana GN=At4g26480 PE=2 SV=1
Unigene0079114	1073	0	16.7529	14.0321	Up	0	0	gi|460404279|ref|XP_004247611.1|	363	3e-99	PREDICTED: stem-specific protein TSJT1-like [Solanum lycopersicum]	sp|P24805|TSJT1_TOBAC	125	5e-28	Stem-specific protein TSJT1 OS=Nicotiana tabacum GN=TSJT1 PE=2 SV=1
Unigene0080623	916	0	43.4918	15.4085	Up	0	0	gi|159464339|ref|XP_001690399.1|	96.3	9e-19	fibrocystin-L-like protein [Chlamydomonas reinhardtii]	sp|Q9FPQ6|GP1_CHLRE	94.4	1e-18	Vegetative cell wall protein gp1 OS=Chlamydomonas reinhardtii GN=GP1 PE=2 SV=1
Unigene0084093	1154	0	34.1685	15.0604	Up	0	0	gi|115434250|ref|NP_001041883.1|	159	1e-37	Os01g0123000 [Oryza sativa Japonica Group]	sp|P10978|POLX_TOBAC	92.4	6e-18	Retrovirus-related Pol polyprotein from transposon TNT 1-94 OS=Nicotiana tabacum PE=2 SV=1
Unigene0085073	1275	0	26.8867	14.7146	Up	0	0	gi|470144202|ref|XP_004307750.1|	437	1e-121	PREDICTED: hydroxyacylglutathione hydrolase cytoplasmic-like isoform 2 [Fragaria vesca subsp. vesca]	sp|O24496|GLO2C_ARATH	418	5e-116	Hydroxyacylglutathione hydrolase cytoplasmic OS=Arabidopsis thaliana GN=GLX2-2 PE=1 SV=2
Unigene0087132	613	0	47.2362	15.5276	Up	0	0	--	--	--	--	--	--	--	--
Unigene0088433	2326	0	14.1281	13.7863	Up	0	0	gi|485630657|gb|EOD25873.1|	168	7e-40	choline dehydrogenase [Emiliania huxleyi CCMP1516]	sp|P04841|ALOX_PICAN	920	0	Alcohol oxidase OS=Pichia angusta GN=MOX PE=3 SV=1
Unigene0089681	1013	0	26.4931	14.6933	Up	0	0	gi|115467250|ref|NP_001057224.1|	115	2e-24	Os06g0232000 [Oryza sativa Japonica Group]	sp|P56959|FUS_MOUSE	76.3	3e-13	RNA-binding protein FUS OS=Mus musculus GN=Fus PE=2 SV=1
Unigene0090574	2398	0	8.0878	12.9815	Up	0	0	gi|219113013|ref|XP_002186090.1|	778	0	catalase-peroxidase [Phaeodactylum tricornutum CCAP 1055/1]	sp|B2ASU5|KATG_PODAN	1192	0	Catalase-peroxidase OS=Podospora anserina (strain S / ATCC MYA-4624 / DSM 980 / FGSC 10383) GN=katG PE=3 SV=1
Unigene0091737	2316	0	10.002	13.288	Up	0	0	gi|38325813|gb|AAR17079.1|	1148	0	heat shock protein 70-2 [Nicotiana tabacum]	sp|Q96W30|HSP72_PARBA	1186	0	Heat shock 70 kDa protein 2 OS=Paracoccidioides brasiliensis (strain ATCC MYA-826 / Pb01) GN=HSP70-2 PE=2 SV=2
Unigene0093589	493	0	38.788	15.2433	Up	0	0	gi|514781798|ref|XP_004969932.1|	89.7	2e-17	PREDICTED: vesicle-fusing ATPase-like [Setaria italica]	sp|Q9M0Y8|NSF_ARATH	83.6	6e-16	Vesicle-fusing ATPase OS=Arabidopsis thaliana GN=NSF PE=2 SV=2
Unigene0094944	558	0	40.2947	15.2983	Up	0	0	--	--	--	--	--	--	--	--
Unigene0095022	734	0	28.8854	14.8181	Up	0	0	--	--	--	--	--	--	--	--
Unigene0095663	3600	0	5.1067	12.3182	Up	0	0	gi|470146722|ref|XP_004308971.1|	144	2e-32	PREDICTED: CBL-interacting protein kinase 2-like [Fragaria vesca subsp. vesca]	sp|O14328|KSP1_SCHPO	272	2e-71	Serine/threonine-protein kinase ksp1 OS=Schizosaccharomyces pombe (strain 972 / ATCC 24843) GN=ksp1 PE=1 SV=1
Unigene0096921	4194	0	4.4436	12.1175	Up	0	0	--	--	--	--	sp|Q9IJX4|POLN_CRPVC	146	1e-33	Replicase polyprotein OS=Cricket paralysis virus (isolate Teleogryllus commodus/Australia/CrPVVIC/1968) GN=ORF1 PE=1 SV=1
Unigene0096922	2420	0	15.2095	13.8927	Up	0	0	--	--	--	--	sp|P13418|POLS_CRPVC	82.4	1e-14	Structural polyprotein OS=Cricket paralysis virus (isolate Teleogryllus commodus/Australia/CrPVVIC/1968) PE=1 SV=2
Unigene0097240	4756	0	6.3988	12.6436	Up	0	0	--	--	--	--	--	--	--	--
Unigene0097248	3324	0	7.5711	12.8863	Up	0	0	gi|224094849|ref|XP_002310263.1|	99.8	4e-19	predicted protein [Populus trichocarpa]	--	--	--	--
Unigene0097525	913	0	37.1214	15.18	Up	0	0	gi|1545805|dbj|BAA10929.1|	92	2e-17	cytochrome P450 like_TBP [Nicotiana tabacum]	sp|Q3E813|YL154_YEAST	65.5	5e-10	Uncharacterized protein YLR154C-G OS=Saccharomyces cerevisiae (strain ATCC 204508 / S288c) GN=YLR154C-G PE=2 SV=1
Unigene0098247	2551	0	11.3279	13.4676	Up	0	0	--	--	--	--	sp|A1CI53|PRM1_ASPCL	630	2e-179	Plasma membrane fusion protein prm1 OS=Aspergillus clavatus (strain ATCC 1007 / CBS 513.65 / DSM 816 / NCTC 3887 / NRRL 1) GN=prm1 PE=3 SV=2
Unigene0098323	2524	0	12.4808	13.6074	Up	0	0	gi|357166294|ref|XP_003580663.1|	957	0	PREDICTED: heat shock protein 83-like [Brachypodium distachyon]	sp|P40292|HSP90_ASPFU	1229	0	Heat shock protein 90 OS=Neosartorya fumigata (strain ATCC MYA-4609 / Af293 / CBS 101355 / FGSC A1100) GN=hsp90 PE=1 SV=3
Unigene0099306	1027	0	37.4855	15.194	Up	0	0	--	--	--	--	--	--	--	--
Unigene0153760	3584	0	12.3086	13.5874	Up	0	0	gi|359486141|ref|XP_002266723.2|	937	0	PREDICTED: ferric reduction oxidase 7, chloroplastic-like [Vitis vinifera]	sp|Q8RWS6|FRO6_ARATH	827	0	Ferric reduction oxidase 6 OS=Arabidopsis thaliana GN=FRO6 PE=2 SV=1
Unigene0088668	1645	0	10.3133	13.3322	Up	4e-308	3.3398e-306	gi|301105317|ref|XP_002901742.1|	543	1e-153	aldehyde dehydrogenase, mitochondrial precursor [Phytophthora infestans T30-4]	sp|P40108|ALDH_DAVTA	878	0	Aldehyde dehydrogenase OS=Davidiella tassiana GN=CLAH10 PE=1 SV=2
Unigene0080687	1584	0	10.3792	13.3414	Up	1.4114e-298	1.1464e-296	--	--	--	--	--	--	--	--
Unigene0099239	2416	0	6.7325	12.7169	Up	2.0784e-295	1.6771e-293	gi|428173633|gb|EKX42534.1|	837	0	heat shock protein 70, ER luminal [Guillardia theta CCMP2712]	sp|P78695|GRP78_NEUCR	1010	0	78 kDa glucose-regulated protein homolog OS=Neurospora crassa (strain ATCC 24698 / 74-OR23-1A / CBS 708.71 / DSM 1257 / FGSC 987) GN=grp78 PE=3 SV=3
Unigene0072515	1831	0	8.8305	13.1083	Up	1.1961e-293	9.594e-292	gi|460409329|ref|XP_004250091.1|	441	1e-122	PREDICTED: protease Do-like 10, mitochondrial-like [Solanum lycopersicum]	sp|Q9FL12|DEGP9_ARATH	420	2e-116	Protease Do-like 9 OS=Arabidopsis thaliana GN=DEGP9 PE=2 SV=1
Unigene0097036	2665	0	5.892	12.5245	Up	3.3573e-285	2.6164e-283	gi|384249382|gb|EIE22864.1|	663	0	elongation factor EF-3 [Coccomyxa subellipsoidea C-169]	sp|P25997|EF3_CANAL	937	0	Elongation factor 3 OS=Candida albicans (strain SC5314 / ATCC MYA-2876) GN=CEF3 PE=1 SV=2
Unigene0078272	3107	0	5.0413	12.2996	Up	1.6983e-284	1.3204e-282	gi|449016135|dbj|BAM79537.1|	55.8	6e-12	similar to hedgehog protein [Cyanidioschyzon merolae strain 10D]	sp|P39959|YEW0_YEAST	102	2e-20	Zinc finger protein YER130C OS=Saccharomyces cerevisiae (strain ATCC 204508 / S288c) GN=YER130C PE=4 SV=2
Unigene0077506	269	0	58.0113	15.824	Up	1.9321e-283	1.4953e-281	gi|356551322|ref|XP_003544025.1|	57	1e-07	PREDICTED: uncharacterized protein LOC100800483 [Glycine max]	--	--	--	--
Unigene0045835	1096	0	13.8304	13.7556	Up	2.4112e-275	1.818e-273	gi|238480901|ref|NP_001154263.1|	61.2	4e-08	Bifunctional inhibitor/lipid-transfer protein/seed storage 2S albumin superfamily protein [Arabidopsis thaliana]	sp|Q12218|TIR4_YEAST	52.4	6e-06	Cell wall protein TIR4 OS=Saccharomyces cerevisiae (strain ATCC 204508 / S288c) GN=TIR4 PE=1 SV=1
Unigene0082876	1888	0	7.8434	12.9373	Up	5.2286e-269	3.8707e-267	gi|452825181|gb|EME32179.1|	417	1e-115	stearoyl-CoA desaturase (delta-9 desaturase) [Galdieria sulphuraria]	sp|Q12618|ACO1_AJECA	816	0	Acyl-CoA desaturase OS=Ajellomyces capsulatus GN=OLE1 PE=3 SV=1
Unigene0050719	1554	0	9.3791	13.1952	Up	8.7598e-265	6.4106e-263	gi|298708003|emb|CBJ30365.1|	436	1e-121	Glutamate ammonia ligase [Ectocarpus siliculosus]	sp|Q86ZU6|GLNA_TUBBO	563	1e-159	Glutamine synthetase OS=Tuber borchii GN=GLN1 PE=2 SV=1
Unigene0094651	427	0	33.1779	15.0179	Up	2.1611e-257	1.5446e-255	--	--	--	--	--	--	--	--
Unigene0092198	2144	0	6.5987	12.688	Up	4.8605e-257	3.4665e-255	gi|4512618|gb|AAD21687.1|	140	3e-84	Strong similarity to gi|3600044 T12H20.12 protease homolog from Arabidopsis thaliana BAC gb|AF080119 and is a member of the reverse transcriptase family PF|00078 [Arabidopsis thaliana]	sp|P04146|COPIA_DROME	99	1e-27	Copia protein OS=Drosophila melanogaster GN=GIP PE=1 SV=3
Unigene0087554	3186	0	4.3856	12.0986	Up	7.1575e-254	5.0698e-252	gi|58036311|dbj|BAD88610.1|	216	2e-54	RNA-dependent RNA polymerase [Phaseolus vulgaris]	sp|Q9QBU0|RDRP_PMTVS	54.7	4e-06	Replicase large subunit OS=Potato mop-top virus (isolate Potato/Sweden/Sw) GN=rep PE=3 SV=3
Unigene0098722	1145	0	12.2032	13.575	Up	7.1575e-254	5.0671e-252	--	--	--	--	--	--	--	--
Unigene0050506	1679	0	8.2641	13.0126	Up	4.1191e-252	2.8933e-250	gi|357448011|ref|XP_003594281.1|	65.1	5e-09	Proline-rich protein [Medicago truncatula]	sp|P11115|CPC1_NEUCR	131	2e-29	Cross-pathway control protein 1 OS=Neurospora crassa (strain ATCC 24698 / 74-OR23-1A / CBS 708.71 / DSM 1257 / FGSC 987) GN=cpc-1 PE=1 SV=2
Unigene0052813	1729	0	7.9802	12.9622	Up	1.054e-250	7.3763e-249	gi|449016135|dbj|BAM79537.1|	147	1e-33	similar to hedgehog protein [Cyanidioschyzon merolae strain 10D]	sp|A1DBS6|EGLD_NEOFI	229	6e-59	Probable endo-beta-1,4-glucanase D OS=Neosartorya fischeri (strain ATCC 1020 / DSM 3700 / FGSC A1164 / NRRL 181) GN=eglD PE=3 SV=1
Unigene0098897	2062	0	6.6349	12.6959	Up	1.3642e-248	9.4638e-247	gi|23306666|gb|AAN15220.1|	330	9e-89	plasma membrane P-type proton pump ATPase [Hordeum vulgare subsp. vulgare]	sp|P05030|PMA1_YEAST	575	3e-163	Plasma membrane ATPase 1 OS=Saccharomyces cerevisiae (strain ATCC 204508 / S288c) GN=PMA1 PE=1 SV=2
Unigene0077175	531	0	25.6184	14.6449	Up	3.4908e-247	2.4117e-245	gi|348665872|gb|EGZ05700.1|	52	7e-06	hypothetical protein PHYSODRAFT_341906 [Phytophthora sojae]	--	--	--	--
Unigene0079233	735	0	18.2701	14.1572	Up	5.1405e-244	3.5314e-242	gi|212274995|ref|NP_001130665.1|	116	6e-25	uncharacterized protein LOC100191768 precursor [Zea mays]	sp|Q00023|CEL1_AGABI	167	7e-41	Cellulose-growth-specific protein OS=Agaricus bisporus GN=cel1 PE=3 SV=1
Unigene0072457	1565	0	8.5557	13.0627	Up	2.6003e-243	1.7791e-241	gi|238480901|ref|NP_001154263.1|	137	8e-31	Bifunctional inhibitor/lipid-transfer protein/seed storage 2S albumin superfamily protein [Arabidopsis thaliana]	sp|P11113|SR4_PHYPO	340	2e-92	Spherulin-4 OS=Physarum polycephalum PE=2 SV=1
Unigene0074902	3683	0	3.6197	11.8217	Up	2.9584e-242	2.0138e-240	gi|452818455|gb|EME25782.1|	171	1e-40	laminin-like protein, partial [Galdieria sulphuraria]	sp|P08640|MUC1_YEAST	141	3e-32	Flocculation protein FLO11 OS=Saccharomyces cerevisiae (strain ATCC 204508 / S288c) GN=MUC1 PE=1 SV=2
Unigene0066562	652	0	20.3872	14.3154	Up	1.4965e-241	1.0156e-239	--	--	--	--	--	--	--	--
Unigene0076032	748	0	17.7187	14.113	Up	7.5698e-241	5.1192e-239	gi|357139860|ref|XP_003571494.1|	209	7e-53	PREDICTED: UDP-glycosyltransferase 75D1-like [Brachypodium distachyon]	sp|Q9LR44|U75B1_ARATH	178	4e-44	UDP-glycosyltransferase 75B1 OS=Arabidopsis thaliana GN=UGT75B1 PE=1 SV=1
Unigene0093231	509	0	25.9621	14.6641	Up	3.8292e-240	2.5817e-238	gi|115438090|ref|NP_001043455.1|	66.6	2e-10	Os01g0592500 [Oryza sativa Japonica Group]	sp|Q9FK16|AGP22_ARATH	52.4	2e-06	Arabinogalactan peptide 22 OS=Arabidopsis thaliana GN=AGP22 PE=3 SV=1
Unigene0079306	905	0	14.4731	13.8211	Up	4.9563e-238	3.3151e-236	gi|530728056|gb|EQC26298.1|	98.2	2e-19	endo-1,4-beta-xylanase [Saprolegnia diclina VS20]	sp|P36218|XYN1_HYPJE	213	1e-54	Endo-1,4-beta-xylanase 1 OS=Hypocrea jecorina GN=xyn1 PE=1 SV=1
Unigene0091998	836	0	15.4584	13.9161	Up	7.2985e-235	4.8384e-233	--	--	--	--	--	--	--	--
Unigene0072794	1280	0	9.9596	13.2819	Up	1.0748e-231	7.0519e-230	gi|15237667|ref|NP_196049.1|	65.9	2e-09	kow domain-containing transcription factor 1 [Arabidopsis thaliana]	sp|P18899|DDR48_YEAST	61.2	2e-08	Stress protein DDR48 OS=Saccharomyces cerevisiae (strain ATCC 204508 / S288c) GN=DDR48 PE=1 SV=4
Unigene0097509	1738	0	7.3239	12.8384	Up	2.4172e-231	1.583e-229	--	--	--	--	--	--	--	--
Unigene0088504	787	0	16.0752	13.9725	Up	6.1852e-230	4.0289e-228	gi|225466239|ref|XP_002267800.1|	108	1e-22	PREDICTED: DNA-directed RNA polymerases I, II, and III subunit RPABC4-like [Vitis vinifera]	sp|Q63871|RPAB4_MOUSE	70.9	1e-11	DNA-directed RNA polymerases I, II, and III subunit RPABC4 OS=Mus musculus GN=Polr2k PE=2 SV=2
Unigene0097333	990	0	12.7004	13.6326	Up	1.5827e-228	1.022e-226	gi|449015697|dbj|BAM79099.1|	62	2e-08	similar to trefoil factor [Cyanidioschyzon merolae strain 10D]	sp|P98088|MUC5A_HUMAN	69.7	3e-11	Mucin-5AC (Fragments) OS=Homo sapiens GN=MUC5AC PE=1 SV=3
Unigene0071026	1541	0	8.1214	12.9875	Up	1.8006e-227	1.1588e-225	gi|41400384|gb|AAS07044.1|	107	8e-22	plus agglutinin [Chlamydomonas reinhardtii]	sp|O42799|ALL7_ASPFU	107	3e-22	Allergen Asp f 7 OS=Neosartorya fumigata (strain ATCC MYA-4609 / Af293 / CBS 101355 / FGSC A1100) GN=AFUA_4G06670 PE=1 SV=2
Unigene0075694	1215	0	10.2685	13.3259	Up	9.1082e-227	5.8368e-225	gi|348679847|gb|EGZ19663.1|	325	2e-87	zinc-dependent alcohol dehydrogenase [Phytophthora sojae]	sp|Q9P6C8|ADH1_NEUCR	529	2e-149	Alcohol dehydrogenase 1 OS=Neurospora crassa (strain ATCC 24698 / 74-OR23-1A / CBS 708.71 / DSM 1257 / FGSC 987) GN=adh-1 PE=3 SV=1
Unigene0081815	2782	0	4.4707	12.1263	Up	4.6073e-226	2.9469e-224	gi|301105319|ref|XP_002901743.1|	1142	0	elongation factor 2 [Phytophthora infestans T30-4]	sp|Q96X45|EF2_NEUCR	1438	0	Elongation factor 2 OS=Neurospora crassa (strain ATCC 24698 / 74-OR23-1A / CBS 708.71 / DSM 1257 / FGSC 987) GN=cot-3 PE=3 SV=3
Unigene0087950	437	0	27.8383	14.7648	Up	3.9046e-221	2.4576e-219	gi|527194554|gb|EPS64140.1|	53.1	2e-06	chlorophyll a-b binding protein 21, chloroplastic [Genlisea aurea]	sp|P15194|CB2B_PINSY	53.1	6e-07	Chlorophyll a-b binding protein type 2 member 1B, chloroplastic OS=Pinus sylvestris PE=2 SV=1
Unigene0095023	770	0	15.7991	13.9476	Up	3.9046e-221	2.4565e-219	gi|11466597|ref|NP_066487.1|	308	9e-83	cytochrome c oxidase subunit 3 [Rhodomonas salina]	sp|Q5Y4Q4|COX3_BOSMU	460	4e-129	Cytochrome c oxidase subunit 3 OS=Bos mutus grunniens GN=MT-CO3 PE=3 SV=1
Unigene0076076	2647	0	4.5372	12.1476	Up	2.5565e-218	1.5883e-216	gi|384253271|gb|EIE26746.1|	1058	0	aconitate hydratase [Coccomyxa subellipsoidea C-169]	sp|O13966|ACON_SCHPO	1152	0	Aconitate hydratase, mitochondrial OS=Schizosaccharomyces pombe (strain 972 / ATCC 24843) GN=SPAC24C9.06c PE=3 SV=2
Unigene0097802	970	0	12.3212	13.5889	Up	2.9085e-217	1.8004e-215	gi|460393156|ref|XP_004242177.1|	94	5e-18	PREDICTED: formin-like protein 20-like [Solanum lycopersicum]	sp|Q54WH2|FORA_DICDI	90.5	2e-17	Formin-A OS=Dictyostelium discoideum GN=forA PE=1 SV=1
Unigene0078532	903	0	13.1708	13.6851	Up	3.309e-216	2.0398e-214	--	--	--	--	sp|Q95182|ALL1_HORSE	366	1e-100	Major allergen Equ c 1 OS=Equus caballus PE=1 SV=1
Unigene0094943	324	0	36.3477	15.1496	Up	4.283e-214	2.6127e-212	--	--	--	--	--	--	--	--
Unigene0087125	2740	0	4.291	12.0671	Up	9.6329e-214	5.8709e-212	--	--	--	--	--	--	--	--
Unigene0068328	1249	0	9.3355	13.1885	Up	5.5437e-212	3.3453e-210	gi|298708264|emb|CBJ48327.1|	197	6e-49	endo alpha-1,4 polygalactosaminidase precusor [Ectocarpus siliculosus]	sp|P98088|MUC5A_HUMAN	79	1e-29	Mucin-5AC (Fragments) OS=Homo sapiens GN=MUC5AC PE=1 SV=3
Unigene0087548	2330	0	4.971	12.2793	Up	1.4185e-210	8.5066e-209	--	--	--	--	--	--	--	--
Unigene0052840	730	0	15.8129	13.9488	Up	7.1755e-210	4.2915e-208	--	--	--	--	sp|P02808|STAT_HUMAN	57	1e-07	Statherin OS=Homo sapiens GN=STATH PE=1 SV=2
Unigene0056647	764	0	15.0584	13.8783	Up	3.6297e-209	2.1622e-207	gi|74272635|gb|ABA01113.1|	94	3e-18	calmodulin [Chlamydomonas incerta]	sp|Q3SZE5|MLRV_BOVIN	330	9e-90	Myosin regulatory light chain 2, ventricular/cardiac muscle isoform OS=Bos taurus GN=MYL2 PE=1 SV=1
Unigene0074037	1493	0	7.7057	12.9117	Up	3.6297e-209	2.1612e-207	gi|41400384|gb|AAS07044.1|	114	5e-24	plus agglutinin [Chlamydomonas reinhardtii]	sp|Q9FPQ6|GP1_CHLRE	108	1e-22	Vegetative cell wall protein gp1 OS=Chlamydomonas reinhardtii GN=GP1 PE=2 SV=1
Unigene0054481	962	0	11.858	13.5336	Up	2.0889e-207	1.2318e-205	gi|508710302|gb|EOY02199.1|	81.6	3e-14	Proline-rich receptor protein kinase PERK10 isoform 1 [Theobroma cacao]	sp|Q9FPQ6|GP1_CHLRE	79	5e-14	Vegetative cell wall protein gp1 OS=Chlamydomonas reinhardtii GN=GP1 PE=2 SV=1
Unigene0096782	1208	0	9.395	13.1977	Up	2.3765e-206	1.3923e-204	gi|323453299|gb|EGB09171.1|	99	2e-19	hypothetical protein AURANDRAFT_63613 [Aureococcus anophagefferens]	sp|P98088|MUC5A_HUMAN	52	9e-06	Mucin-5AC (Fragments) OS=Homo sapiens GN=MUC5AC PE=1 SV=3
Unigene0100089	3922	0	2.8739	11.4888	Up	6.081e-205	3.5332e-203	gi|4512618|gb|AAD21687.1|	790	0	Strong similarity to gi|3600044 T12H20.12 protease homolog from Arabidopsis thaliana BAC gb|AF080119 and is a member of the reverse transcriptase family PF|00078 [Arabidopsis thaliana]	sp|P10978|POLX_TOBAC	515	9e-145	Retrovirus-related Pol polyprotein from transposon TNT 1-94 OS=Nicotiana tabacum PE=2 SV=1
Unigene0082943	616	0	18.2346	14.1544	Up	3.076e-204	1.7796e-202	gi|357488199|ref|XP_003614387.1|	100	2e-20	RRNA intron-encoded homing endonuclease [Medicago truncatula]	sp|Q6CQE5|TAR1_KLULA	97.1	8e-20	Protein TAR1 OS=Kluyveromyces lactis (strain ATCC 8585 / CBS 2359 / DSM 70799 / NBRC 1267 / NRRL Y-1140 / WM37) GN=TAR1-A PE=4 SV=2
Unigene0074951	1988	0	5.5915	12.449	Up	3.9815e-202	2.2847e-200	gi|460365284|ref|XP_004228533.1|	264	6e-69	PREDICTED: sugar transport protein 10-like [Solanum lycopersicum]	sp|Q12300|RGT2_YEAST	376	3e-103	High-affinity glucose transporter RGT2 OS=Saccharomyces cerevisiae (strain ATCC 204508 / S288c) GN=RGT2 PE=1 SV=1
Unigene0072887	1314	0	8.4448	13.0438	Up	8.9547e-202	5.132e-200	gi|514783582|ref|XP_004970380.1|	54.3	7e-06	PREDICTED: flocculation protein FLO11-like [Setaria italica]	sp|G2QJR6|CIP2_THIHA	424	6e-118	4-O-methyl-glucuronoyl methylesterase OS=Thielavia heterothallica (strain ATCC 42464 / BCRC 31852 / DSM 1799) GN=ge2 PE=1 SV=1
Unigene0072762	2067	0	5.3496	12.3852	Up	4.5297e-201	2.5861e-199	gi|449016135|dbj|BAM79537.1|	97.8	9e-19	similar to hedgehog protein [Cyanidioschyzon merolae strain 10D]	sp|Q4WI46|CRF2_ASPFU	386	4e-106	Probable glycosidase crf2 OS=Neosartorya fumigata (strain ATCC MYA-4609 / Af293 / CBS 101355 / FGSC A1100) GN=crf1 PE=1 SV=1
Unigene0095105	885	0	12.4286	13.6014	Up	5.1534e-200	2.9261e-198	gi|485630314|gb|EOD25546.1|	53.9	5e-06	LOW QUALITY PROTEIN: hypothetical protein EMIHUDRAFT_443600 [Emiliania huxleyi CCMP1516]	--	--	--	--
Unigene0078287	484	0	22.6456	14.4669	Up	2.6068e-199	1.477e-197	--	--	--	--	--	--	--	--
Unigene0087136	666	0	16.4571	14.0064	Up	2.6068e-199	1.4764e-197	--	--	--	--	--	--	--	--
Unigene0068554	464	0	23.5379	14.5227	Up	1.3187e-198	7.4369e-197	--	--	--	--	--	--	--	--
Unigene0095182	677	0	16.1323	13.9777	Up	1.3187e-198	7.4338e-197	gi|2388584|gb|AAB71465.1|	60.1	4e-08	EST gb|ATTS1136 comes from this gene [Arabidopsis thaliana]	sp|O61063|TCT1_PHYPO	272	1e-72	Tectonin-1 OS=Physarum polycephalum GN=TECA PE=1 SV=3
Unigene0076641	459	0	23.752	14.5358	Up	2.9658e-198	1.6705e-196	gi|413946295|gb|AFW78944.1|	105	4e-22	fiber protein Fb11, partial [Zea mays]	--	--	--	--
Unigene0085884	804	0	13.439	13.7141	Up	1.7068e-196	9.5618e-195	--	--	--	--	--	--	--	--
Unigene0094707	825	0	13.0263	13.6691	Up	1.9418e-195	1.0842e-193	--	--	--	--	--	--	--	--
Unigene0095179	715	0	14.5954	13.8332	Up	8.3243e-190	4.5664e-188	gi|412986383|emb|CCO14809.1|	66.6	5e-10	isochorismatase family protein [Bathycoccus prasinos]	sp|P96654|YDDQ_BACSU	85.9	2e-16	Uncharacterized isochorismatase family protein YddQ OS=Bacillus subtilis (strain 168) GN=yddQ PE=3 SV=1
Unigene0076636	1768	0	5.8696	12.519	Up	9.4705e-189	5.1678e-187	--	--	--	--	--	--	--	--
Unigene0077500	970	0	10.5982	13.3715	Up	5.4503e-187	2.9454e-185	gi|502104582|ref|XP_004492585.1|	54.7	3e-06	PREDICTED: flocculation protein FLO11-like [Cicer arietinum]	sp|Q6S6W0|GP2_EHV1V	65.1	8e-10	Glycoprotein gp2 OS=Equine herpesvirus 1 (strain V592) GN=71 PE=3 SV=1
Unigene0045902	610	0	16.7573	14.0325	Up	6.2007e-186	3.3269e-184	gi|255563496|ref|XP_002522750.1|	53.9	2e-06	lipid binding protein, putative [Ricinus communis]	--	--	--	--
Unigene0081409	546	0	18.7216	14.1924	Up	6.2007e-186	3.3256e-184	gi|502134306|ref|XP_004502071.1|	88.2	9e-17	PREDICTED: CYSTM1 family protein A-like [Cicer arietinum]	sp|Q8S8M0|CYT1A_ARATH	60.1	9e-09	CYSTM1 family protein A OS=Arabidopsis thaliana GN=At2g41420 PE=3 SV=1
Unigene0046143	2052	0	4.9246	12.2658	Up	8.0259e-184	4.2755e-182	gi|15241102|ref|NP_200411.1|	895	0	Heat shock protein 90-4 [Arabidopsis thaliana]	sp|O61998|HSP90_BRUPA	1166	0	Heat shock protein 90 OS=Brugia pahangi GN=HSP90 PE=2 SV=2
Unigene0095177	1128	0	8.9587	13.1291	Up	8.0259e-184	4.2738e-182	gi|385153527|ref|YP_006234131.1|	419	1e-116	apocytochrome b (mitochondrion) [Pyropia haitanensis]	sp|O78789|CYB_CAPAE	675	0	Cytochrome b OS=Capra aegagrus GN=MT-CYB PE=3 SV=2
Unigene0074565	1819	0	5.5127	12.4285	Up	2.0537e-182	1.0863e-180	--	--	--	--	sp|Q10296|YD42_SCHPO	70.1	5e-11	Uncharacterized protein C22H10.02 OS=Schizosaccharomyces pombe (strain 972 / ATCC 24843) GN=SPAC22H10.02 PE=1 SV=2
Unigene0072376	1751	0	5.6269	12.4581	Up	3.0242e-179	1.5773e-177	gi|449016570|dbj|BAM79972.1|	84.3	9e-15	similar to syntaxin binding protein [Cyanidioschyzon merolae strain 10D]	sp|Q4WNS8|ECM33_ASPFU	209	5e-53	Protein ecm33 OS=Neosartorya fumigata (strain ATCC MYA-4609 / Af293 / CBS 101355 / FGSC A1100) GN=ecm33 PE=1 SV=1
Unigene0070544	704	0	13.9402	13.767	Up	1.5298e-178	7.9478e-177	gi|460412439|ref|XP_004251608.1|	52.8	7e-06	PREDICTED: proline-rich receptor-like protein kinase PERK15-like [Solanum lycopersicum]	sp|Q8MP30|Y7791_DICDI	60.5	1e-08	Uncharacterized histidine-rich protein DDB_G0274557 OS=Dictyostelium discoideum GN=DDB_G0274557 PE=4 SV=1
Unigene0074833	749	0	13.1026	13.6776	Up	1.5298e-178	7.9447e-177	gi|225428263|ref|XP_002282385.1|	250	2e-65	PREDICTED: small nuclear ribonucleoprotein Sm D3 [Vitis vinifera]	sp|P62323|SMD3_XENLA	146	1e-34	Small nuclear ribonucleoprotein Sm D3 OS=Xenopus laevis GN=snrpd3 PE=2 SV=1
Unigene0095180	660	0	14.8106	13.8543	Up	7.7383e-178	4.008e-176	gi|313768545|ref|YP_004062219.1|	220	2e-56	cytochrome c oxidase subunit 2 [Plocamiocolax pulvinata]	sp|Q37430|COX2_CAPHI	397	3e-110	Cytochrome c oxidase subunit 2 OS=Capra hircus GN=MT-CO2 PE=3 SV=1
Unigene0056544	833	0	11.688	13.5127	Up	3.9144e-177	2.0204e-175	gi|514791922|ref|XP_004972448.1|	82	2e-14	PREDICTED: proline-rich receptor-like protein kinase PERK10-like [Setaria italica]	sp|O18740|K1C9_CANFA	83.2	2e-15	Keratin, type I cytoskeletal 9 OS=Canis familiaris GN=KRT9 PE=3 SV=1
Unigene0080513	1474	0	6.5657	12.6807	Up	4.4534e-176	2.2924e-174	gi|6056391|gb|AAF02855.1|AC009324_4	391	1e-107	Similar to retrotransposon proteins [Arabidopsis thaliana]	sp|P10978|POLX_TOBAC	280	2e-74	Retrovirus-related Pol polyprotein from transposon TNT 1-94 OS=Nicotiana tabacum PE=2 SV=1
Unigene0076496	379	0	25.125	14.6168	Up	2.9158e-173	1.4806e-171	--	--	--	--	sp|P22151|GRG1_NEUCR	60.8	3e-09	Glucose-repressible gene protein OS=Neurospora crassa (strain ATCC 24698 / 74-OR23-1A / CBS 708.71 / DSM 1257 / FGSC 987) GN=grg-1 PE=2 SV=1
Unigene0062493	2343	0	4.0144	11.971	Up	3.7741e-171	1.9006e-169	gi|30013673|gb|AAP03879.1|	150	1e-34	Avr9/Cf-9 rapidly elicited protein 216 [Nicotiana tabacum]	sp|P08092|RAN1_SCHPO	317	3e-85	Negative regulator of sexual conjugation and meiosis OS=Schizosaccharomyces pombe (strain 972 / ATCC 24843) GN=ran1 PE=1 SV=2
Unigene0070112	1382	0	6.7919	12.7296	Up	8.4882e-171	4.2682e-169	gi|323453299|gb|EGB09171.1|	120	8e-26	hypothetical protein AURANDRAFT_63613 [Aureococcus anophagefferens]	--	--	--	--
Unigene0097039	2187	0	4.2741	12.0614	Up	4.2937e-170	2.1494e-168	gi|400131566|emb|CCH50966.1|	111	9e-23	T4.5 [Malus x robusta]	sp|P04146|COPIA_DROME	86.3	9e-16	Copia protein OS=Drosophila melanogaster GN=GIP PE=1 SV=3
Unigene0098175	1733	0	5.3826	12.3941	Up	9.657e-170	4.827e-168	gi|400131566|emb|CCH50966.1|	373	1e-102	T4.5 [Malus x robusta]	sp|P10978|POLX_TOBAC	191	2e-47	Retrovirus-related Pol polyprotein from transposon TNT 1-94 OS=Nicotiana tabacum PE=2 SV=1
Unigene0045909	754	0	12.3456	13.5917	Up	2.172e-169	1.0832e-167	--	--	--	--	--	--	--	--
Unigene0067420	2222	0	4.1718	12.0265	Up	1.0987e-168	5.4673e-167	gi|412993624|emb|CCO14135.1|	54.7	1e-05	PREDICTED: similar to Zinc finger protein 271 (Zinc finger protein 7) (HZF7) (Zinc finger protein ZNFphex133) (Epstein-Barr virus-induced zinc finger protein) (ZNF-EB) (CT-ZFP48) (Zinc finger protein [Bathycoccus prasinos]	sp|Q9P413|PACC_SCLSC	488	6e-137	pH-response transcription factor pacC/RIM101 OS=Sclerotinia sclerotiorum GN=pac1 PE=2 SV=1
Unigene0075218	2912	0	3.1833	11.6363	Up	1.0987e-168	5.4653e-167	gi|449016135|dbj|BAM79537.1|	75.9	6e-12	similar to hedgehog protein [Cyanidioschyzon merolae strain 10D]	sp|Q08967|FLC1_YEAST	479	7e-134	Flavin carrier protein 1 OS=Saccharomyces cerevisiae (strain ATCC 204508 / S288c) GN=FLC1 PE=1 SV=1
Unigene0073181	1490	0	6.1952	12.5969	Up	5.5576e-168	2.7534e-166	gi|507110877|emb|CDF34616.1|	60.8	9e-08	unnamed protein product [Chondrus crispus]	sp|P98088|MUC5A_HUMAN	63.2	5e-09	Mucin-5AC (Fragments) OS=Homo sapiens GN=MUC5AC PE=1 SV=3
Unigene0090725	702	0	13.1494	13.6827	Up	5.5576e-168	2.7524e-166	--	--	--	--	--	--	--	--
Unigene0069135	1355	0	6.7694	12.7248	Up	6.3229e-167	3.1085e-165	gi|575427|gb|AAA53173.1|	211	3e-53	similar to S. cerevisiae PTR2 gene, GenBank Accession Number L11994 [Arabidopsis thaliana]	sp|Q9P380|PTR2_SCHPO	230	2e-59	Probable peptide transporter ptr2 OS=Schizosaccharomyces pombe (strain 972 / ATCC 24843) GN=ptr2 PE=1 SV=1
Unigene0074441	1376	0	6.6237	12.6934	Up	7.1935e-166	3.5275e-164	gi|449016308|dbj|BAM79710.1|	119	2e-25	similar to hedgehog protein [Cyanidioschyzon merolae strain 10D]	sp|Q02817|MUC2_HUMAN	127	2e-28	Mucin-2 OS=Homo sapiens GN=MUC2 PE=1 SV=2
Unigene0072041	1872	0	4.8584	12.2463	Up	1.6179e-165	7.9135e-164	gi|507108155|emb|CDF32155.1|	277	8e-73	Protein disulfide-isomerase, PDIA-4 Endoplasmic reticulum lumen [Chondrus crispus]	sp|P55059|PDI_HUMIN	657	0	Protein disulfide-isomerase OS=Humicola insolens PE=1 SV=1
Unigene0046176	370	0	24.4231	14.576	Up	1.8407e-164	8.9672e-163	--	--	--	--	--	--	--	--
Unigene0077505	376	0	24.0333	14.5527	Up	1.8407e-164	8.964e-163	gi|356551322|ref|XP_003544025.1|	59.7	2e-08	PREDICTED: uncharacterized protein LOC100800483 [Glycine max]	--	--	--	--
Unigene0075324	695	0	12.9183	13.6571	Up	2.0941e-163	1.0151e-161	gi|482568774|gb|EOA32963.1|	53.1	5e-06	hypothetical protein CARUB_v10016293mg [Capsella rubella]	--	--	--	--
Unigene0063671	2738	0	3.272	11.676	Up	4.7099e-163	2.2797e-161	--	--	--	--	--	--	--	--
Unigene0046129	947	0	9.4192	13.2014	Up	2.3825e-162	1.1503e-160	gi|326468396|gb|ADZ76078.1|	91.7	2e-17	cingulinW3 precursor [Thalassiosira pseudonana CCMP1335]	sp|Q54GV8|Y8625_DICDI	72	6e-12	Uncharacterized transmembrane protein DDB_G0289901 OS=Dictyostelium discoideum GN=DDB_G0289901 PE=4 SV=1
Unigene0083587	2035	0	4.3546	12.0883	Up	2.7105e-161	1.3035e-159	gi|449463076|ref|XP_004149260.1|	806	0	PREDICTED: vacuolar protein sorting-associated protein 4-like [Cucumis sativus]	sp|P52917|VPS4_YEAST	454	9e-127	Vacuolar protein sorting-associated protein 4 OS=Saccharomyces cerevisiae (strain ATCC 204508 / S288c) GN=VPS4 PE=1 SV=1
Unigene0076284	1560	0	5.6681	12.4686	Up	6.0962e-161	2.9265e-159	gi|452821752|gb|EME28779.1|	349	1e-94	14-3-3 protein-like protein [Galdieria sulphuraria]	sp|O42766|1433_CANAL	355	4e-97	14-3-3 protein homolog OS=Candida albicans (strain SC5314 / ATCC MYA-2876) GN=BMH1 PE=1 SV=2
Unigene0085050	1506	0	5.8713	12.5195	Up	6.0962e-161	2.9254e-159	gi|301111394|ref|XP_002904776.1|	427	1e-118	exoglucanase 1 precursor [Phytophthora infestans T30-4]	sp|Q7SA23|GUX1A_NEUCR	515	4e-145	Exoglucanase 1 OS=Neurospora crassa (strain ATCC 24698 / 74-OR23-1A / CBS 708.71 / DSM 1257 / FGSC 987) GN=cbh-1 PE=3 SV=1
Unigene0045826	544	0	16.1469	13.979	Up	6.9357e-160	3.3058e-158	--	--	--	--	--	--	--	--
Unigene0076878	1118	0	7.8568	12.9397	Up	6.9357e-160	3.3047e-158	--	--	--	--	--	--	--	--
Unigene0083833	1212	0	7.2474	12.8232	Up	6.9357e-160	3.3035e-158	gi|302828408|ref|XP_002945771.1|	77.8	5e-13	pathogenesis-related protein 1-like protein [Volvox carteri f. nagariensis]	sp|P43317|GUN5_HYPJE	151	1e-35	Endoglucanase-5 OS=Hypocrea jecorina GN=egl5 PE=3 SV=1
Unigene0074473	609	0	14.3916	13.8129	Up	1.5599e-159	7.4246e-158	--	--	--	--	--	--	--	--
Unigene0046127	1180	0	7.3452	12.8426	Up	8.9772e-158	4.2428e-156	gi|348680462|gb|EGZ20278.1|	163	9e-39	glycosyl hydrolase family 10 protein [Phytophthora sojae]	sp|Q0CBM8|XYNC_ASPTN	425	4e-118	Probable endo-1,4-beta-xylanase C OS=Aspergillus terreus (strain NIH 2624 / FGSC A1156) GN=xlnC PE=2 SV=2
Unigene0072787	439	0	19.6105	14.2593	Up	1.0213e-156	4.8017e-155	gi|357448011|ref|XP_003594281.1|	67.8	7e-11	Proline-rich protein [Medicago truncatula]	sp|P22151|GRG1_NEUCR	89	1e-17	Glucose-repressible gene protein OS=Neurospora crassa (strain ATCC 24698 / 74-OR23-1A / CBS 708.71 / DSM 1257 / FGSC 987) GN=grg-1 PE=2 SV=1
Unigene0078476	687	0	12.2767	13.5836	Up	1.504e-153	6.9447e-152	gi|60543104|dbj|BAD90801.1|	258	8e-68	histone 3 [Conocephalum conicum]	sp|Q0UY45|H3_PHANO	263	1e-69	Histone H3 OS=Phaeosphaeria nodorum (strain SN15 / ATCC MYA-4574 / FGSC 10173) GN=HHT1 PE=3 SV=1
Unigene0090722	921	0	9.0731	13.1474	Up	3.8484e-152	1.7667e-150	gi|508727303|gb|EOY19200.1|	98.2	4e-39	Retrotransposon, unclassified-like protein [Theobroma cacao]	--	--	--	--
Unigene0072785	1410	0	5.9127	12.5296	Up	8.6554e-152	3.9654e-150	gi|412988177|emb|CCO17513.1|	77	1e-12	6-phosphogluconolactonase [Bathycoccus prasinos]	sp|O34499|6PGL_BACSU	99.4	6e-20	6-phosphogluconolactonase OS=Bacillus subtilis (strain 168) GN=pgl PE=1 SV=1
Unigene0075622	681	0	12.2422	13.5796	Up	8.6554e-152	3.964e-150	gi|460367952|ref|XP_004229834.1|	168	8e-41	PREDICTED: probable methyltransferase PMT13-like [Solanum lycopersicum]	sp|Q93W95|PMTD_ARATH	164	4e-40	Probable methyltransferase PMT13 OS=Arabidopsis thaliana GN=At4g00740 PE=1 SV=1
Unigene0074447	523	0	15.9034	13.957	Up	1.9467e-151	8.8973e-150	gi|507110877|emb|CDF34616.1|	52	6e-06	unnamed protein product [Chondrus crispus]	sp|P22151|GRG1_NEUCR	84.7	3e-16	Glucose-repressible gene protein OS=Neurospora crassa (strain ATCC 24698 / 74-OR23-1A / CBS 708.71 / DSM 1257 / FGSC 987) GN=grg-1 PE=2 SV=1
Unigene0098934	1921	0	4.3298	12.0801	Up	1.9467e-151	8.8943e-150	gi|452820253|gb|EME27298.1|	649	0	molecular chaperone DnaK [Galdieria sulphuraria]	sp|Q5B0C0|HSP7M_EMENI	836	0	Heat shock 70 kDa protein OS=Emericella nidulans (strain FGSC A4 / ATCC 38163 / CBS 112.46 / NRRL 194 / M139) GN=AN6010 PE=1 SV=1
Unigene0099272	869	0	9.5266	13.2177	Up	9.8472e-151	4.4748e-149	gi|212274995|ref|NP_001130665.1|	65.9	1e-09	uncharacterized protein LOC100191768 precursor [Zea mays]	sp|A2R5N0|EGLD_ASPNC	106	2e-22	Probable endo-beta-1,4-glucanase D OS=Aspergillus niger (strain CBS 513.88 / FGSC A1513) GN=eglD PE=3 SV=1
Unigene0071510	208	0	39.7077	15.2771	Up	2.2147e-150	1.0034e-148	gi|357503891|ref|XP_003622234.1|	135	2e-31	Senescence-associated protein [Medicago truncatula]	sp|Q3E811|RRT15_YEAST	87	3e-17	Regulator of rDNA transcription protein 15 OS=Saccharomyces cerevisiae (strain ATCC 204508 / S288c) GN=RRT15 PE=3 SV=1
Unigene0073872	421	0	19.3873	14.2428	Up	1.2746e-148	5.7319e-147	gi|225450514|ref|XP_002281149.1|	149	2e-35	PREDICTED: trafficking protein particle complex subunit 4 [Vitis vinifera]	sp|Q54UU1|TPPC4_DICDI	69.3	7e-12	Trafficking protein particle complex subunit 4 OS=Dictyostelium discoideum GN=trappc4 PE=3 SV=1
Unigene0075809	1823	0	4.4773	12.1284	Up	1.2746e-148	5.73e-147	gi|449470784|ref|XP_004153096.1|	114	8e-24	PREDICTED: aromatic amino acid transport protein AroP-like, partial [Cucumis sativus]	sp|P34054|INDA1_HYPAT	781	0	Amino-acid permease inda1 OS=Hypocrea atroviridis GN=inda1 PE=2 SV=1
Unigene0082889	646	0	12.5445	13.6148	Up	1.4501e-147	6.4843e-146	gi|115483937|ref|NP_001065630.1|	82.8	6e-15	Os11g0127700 [Oryza sativa Japonica Group]	--	--	--	--
Unigene0097995	1037	0	7.8146	12.932	Up	1.4501e-147	6.4822e-146	gi|508712426|gb|EOY04323.1|	66.2	1e-09	Proline-rich receptor protein kinase PERK10 isoform 1 [Theobroma cacao]	sp|Q02817|MUC2_HUMAN	54.7	1e-06	Mucin-2 OS=Homo sapiens GN=MUC2 PE=1 SV=2
Unigene0044423	1788	0	4.5106	12.1391	Up	7.3352e-147	3.2606e-145	gi|357500761|ref|XP_003620669.1|	140	1e-31	Myo-inositol transporter [Medicago truncatula]	sp|P07921|LACP_KLULA	176	7e-43	Lactose permease OS=Kluyveromyces lactis (strain ATCC 8585 / CBS 2359 / DSM 70799 / NBRC 1267 / NRRL Y-1140 / WM37) GN=LAC12 PE=3 SV=1
Unigene0073984	1197	0	6.7376	12.718	Up	7.3352e-147	3.2595e-145	gi|449016308|dbj|BAM79710.1|	88.2	4e-16	similar to hedgehog protein [Cyanidioschyzon merolae strain 10D]	sp|Q0V1D7|NPIIB_PHANO	363	1e-99	Neutral protease 2 homolog SNOG_02177 OS=Phaeosphaeria nodorum (strain SN15 / ATCC MYA-4574 / FGSC 10173) GN=SNOG_02177 PE=3 SV=1
Unigene0074294	1374	0	5.8555	12.5156	Up	1.6497e-146	7.3164e-145	gi|323453299|gb|EGB09171.1|	130	1e-28	hypothetical protein AURANDRAFT_63613 [Aureococcus anophagefferens]	sp|Q9UF83|YM012_HUMAN	54.7	2e-06	Uncharacterized protein DKFZp434B061 OS=Homo sapiens PE=2 SV=2
Unigene0089242	1111	0	7.2416	12.8221	Up	1.6497e-146	7.314e-145	gi|115480665|ref|NP_001063926.1|	162	2e-38	Os09g0560400 [Oryza sativa Japonica Group]	--	--	--	--
Unigene0082098	1905	0	4.2029	12.0372	Up	8.3452e-146	3.6888e-144	gi|115444821|ref|NP_001046190.1|	478	1e-133	Os02g0196000 [Oryza sativa Japonica Group]	sp|Q940Q3|ZTP29_ARATH	436	4e-121	Zinc transporter ZTP29 OS=Arabidopsis thaliana GN=ZTP29 PE=2 SV=1
Unigene0098211	1561	0	5.1291	12.3245	Up	8.3452e-146	3.6876e-144	gi|21483850|gb|AAM52982.1|	245	3e-63	mannitol-1-phosphate dehydrogenase [Dunaliella bardawil]	sp|Q0U6E8|MTLD_PHANO	598	5e-170	Mannitol-1-phosphate 5-dehydrogenase OS=Phaeosphaeria nodorum (strain SN15 / ATCC MYA-4574 / FGSC 10173) GN=mpd1 PE=2 SV=1
Unigene0076925	982	0	8.1335	12.9897	Up	1.8769e-145	8.2829e-144	gi|115439043|ref|NP_001043801.1|	308	1e-82	Os01g0666500 [Oryza sativa Japonica Group]	sp|Q5ZIH9|CC174_CHICK	76.6	3e-13	Coiled-coil domain-containing protein 174 OS=Gallus gallus GN=CCDC174 PE=2 SV=1
Unigene0087549	1979	0	3.9868	11.961	Up	1.0802e-143	4.7203e-142	gi|58036309|dbj|BAD88609.1|	90.9	1e-16	RNA helicase [Phaseolus vulgaris]	--	--	--	--
Unigene0097778	2187	0	3.5544	11.7954	Up	1.3981e-141	6.0508e-140	gi|300175972|emb|CBK22189.2|	76.6	2e-12	unnamed protein product [Blastocystis hominis]	--	--	--	--
Unigene0072101	666	0	11.6425	13.5071	Up	3.1445e-141	1.3574e-139	gi|298715057|emb|CBJ27764.1|	68.6	1e-10	delta protein [Ectocarpus siliculosus]	sp|Q9UTI9|YKZ2_SCHPO	105	3e-22	UPF0591 membrane protein C15E1.02c OS=Schizosaccharomyces pombe (strain 972 / ATCC 24843) GN=SPAC15E1.02c PE=3 SV=1
Unigene0072823	262	0	29.5952	14.8531	Up	3.1445e-141	1.3569e-139	--	--	--	--	--	--	--	--
Unigene0062614	1255	0	6.132	12.5821	Up	3.5775e-140	1.5359e-138	gi|148908697|gb|ABR17456.1|	85.1	3e-15	unknown [Picea sitchensis]	--	--	--	--
Unigene0099816	2855	0	2.6887	11.3927	Up	8.0461e-140	3.4467e-138	--	--	--	--	--	--	--	--
Unigene0079851	1632	0	4.6797	12.1922	Up	4.0701e-139	1.7369e-137	gi|449016135|dbj|BAM79537.1|	175	3e-42	similar to hedgehog protein [Cyanidioschyzon merolae strain 10D]	sp|Q02817|MUC2_HUMAN	161	1e-38	Mucin-2 OS=Homo sapiens GN=MUC2 PE=1 SV=2
Unigene0077896	1016	0	7.4979	12.8723	Up	9.154e-139	3.9014e-137	gi|384248792|gb|EIE22275.1|	363	3e-99	ribosomal protein L8 component of cytosolic 80S ribosome and 60S large subunit [Coccomyxa subellipsoidea C-169]	sp|Q75AP7|RL2_ASHGO	413	9e-115	60S ribosomal protein L2 OS=Ashbya gossypii (strain ATCC 10895 / CBS 109.51 / FGSC 9923 / NRRL Y-1056) GN=RPL2 PE=4 SV=1
Unigene0089243	702	0	10.8517	13.4056	Up	9.154e-139	3.9002e-137	gi|297603685|ref|NP_001054438.2|	139	6e-32	Os05g0110100 [Oryza sativa Japonica Group]	--	--	--	--
Unigene0064906	1324	0	5.7243	12.4829	Up	4.6305e-138	1.9623e-136	gi|301093682|ref|XP_002997686.1|	545	1e-154	60S ribosomal protein L3 [Phytophthora infestans T30-4]	sp|Q8NKF4|RL3_ASPFU	714	0	60S ribosomal protein L3 OS=Neosartorya fumigata (strain ATCC MYA-4609 / Af293 / CBS 101355 / FGSC A1100) GN=rpl3 PE=1 SV=2
Unigene0077712	836	0	8.9496	13.1276	Up	2.6648e-136	1.1184e-134	gi|323398656|ref|YP_004222731.1|	204	3e-51	cytochrome c oxidase subunit 1 [Glaucocystis nostochinearum]	sp|P03945|COX1_NEUCR	283	1e-75	Cytochrome c oxidase subunit 1 OS=Neurospora crassa (strain ATCC 24698 / 74-OR23-1A / CBS 708.71 / DSM 1257 / FGSC 987) GN=cox-1 PE=1 SV=2
Unigene0082921	1399	0	5.348	12.3848	Up	2.6648e-136	1.118e-134	gi|400131566|emb|CCH50966.1|	298	5e-91	T4.5 [Malus x robusta]	sp|P10978|POLX_TOBAC	198	9e-50	Retrovirus-related Pol polyprotein from transposon TNT 1-94 OS=Nicotiana tabacum PE=2 SV=1
Unigene0080927	2117	0	3.5066	11.7759	Up	3.0318e-135	1.2641e-133	gi|507111239|emb|CDF34968.1|	56.2	3e-06	unnamed protein product [Chondrus crispus]	sp|Q9Y815|RSV2_SCHPO	84	4e-15	Zinc finger protein rsv2 OS=Schizosaccharomyces pombe (strain 972 / ATCC 24843) GN=rsv2 PE=4 SV=1
Unigene0044367	1951	0	3.795	11.8899	Up	6.8188e-135	2.8387e-133	gi|575427|gb|AAA53173.1|	495	1e-138	similar to S. cerevisiae PTR2 gene, GenBank Accession Number L11994 [Arabidopsis thaliana]	sp|P32901|PTR2_YEAST	535	5e-151	Peptide transporter PTR2 OS=Saccharomyces cerevisiae (strain ATCC 204508 / S288c) GN=PTR2 PE=1 SV=2
Unigene0050261	1685	0	4.3826	12.0976	Up	1.5336e-134	6.3609e-133	--	--	--	--	sp|P29911|YNQ5_PARDE	60.1	5e-08	Uncharacterized 13.8 kDa protein in nqo9-nqo10 intergenic region OS=Paracoccus denitrificans PE=4 SV=1
Unigene0081061	1344	0	5.4946	12.4238	Up	1.5336e-134	6.3589e-133	gi|30908917|gb|AAP37478.1|	87.8	6e-16	cytosolic ascorbate peroxidase [Pyropia yezoensis]	sp|Q02567|PEM1_PHACH	503	2e-141	Manganese peroxidase 1 OS=Phanerochaete chrysosporium GN=MNP1 PE=1 SV=1
Unigene0096797	649	0	11.2588	13.4588	Up	3.9242e-133	1.6167e-131	--	--	--	--	--	--	--	--
Unigene0075505	578	0	12.5746	13.6182	Up	1.985e-132	8.1478e-131	gi|508704591|gb|EOX96487.1|	155	7e-37	Hyaluronan / mRNA binding family isoform 4 [Theobroma cacao]	--	--	--	--
Unigene0054367	816	0	8.8594	13.113	Up	1.0041e-131	4.1003e-130	gi|385153422|ref|YP_006073025.1|	132	1e-29	atp6 gene product (mitochondrion) [Nitella hyalina]	sp|Q32644|ATP6_CAPHI	396	8e-110	ATP synthase subunit a OS=Capra hircus GN=MT-ATP6 PE=3 SV=1
Unigene0070002	987	0	7.3048	12.8346	Up	2.2584e-131	9.2051e-130	gi|449443147|ref|XP_004139342.1|	60.5	6e-08	PREDICTED: proline-rich receptor-like protein kinase PERK1-like [Cucumis sativus]	sp|P08640|MUC1_YEAST	58.9	5e-08	Flocculation protein FLO11 OS=Saccharomyces cerevisiae (strain ATCC 204508 / S288c) GN=MUC1 PE=1 SV=2
Unigene0077293	2191	0	3.2906	11.6841	Up	2.2584e-131	9.2024e-130	--	--	--	--	--	--	--	--
Unigene0045862	909	0	7.8888	12.9456	Up	1.1424e-130	4.6325e-129	gi|212274995|ref|NP_001130665.1|	98.2	2e-19	uncharacterized protein LOC100191768 precursor [Zea mays]	sp|Q2US83|EGLD_ASPOR	164	1e-39	Probable endo-beta-1,4-glucanase D OS=Aspergillus oryzae (strain ATCC 42149 / RIB 40) GN=eglD PE=3 SV=1
Unigene0100136	2180	0	3.2716	11.6758	Up	5.7787e-130	2.3356e-128	--	--	--	--	--	--	--	--
Unigene0075299	1565	0	4.5324	12.1461	Up	2.9231e-129	1.1747e-127	gi|485630657|gb|EOD25873.1|	124	5e-27	choline dehydrogenase [Emiliania huxleyi CCMP1516]	sp|P04841|ALOX_PICAN	724	0	Alcohol oxidase OS=Pichia angusta GN=MOX PE=3 SV=1
Unigene0082642	594	0	11.9414	13.5437	Up	2.9231e-129	1.1744e-127	gi|115449753|ref|NP_001048544.1|	181	1e-44	Os02g0820600 [Oryza sativa Japonica Group]	--	--	--	--
Unigene0076662	977	0	7.2403	12.8218	Up	6.5744e-129	2.6342e-127	--	--	--	--	--	--	--	--
Unigene0077507	3034	0	2.3315	11.187	Up	6.5744e-129	2.6334e-127	gi|4512618|gb|AAD21687.1|	458	0	Strong similarity to gi|3600044 T12H20.12 protease homolog from Arabidopsis thaliana BAC gb|AF080119 and is a member of the reverse transcriptase family PF|00078 [Arabidopsis thaliana]	sp|P10978|POLX_TOBAC	308	1e-140	Retrovirus-related Pol polyprotein from transposon TNT 1-94 OS=Nicotiana tabacum PE=2 SV=1
Unigene0058546	1993	0	3.5298	11.7854	Up	3.3256e-128	1.3246e-126	gi|299472314|emb|CBN77502.1|	79	4e-13	EsV-1-166 [Ectocarpus siliculosus]	sp|A6ZZG1|PIR3_YEAS7	156	5e-37	Cell wall mannoprotein PIR3 OS=Saccharomyces cerevisiae (strain YJM789) GN=PIR3 PE=3 SV=1
Unigene0077772	234	0	30.0637	14.8757	Up	3.3256e-128	1.3242e-126	--	--	--	--	--	--	--	--
Unigene0099234	2778	0	2.5254	11.3023	Up	7.4796e-128	2.9722e-126	--	--	--	--	sp|A1CI53|PRM1_ASPCL	721	0	Plasma membrane fusion protein prm1 OS=Aspergillus clavatus (strain ATCC 1007 / CBS 513.65 / DSM 816 / NCTC 3887 / NRRL 1) GN=prm1 PE=3 SV=2
Unigene0071727	1181	0	5.9074	12.5283	Up	3.7835e-127	1.4986e-125	gi|323453299|gb|EGB09171.1|	108	2e-22	hypothetical protein AURANDRAFT_63613 [Aureococcus anophagefferens]	sp|P98088|MUC5A_HUMAN	70.1	3e-11	Mucin-5AC (Fragments) OS=Homo sapiens GN=MUC5AC PE=1 SV=3
Unigene0095364	763	0	9.1182	13.1545	Up	8.5095e-127	3.3625e-125	--	--	--	--	sp|Q8IUB2|WFDC3_HUMAN	80.9	9e-15	WAP four-disulfide core domain protein 3 OS=Homo sapiens GN=WFDC3 PE=2 SV=1
Unigene0100371	1028	0	6.7488	12.7204	Up	1.9139e-126	7.5427e-125	gi|15236171|ref|NP_195193.1|	346	5e-94	40S ribosomal protein S3a-2 [Arabidopsis thaliana]	sp|Q0UFP1|RS3A_PHANO	475	3e-133	40S ribosomal protein S1 OS=Phaeosphaeria nodorum (strain SN15 / ATCC MYA-4574 / FGSC 10173) GN=RPS1 PE=3 SV=1
Unigene0070247	939	0	7.3263	12.8389	Up	2.1774e-125	8.5264e-124	gi|514715687|ref|XP_004953309.1|	79	2e-13	PREDICTED: vegetative cell wall protein gp1-like [Setaria italica]	sp|O65530|PEK14_ARATH	76.6	2e-13	Proline-rich receptor-like protein kinase PERK14 OS=Arabidopsis thaliana GN=PERK14 PE=2 SV=1
Unigene0071900	1212	0	5.6761	12.4707	Up	2.1774e-125	8.5239e-124	gi|186512422|ref|NP_001078427.2|	68.2	4e-10	protease inhibitor/seed storage/LTP family protein [Arabidopsis thaliana]	sp|Q02817|MUC2_HUMAN	72.4	6e-12	Mucin-2 OS=Homo sapiens GN=MUC2 PE=1 SV=2
Unigene0044497	1510	0	4.543	12.1494	Up	4.8972e-125	1.9121e-123	gi|460380641|ref|XP_004236063.1|	159	2e-37	PREDICTED: RING finger protein B-like [Solanum lycopersicum]	sp|Q9MA55|ACBP4_ARATH	117	2e-25	Acyl-CoA-binding domain-containing protein 4 OS=Arabidopsis thaliana GN=ACBP4 PE=1 SV=1
Unigene0075715	675	0	10.163	13.311	Up	4.8972e-125	1.9116e-123	gi|1402947|emb|CAA67054.1|	159	4e-38	calmodulin-2 [Capsicum annuum]	sp|P63317|TNNC1_PIG	323	5e-88	Troponin C, slow skeletal and cardiac muscles OS=Sus scrofa GN=TNNC1 PE=1 SV=1
Unigene0051278	937	0	7.259	12.8256	Up	5.5715e-124	2.1616e-122	gi|514810010|ref|XP_004979819.1|	64.3	4e-09	PREDICTED: vegetative cell wall protein gp1-like [Setaria italica]	sp|P98088|MUC5A_HUMAN	65.5	5e-10	Mucin-5AC (Fragments) OS=Homo sapiens GN=MUC5AC PE=1 SV=3
Unigene0097575	786	0	8.6536	13.0791	Up	5.5715e-124	2.161e-122	gi|212274995|ref|NP_001130665.1|	83.6	5e-15	uncharacterized protein LOC100191768 precursor [Zea mays]	sp|A1DBS6|EGLD_NEOFI	107	9e-23	Probable endo-beta-1,4-glucanase D OS=Neosartorya fischeri (strain ATCC 1020 / DSM 3700 / FGSC A1164 / NRRL 181) GN=eglD PE=3 SV=1
Unigene0045867	783	0	8.6123	13.0722	Up	6.3387e-123	2.4472e-121	--	--	--	--	--	--	--	--
Unigene0070839	861	0	7.8321	12.9352	Up	6.3387e-123	2.4465e-121	gi|357448019|ref|XP_003594285.1|	53.5	6e-06	14 kDa proline-rich protein DC2.15 [Medicago truncatula]	sp|Q9UQ35|SRRM2_HUMAN	53.9	1e-06	Serine/arginine repetitive matrix protein 2 OS=Homo sapiens GN=SRRM2 PE=1 SV=2
Unigene0082181	3808	0	1.7555	10.7777	Up	7.2115e-122	2.7659e-120	gi|359495563|ref|XP_002262798.2|	725	0	PREDICTED: transcription initiation factor IIF subunit alpha-like [Vitis vinifera]	sp|Q9SU25|T2FA_ARATH	641	0	Transcription initiation factor IIF subunit alpha OS=Arabidopsis thaliana GN=RAP74 PE=1 SV=1
Unigene0046144	737	0	9.0179	13.1386	Up	3.6479e-121	1.3956e-119	--	--	--	--	--	--	--	--
Unigene0064625	2854	0	2.3219	11.1811	Up	8.2045e-121	3.1325e-119	gi|414591814|tpg|DAA42385.1|	66.2	4e-09	TPA: pollen extensin-like1 [Zea mays]	sp|Q2M2I8|AAK1_HUMAN	66.2	1e-09	AP2-associated protein kinase 1 OS=Homo sapiens GN=AAK1 PE=1 SV=3
Unigene0072236	1164	0	5.6764	12.4708	Up	1.8453e-120	7.0274e-119	gi|357466799|ref|XP_003603684.1|	327	3e-88	Phosphoenolpyruvate carboxykinase [Medicago truncatula]	sp|Q96UL8|PCKA_EMENI	560	7e-159	Phosphoenolpyruvate carboxykinase [ATP] OS=Emericella nidulans (strain FGSC A4 / ATCC 38163 / CBS 112.46 / NRRL 194 / M139) GN=acuF PE=3 SV=3
Unigene0095288	577	0	11.4512	13.4832	Up	1.8453e-120	7.0254e-119	--	--	--	--	--	--	--	--
Unigene0096614	1135	0	5.8215	12.5072	Up	1.8453e-120	7.0234e-119	gi|384252431|gb|EIE25907.1|	543	1e-153	translation elongation factor [Coccomyxa subellipsoidea C-169]	sp|Q2HJN4|EF1A1_OSCTI	727	0	Elongation factor 1-alpha 1 OS=Oscheius tipulae GN=eft-1 PE=3 SV=1
Unigene0055652	790	0	8.3391	13.0257	Up	4.1502e-120	1.5765e-118	gi|384252976|gb|EIE26451.1|	63.5	5e-09	PEBP-like protein [Coccomyxa subellipsoidea C-169]	sp|P54190|TES26_TOXCA	75.9	3e-13	26 kDa secreted antigen OS=Toxocara canis GN=TES-26 PE=2 SV=1
Unigene0069110	1568	0	4.2015	12.0367	Up	4.1502e-120	1.5761e-118	gi|475580014|gb|EMT18490.1|	81.6	5e-14	Reticuline oxidase-like protein [Aegilops tauschii]	sp|D7UQ40|SOL5_ALTSO	136	4e-31	Bifunctional solanapyrone synthase OS=Alternaria solani GN=sol5 PE=1 SV=1
Unigene0072581	667	0	9.8187	13.2613	Up	2.0994e-119	7.9276e-118	--	--	--	--	sp|P13728|SGS3_DROYA	57	1e-07	Salivary glue protein Sgs-3 OS=Drosophila yakuba GN=Sgs3 PE=2 SV=3
Unigene0073706	1950	0	3.3485	11.7093	Up	4.7217e-119	1.777e-117	gi|41400381|gb|AAS07042.1|	55.1	6e-12	minus agglutinin [Chlamydomonas reinhardtii]	sp|Q59U10|BCR1_CANAL	75.9	1e-12	Biofilm and cell wall regulator 1 OS=Candida albicans (strain SC5314 / ATCC MYA-2876) GN=BCR1 PE=1 SV=1
Unigene0093201	637	0	10.2506	13.3234	Up	4.7217e-119	1.7765e-117	gi|225442515|ref|XP_002278439.1|	60.5	3e-08	PREDICTED: probable disease resistance protein At5g63020-like [Vitis vinifera]	sp|P60839|DRL2_ARATH	51.2	6e-06	Probable disease resistance protein At1g12290 OS=Arabidopsis thaliana GN=At1g12290 PE=2 SV=1
Unigene0072139	1396	0	4.6356	12.1785	Up	5.3718e-118	2.0088e-116	gi|295923840|gb|ADG63073.1|	268	2e-70	cellulase [Pyrocystis lunula]	sp|Q12622|GUN1_HUMGT	456	2e-127	Endoglucanase EG-1 OS=Humicola grisea var. thermoidea GN=EG-1 PE=3 SV=1
Unigene0081466	276	0	23.4468	14.5171	Up	5.3718e-118	2.0082e-116	gi|485624888|gb|EOD20856.1|	53.1	2e-11	hypothetical protein EMIHUDRAFT_75086, partial [Emiliania huxleyi CCMP1516]	--	--	--	--
Unigene0059846	2736	0	2.351	11.1991	Up	2.7173e-117	1.0105e-115	--	--	--	--	--	--	--	--
Unigene0075999	715	0	8.9964	13.1351	Up	2.7173e-117	1.0102e-115	--	--	--	--	--	--	--	--
Unigene0072049	1571	0	4.0821	11.9951	Up	6.1115e-117	2.2659e-115	gi|400131566|emb|CCH50966.1|	232	2e-59	T4.5 [Malus x robusta]	sp|P10978|POLX_TOBAC	73.6	4e-12	Retrovirus-related Pol polyprotein from transposon TNT 1-94 OS=Nicotiana tabacum PE=2 SV=1
Unigene0045855	1374	0	4.6533	12.184	Up	1.3745e-116	5.0849e-115	gi|333796940|gb|AEF98135.1|	810	0	cytochrome c oxidase subunit I [Lingulodinium polyedrum]	sp|P48659|COX1_HORSE	820	0	Cytochrome c oxidase subunit 1 OS=Equus caballus GN=MT-CO1 PE=3 SV=1
Unigene0062613	1828	0	3.4976	11.7721	Up	1.3745e-116	5.0835e-115	gi|449520309|ref|XP_004167176.1|	235	3e-60	PREDICTED: sugar transport protein 13-like [Cucumis sativus]	sp|Q92253|RCO3_NEUCR	511	7e-144	Probable glucose transporter rco-3 OS=Neurospora crassa (strain ATCC 24698 / 74-OR23-1A / CBS 708.71 / DSM 1257 / FGSC 987) GN=rco-3 PE=3 SV=2
Unigene0075836	719	0	8.8653	13.114	Up	3.0915e-116	1.1408e-114	gi|452824136|gb|EME31141.1|	244	1e-63	40S ribosomal protein S18 [Galdieria sulphuraria]	sp|Q8ISP0|RS18_BRABE	253	7e-67	40S ribosomal protein S18 OS=Branchiostoma belcheri GN=RPS18 PE=2 SV=1
Unigene0070778	700	0	9.0782	13.1482	Up	6.953e-116	2.5623e-114	gi|84508525|ref|YP_448689.1|	107	2e-22	ATP synthase F0 subunit c [Dictyota dichotoma]	sp|Q01554|ATP9_TRIRU	119	3e-26	ATP synthase subunit 9, mitochondrial OS=Trichophyton rubrum GN=ATP9 PE=3 SV=1
Unigene0073059	793	0	7.989	12.9638	Up	1.5638e-115	5.744e-114	gi|148908697|gb|ABR17456.1|	101	2e-20	unknown [Picea sitchensis]	--	--	--	--
Unigene0099782	2581	0	2.432	11.2479	Up	1.7791e-114	6.4854e-113	gi|60678627|gb|AAX33674.1|	108	9e-22	plus agglutinin [Chlamydomonas incerta]	sp|Q95JC9|PRP_PIG	101	3e-20	Basic proline-rich protein OS=Sus scrofa PE=1 SV=2
Unigene0046215	1067	0	5.8646	12.5178	Up	4.0015e-114	1.4555e-112	gi|356494796|ref|XP_003516269.1|	53.9	7e-06	PREDICTED: proline-rich receptor-like protein kinase PERK10-like [Glycine max]	sp|P02190|MYG_SHEEP	315	5e-85	Myoglobin OS=Ovis aries GN=MB PE=1 SV=2
Unigene0066930	497	0	12.5907	13.6201	Up	4.0015e-114	1.4551e-112	--	--	--	--	sp|O82713|RL41_QUESU	53.1	8e-07	60S ribosomal protein L41 OS=Quercus suber GN=RPL41 PE=3 SV=1
Unigene0075901	1166	0	5.35	12.3853	Up	8.9997e-114	3.2647e-112	gi|530740975|gb|EQC39217.1|	358	1e-97	transaldolase [Saprolegnia diclina VS20]	sp|O42700|TAL1_SCHPO	415	4e-115	Transaldolase OS=Schizosaccharomyces pombe (strain 972 / ATCC 24843) GN=tal1 PE=1 SV=2
Unigene0076918	1320	0	4.7259	12.2064	Up	8.9997e-114	3.2638e-112	gi|299470777|emb|CBN79823.1|	506	1e-142	Acetyl-coenzyme A synthetase [Ectocarpus siliculosus]	sp|P36333|ACSA_PENCH	715	0	Acetyl-coenzyme A synthetase OS=Penicillium chrysogenum GN=facA PE=3 SV=1
Unigene0090723	867	0	7.1951	12.8128	Up	8.9997e-114	3.2629e-112	gi|508710342|gb|EOY02239.1|	93.2	7e-18	Uncharacterized protein TCM_016763 [Theobroma cacao]	--	--	--	--
Unigene0061217	2220	0	2.8012	11.4518	Up	2.0241e-113	7.3287e-112	gi|384248822|gb|EIE22305.1|	378	1e-103	MFS general substrate transporter [Coccomyxa subellipsoidea C-169]	sp|Q8GSD9|PHT12_ORYSJ	155	9e-37	Inorganic phosphate transporter 1-2 OS=Oryza sativa subsp. japonica GN=PTH1-2 PE=2 SV=1
Unigene0064314	1620	0	3.8387	11.9064	Up	2.0241e-113	7.3268e-112	gi|514728255|ref|XP_004956417.1|	106	1e-21	PREDICTED: mucin-2-like [Setaria italica]	sp|Q02817|MUC2_HUMAN	96.7	5e-19	Mucin-2 OS=Homo sapiens GN=MUC2 PE=1 SV=2
Unigene0097747	1722	0	3.6113	11.8183	Up	2.0241e-113	7.3248e-112	gi|452824066|gb|EME31071.1|	597	1e-169	6-phosphogluconate dehydrogenase [Galdieria sulphuraria]	sp|P38720|6PGD1_YEAST	734	0	6-phosphogluconate dehydrogenase, decarboxylating 1 OS=Saccharomyces cerevisiae (strain ATCC 204508 / S288c) GN=GND1 PE=1 SV=1
Unigene0099193	1692	0	3.6754	11.8437	Up	2.0241e-113	7.3228e-112	gi|226497714|ref|NP_001150711.1|	146	1e-33	LOC100284344 [Zea mays]	sp|P07921|LACP_KLULA	214	2e-54	Lactose permease OS=Kluyveromyces lactis (strain ATCC 8585 / CBS 2359 / DSM 70799 / NBRC 1267 / NRRL Y-1140 / WM37) GN=LAC12 PE=3 SV=1
Unigene0046219	1083	0	5.7242	12.4829	Up	4.5524e-113	1.6439e-111	gi|375267494|emb|CCD28197.1|	230	4e-59	intradiol deoxygenase, partial [Plasmopara viticola]	--	--	--	--
Unigene0071517	644	0	9.5658	13.2237	Up	2.3028e-112	8.2844e-111	gi|226533381|ref|NP_001147395.1|	219	4e-56	40S ribosomal protein S15 [Zea mays]	sp|P34737|RS15_PODAS	244	3e-64	40S ribosomal protein S15 OS=Podospora anserina GN=RPS15 PE=3 SV=1
Unigene0075212	500	0	12.2819	13.5842	Up	5.1793e-112	1.8568e-110	gi|238480901|ref|NP_001154263.1|	52.8	3e-06	Bifunctional inhibitor/lipid-transfer protein/seed storage 2S albumin superfamily protein [Arabidopsis thaliana]	sp|Q02817|MUC2_HUMAN	62.4	1e-09	Mucin-2 OS=Homo sapiens GN=MUC2 PE=1 SV=2
Unigene0076519	521	0	11.7869	13.5249	Up	5.1793e-112	1.8563e-110	gi|21322711|emb|CAD22154.1|	183	2e-45	pherophorin-dz1 protein [Volvox carteri f. nagariensis]	sp|A3C5A7|GRP2_ORYSJ	177	3e-44	Glycine-rich cell wall structural protein 2 OS=Oryza sativa subsp. japonica GN=GRP0.9 PE=2 SV=1
Unigene0079997	886	0	6.8872	12.7497	Up	2.6199e-111	9.3426e-110	gi|4139170|gb|AAD03711.1|	442	1e-123	elongation translation factor 1 alpha [Cyanophora paradoxa]	sp|Q00251|EF1A_AURPU	523	5e-148	Elongation factor 1-alpha OS=Aureobasidium pullulans GN=TEF1 PE=3 SV=1
Unigene0069833	633	0	9.6093	13.2302	Up	5.8925e-111	2.0996e-109	gi|74272635|gb|ABA01113.1|	85.1	1e-15	calmodulin [Chlamydomonas incerta]	sp|P02608|MLRS_RABIT	343	5e-94	Myosin regulatory light chain 2, skeletal muscle isoform type 2 OS=Oryctolagus cuniculus GN=MYLPF PE=1 SV=3
Unigene0069034	1618	0	3.7474	11.8717	Up	1.3253e-110	4.7122e-109	gi|302828408|ref|XP_002945771.1|	144	6e-33	pathogenesis-related protein 1-like protein [Volvox carteri f. nagariensis]	sp|P11113|SR4_PHYPO	368	6e-101	Spherulin-4 OS=Physarum polycephalum PE=2 SV=1
Unigene0072237	1022	0	5.9327	12.5345	Up	1.3253e-110	4.7109e-109	gi|359497712|ref|XP_003635615.1|	333	5e-90	PREDICTED: phosphoenolpyruvate carboxykinase [ATP]-like, partial [Vitis vinifera]	sp|Q96UL8|PCKA_EMENI	491	5e-138	Phosphoenolpyruvate carboxykinase [ATP] OS=Emericella nidulans (strain FGSC A4 / ATCC 38163 / CBS 112.46 / NRRL 194 / M139) GN=acuF PE=3 SV=3
Unigene0077015	1391	0	4.3449	12.0851	Up	2.9807e-110	1.0551e-108	gi|400177690|gb|AFP72378.1|	502	1e-140	alcohol dehydrogenase class III [Lactuca sativa]	sp|Q06099|FADH_CANMA	624	7e-178	S-(hydroxymethyl)glutathione dehydrogenase OS=Candida maltosa GN=FDH1 PE=3 SV=1
Unigene0069765	975	0	6.1589	12.5885	Up	1.5078e-109	5.3091e-108	gi|348680314|gb|EGZ20130.1|	81.3	3e-14	hypothetical protein PHYSODRAFT_328278 [Phytophthora sojae]	--	--	--	--
Unigene0074046	808	0	7.4318	12.8595	Up	1.5078e-109	5.3077e-108	gi|514810010|ref|XP_004979819.1|	81.3	2e-14	PREDICTED: vegetative cell wall protein gp1-like [Setaria italica]	sp|O59893|AXE2_PENPU	266	2e-70	Acetylxylan esterase 2 OS=Penicillium purpurogenum GN=axe-2 PE=1 SV=1
Unigene0065277	1348	0	4.4403	12.1164	Up	3.3911e-109	1.1916e-107	gi|449015697|dbj|BAM79099.1|	61.6	4e-08	similar to trefoil factor [Cyanidioschyzon merolae strain 10D]	sp|P98088|MUC5A_HUMAN	77.8	2e-13	Mucin-5AC (Fragments) OS=Homo sapiens GN=MUC5AC PE=1 SV=3
Unigene0095238	954	0	6.2741	12.6152	Up	3.3911e-109	1.1913e-107	--	--	--	--	--	--	--	--
Unigene0046233	1031	0	5.749	12.4891	Up	3.858e-108	1.3458e-106	gi|302757603|ref|XP_002962225.1|	335	8e-91	ARF family GTPase [Selaginella moellendorffii]	sp|P34727|ARF_AJECA	345	4e-94	ADP-ribosylation factor OS=Ajellomyces capsulatus GN=ARF PE=1 SV=3
Unigene0087484	1295	0	4.547	12.1507	Up	1.9516e-107	6.7708e-106	gi|159481020|ref|XP_001698580.1|	144	6e-33	plasma membrane-type proton ATPase [Chlamydomonas reinhardtii]	sp|Q07421|PMA1_AJECA	232	5e-60	Plasma membrane ATPase OS=Ajellomyces capsulatus GN=PMA1 PE=3 SV=1
Unigene0087239	1658	0	3.5397	11.7894	Up	4.3893e-107	1.5197e-105	gi|452820731|gb|EME27770.1|	711	0	F-type H+-transporting ATPase subunit beta [Galdieria sulphuraria]	sp|P23704|ATPB_NEUCR	878	0	ATP synthase subunit beta, mitochondrial OS=Neurospora crassa (strain ATCC 24698 / 74-OR23-1A / CBS 708.71 / DSM 1257 / FGSC 987) GN=atp-2 PE=2 SV=1
Unigene0065181	1705	0	3.4308	11.7443	Up	9.8719e-107	3.41e-105	--	--	--	--	--	--	--	--
Unigene0046185	1274	0	4.5304	12.1454	Up	2.526e-105	8.639e-104	gi|514728255|ref|XP_004956417.1|	60.5	9e-08	PREDICTED: mucin-2-like [Setaria italica]	sp|Q4WBU0|EGLD_ASPFU	164	2e-39	Probable endo-beta-1,4-glucanase D OS=Neosartorya fumigata (strain ATCC MYA-4609 / Af293 / CBS 101355 / FGSC A1100) GN=eglD PE=3 SV=1
Unigene0097506	2304	0	2.5051	11.2907	Up	2.526e-105	8.6368e-104	gi|400131566|emb|CCH50966.1|	355	2e-96	T4.5 [Malus x robusta]	sp|P10978|POLX_TOBAC	228	1e-58	Retrovirus-related Pol polyprotein from transposon TNT 1-94 OS=Nicotiana tabacum PE=2 SV=1
Unigene0072752	2003	0	2.8718	11.4877	Up	5.6813e-105	1.9361e-103	gi|219113013|ref|XP_002186090.1|	585	1e-165	catalase-peroxidase [Phaeodactylum tricornutum CCAP 1055/1]	sp|Q2H7U1|KATG_CHAGB	922	0	Catalase-peroxidase OS=Chaetomium globosum (strain ATCC 6205 / CBS 148.51 / DSM 1962 / NBRC 6347 / NRRL 1970) GN=katG PE=3 SV=1
Unigene0076661	763	0	7.5136	12.8753	Up	1.2778e-104	4.3468e-103	--	--	--	--	--	--	--	--
Unigene0051323	874	0	6.5371	12.6744	Up	2.8738e-104	9.7468e-103	gi|297809931|ref|XP_002872849.1|	250	3e-65	60S ribosomal protein L19 [Arabidopsis lyrata subsp. lyrata]	sp|O42699|RL19B_SCHPO	266	1e-70	60S ribosomal protein L19-B OS=Schizosaccharomyces pombe (strain 972 / ATCC 24843) GN=rpl19b PE=2 SV=2
Unigene0064868	1377	0	4.1492	12.0186	Up	2.8738e-104	9.7443e-103	gi|326530588|dbj|BAK01092.1|	82.8	2e-14	predicted protein [Hordeum vulgare subsp. vulgare]	sp|P15704|GUN_CLOSA	80.1	4e-14	Endoglucanase OS=Clostridium saccharobutylicum GN=eglA PE=3 SV=1
Unigene0078301	1302	0	4.3882	12.0994	Up	2.8738e-104	9.7419e-103	gi|460414911|ref|XP_004252805.1|	98.2	4e-19	PREDICTED: transcription factor bHLH145-like [Solanum lycopersicum]	--	--	--	--
Unigene0076524	1269	0	4.4717	12.1266	Up	1.4537e-103	4.9032e-102	gi|164510747|emb|CAJ90910.1|	92.8	2e-17	glucan 1,3-beta-D-glucosidase [Phytophthora cinnamomi]	sp|P15703|BGL2_YEAST	219	3e-56	Glucan 1,3-beta-glucosidase OS=Saccharomyces cerevisiae (strain ATCC 204508 / S288c) GN=BGL2 PE=1 SV=1
Unigene0099323	974	0	5.8061	12.5034	Up	3.2696e-103	1.1003e-101	--	--	--	--	--	--	--	--
Unigene0044421	1510	0	3.7322	11.8658	Up	7.3536e-103	2.4654e-101	gi|384249547|gb|EIE23028.1|	308	2e-82	PLP-dependent transferase [Coccomyxa subellipsoidea C-169]	sp|P91408|AGT2L_CAEEL	711	0	Alanine--glyoxylate aminotransferase 2-like OS=Caenorhabditis elegans GN=T01B11.2 PE=2 SV=1
Unigene0065020	343	0	16.4306	14.0041	Up	7.3536e-103	2.4648e-101	gi|357488225|ref|XP_003614400.1|	60.1	2e-08	Cytochrome P450 likeTBP [Medicago truncatula]	sp|Q6CQE5|TAR1_KLULA	55.1	4e-08	Protein TAR1 OS=Kluyveromyces lactis (strain ATCC 8585 / CBS 2359 / DSM 70799 / NBRC 1267 / NRRL Y-1140 / WM37) GN=TAR1-A PE=4 SV=2
Unigene0044393	1717	0	3.2597	11.6705	Up	3.7198e-102	1.24e-100	gi|400131566|emb|CCH50966.1|	389	1e-106	T4.5 [Malus x robusta]	sp|P10978|POLX_TOBAC	215	7e-55	Retrovirus-related Pol polyprotein from transposon TNT 1-94 OS=Nicotiana tabacum PE=2 SV=1
Unigene0071858	1377	0	4.0504	11.9838	Up	8.3661e-102	2.7792e-100	gi|357448019|ref|XP_003594285.1|	97.4	7e-19	14 kDa proline-rich protein DC2.15 [Medicago truncatula]	sp|Q02817|MUC2_HUMAN	99.4	6e-20	Mucin-2 OS=Homo sapiens GN=MUC2 PE=1 SV=2
Unigene0080993	931	0	5.9908	12.5485	Up	8.3661e-102	2.7786e-100	gi|449016001|dbj|BAM79403.1|	83.2	8e-15	similar to hedgehog protein [Cyanidioschyzon merolae strain 10D]	sp|Q02817|MUC2_HUMAN	81.3	9e-15	Mucin-2 OS=Homo sapiens GN=MUC2 PE=1 SV=2
Unigene0083051	1745	0	3.1851	11.6371	Up	1.8816e-101	6.2262e-100	gi|514720017|ref|XP_004954381.1|	600	1e-170	PREDICTED: GTPase-activating protein gyp1-like [Setaria italica]	sp|O59737|GYP1_SCHPO	270	2e-71	GTPase-activating protein gyp1 OS=Schizosaccharomyces pombe (strain 972 / ATCC 24843) GN=gyp1 PE=3 SV=1
Unigene0069807	1138	0	4.8669	12.2488	Up	4.232e-101	1.3972e-99	gi|323453299|gb|EGB09171.1|	89.7	1e-16	hypothetical protein AURANDRAFT_63613 [Aureococcus anophagefferens]	--	--	--	--
Unigene0078290	464	0	11.9365	13.5431	Up	4.232e-101	1.3969e-99	--	--	--	--	--	--	--	--
Unigene0078922	1418	0	3.9059	11.9314	Up	4.232e-101	1.3966e-99	gi|507110364|emb|CDF34132.1|	160	7e-38	exoglucanase 3 1,4-beta-cellobiohydrolase3 family GH6, Exoglucanase 3 (Pyrenophora tritici-repentis (strain Pt-1C-BFP)), Predicted CDS Pa_4_2420 (Podospora anserina) [Chondrus crispus]	sp|P49075|GUX3_AGABI	375	6e-103	Exoglucanase 3 OS=Agaricus bisporus GN=cel3 PE=1 SV=1
Unigene0062410	1245	0	4.433	12.1141	Up	9.5181e-101	3.1302e-99	gi|148908697|gb|ABR17456.1|	114	5e-24	unknown [Picea sitchensis]	--	--	--	--
Unigene0088909	712	0	7.7515	12.9203	Up	9.5181e-101	3.1295e-99	gi|358346026|ref|XP_003637074.1|	145	6e-34	Cell wall-associated hydrolase, partial [Medicago truncatula]	--	--	--	--
Unigene0095178	374	0	14.705	13.844	Up	2.1407e-100	7.0128e-99	--	--	--	--	--	--	--	--
Unigene0046122	832	0	6.5634	12.6802	Up	1.0829e-99	3.5285e-98	--	--	--	--	--	--	--	--
Unigene0071781	2229	0	2.4324	11.2482	Up	5.4776e-99	1.7754e-97	gi|400131566|emb|CCH50966.1|	557	1e-161	T4.5 [Malus x robusta]	sp|P10978|POLX_TOBAC	332	6e-90	Retrovirus-related Pol polyprotein from transposon TNT 1-94 OS=Nicotiana tabacum PE=2 SV=1
Unigene0090824	400	0	13.5548	13.7265	Up	5.4776e-99	1.775e-97	gi|297727517|ref|NP_001176122.1|	125	2e-28	Os10g0374666 [Oryza sativa Japonica Group]	sp|C0LGP4|Y3475_ARATH	102	8e-22	Probable LRR receptor-like serine/threonine-protein kinase At3g47570 OS=Arabidopsis thaliana GN=At3g47570 PE=1 SV=1
Unigene0045885	701	0	7.6514	12.9015	Up	6.2319e-98	1.9992e-96	gi|530740483|gb|EQC38725.1|	177	1e-43	50S ribosomal protein L21e [Saprolegnia diclina VS20]	sp|Q02753|RL21A_YEAST	213	8e-55	60S ribosomal protein L21-A OS=Saccharomyces cerevisiae (strain ATCC 204508 / S288c) GN=RPL21A PE=1 SV=1
Unigene0051239	850	0	6.2873	12.6182	Up	1.4016e-97	4.476e-96	gi|78127410|gb|ABB22037.1|	187	2e-46	cell 12A endoglucanase [Phytophthora ramorum]	sp|P22669|GUN_ASPAC	297	7e-80	Endoglucanase-1 OS=Aspergillus aculeatus PE=1 SV=1
Unigene0045944	509	0	10.3849	13.3422	Up	1.5946e-96	5.0492e-95	--	--	--	--	--	--	--	--
Unigene0063175	808	0	6.5419	12.6755	Up	1.5946e-96	5.048e-95	gi|348665872|gb|EGZ05700.1|	99	1e-19	hypothetical protein PHYSODRAFT_341906 [Phytophthora sojae]	--	--	--	--
Unigene0077594	1847	0	2.8619	11.4828	Up	1.5946e-96	5.0468e-95	gi|114797032|gb|ABI79453.1|	218	4e-55	alkaline serine protease [labyrinthulid quahog parasite QPX]	sp|P58371|SPM1_MAGO7	697	0	Subtilisin-like proteinase Spm1 OS=Magnaporthe oryzae (strain 70-15 / ATCC MYA-4617 / FGSC 8958) GN=SPM1 PE=3 SV=1
Unigene0072966	917	0	5.7431	12.4876	Up	3.5864e-96	1.1321e-94	gi|452822200|gb|EME29222.1|	287	2e-76	40S ribosomal protein S6e [Galdieria sulphuraria]	sp|Q9C0Z7|RS6B_SCHPO	369	2e-101	40S ribosomal protein S6-B OS=Schizosaccharomyces pombe (strain 972 / ATCC 24843) GN=rps6b PE=1 SV=1
Unigene0074457	1111	0	4.7228	12.2054	Up	8.0662e-96	2.5421e-94	gi|357132037|ref|XP_003567639.1|	340	5e-92	PREDICTED: calnexin homolog 1-like [Brachypodium distachyon]	sp|Q6Q487|CALX_ASPFU	536	1e-151	Calnexin homolog OS=Neosartorya fumigata (strain ATCC MYA-4609 / Af293 / CBS 101355 / FGSC A1100) GN=AFUA_4G12850 PE=2 SV=2
Unigene0087561	352	0	14.9063	13.8636	Up	8.0662e-96	2.5415e-94	gi|357436101|ref|XP_003588326.1|	35	3e-07	ATP synthase subunit alpha [Medicago truncatula]	--	--	--	--
Unigene0090724	1263	0	4.1544	12.0204	Up	8.0662e-96	2.5409e-94	gi|124359510|gb|ABD28627.2|	102	2e-32	RNA-directed DNA polymerase (Reverse transcriptase); Ribonuclease H [Medicago truncatula]	--	--	--	--
Unigene0073723	1202	0	4.3491	12.0865	Up	1.8142e-95	5.7028e-94	gi|298706843|emb|CBJ25807.1|	107	5e-22	conserved unknown protein [Ectocarpus siliculosus]	--	--	--	--
Unigene0095618	566	0	9.236	13.1731	Up	1.8142e-95	5.7015e-94	--	--	--	--	--	--	--	--
Unigene0051373	983	0	5.2982	12.3713	Up	4.0803e-95	1.2784e-93	gi|452823718|gb|EME30726.1|	285	2e-75	60S ribosomal protein L7Ae isoform 2 [Galdieria sulphuraria]	sp|P29453|RL8B_YEAST	364	6e-100	60S ribosomal protein L8-B OS=Saccharomyces cerevisiae (strain ATCC 204508 / S288c) GN=RPL8B PE=1 SV=3
Unigene0076459	947	0	5.4996	12.4251	Up	4.0803e-95	1.2781e-93	gi|449016135|dbj|BAM79537.1|	83.6	6e-15	similar to hedgehog protein [Cyanidioschyzon merolae strain 10D]	sp|Q54LY1|Y6311_DICDI	87	2e-16	G8 domain-containing protein DDB_G0286311 OS=Dictyostelium discoideum GN=DDB_G0286311 PE=3 SV=1
Unigene0084017	729	0	7.1442	12.8026	Up	4.0803e-95	1.2778e-93	gi|115462265|ref|NP_001054732.1|	228	1e-58	Os05g0163000 [Oryza sativa Japonica Group]	sp|P40329|SYRC_RAT	129	3e-29	Arginine--tRNA ligase, cytoplasmic OS=Rattus norvegicus GN=Rars PE=1 SV=2
Unigene0061257	1436	0	3.6133	11.8191	Up	9.1769e-95	2.8607e-93	gi|514737094|ref|XP_004958688.1|	164	7e-39	PREDICTED: extensin-like [Setaria italica]	sp|P11113|SR4_PHYPO	301	8e-81	Spherulin-4 OS=Physarum polycephalum PE=2 SV=1
Unigene0087075	1915	0	2.7095	11.4038	Up	9.1769e-95	2.86e-93	gi|115434740|ref|NP_001042128.1|	417	1e-115	Os01g0168300 [Oryza sativa Japonica Group]	--	--	--	--
Unigene0073013	1600	0	3.2308	11.6577	Up	2.064e-94	6.4176e-93	gi|452825626|gb|EME32622.1|	542	1e-152	S-adenosylmethionine synthetase [Galdieria sulphuraria]	sp|P48466|METK_NEUCR	676	0	S-adenosylmethionine synthase OS=Neurospora crassa (strain ATCC 24698 / 74-OR23-1A / CBS 708.71 / DSM 1257 / FGSC 987) GN=eth-1 PE=2 SV=1
Unigene0090978	3321	0	1.5565	10.6041	Up	2.064e-94	6.4161e-93	gi|508703673|gb|EOX95569.1|	760	0	DNA/RNA polymerases superfamily protein [Theobroma cacao]	sp|Q99315|YG31B_YEAST	383	6e-105	Transposon Ty3-G Gag-Pol polyprotein OS=Saccharomyces cerevisiae (strain ATCC 204508 / S288c) GN=TY3B-G PE=1 SV=3
Unigene0100351	677	0	7.6356	12.8985	Up	2.064e-94	6.4146e-93	gi|115470545|ref|NP_001058871.1|	88.2	1e-16	Os07g0142500 [Oryza sativa Japonica Group]	sp|Q8R4X3|RBM12_MOUSE	65.5	3e-10	RNA-binding protein 12 OS=Mus musculus GN=Rbm12 PE=1 SV=3
Unigene0073036	986	0	5.223	12.3507	Up	4.6421e-94	1.4377e-92	gi|356554609|ref|XP_003545637.1|	94.4	4e-18	PREDICTED: filament-like plant protein-like [Glycine max]	sp|P58775|TPM2_RAT	531	2e-150	Tropomyosin beta chain OS=Rattus norvegicus GN=Tpm2 PE=2 SV=1
Unigene0159078	768	0	6.6802	12.7057	Up	1.0441e-93	3.2247e-92	--	--	--	--	--	--	--	--
Unigene0045908	1321	0	3.869	11.9177	Up	2.3482e-93	7.246e-92	gi|301119899|ref|XP_002907677.1|	463	1e-129	fructose-bisphosphate aldolase [Phytophthora infestans T30-4]	sp|Q96UH7|ALF1_PARBA	597	8e-170	Fructose-bisphosphate aldolase 1 OS=Paracoccidioides brasiliensis (strain ATCC MYA-826 / Pb01) GN=FBA1 PE=1 SV=3
Unigene0071962	731	0	6.9652	12.7659	Up	5.2813e-93	1.6248e-91	gi|384252647|gb|EIE26123.1|	99.8	6e-20	hypothetical protein COCSUDRAFT_61117 [Coccomyxa subellipsoidea C-169]	--	--	--	--
Unigene0044407	1198	0	4.2176	12.0422	Up	2.6715e-92	8.1539e-91	gi|145353601|ref|XP_001421096.1|	482	1e-135	Receptor of activated protein kinase C 1A, component of 40S small ribosomal subunit [Ostreococcus lucimarinus CCE9901]	sp|Q01369|GBLP_NEUCR	615	3e-175	Guanine nucleotide-binding protein subunit beta-like protein OS=Neurospora crassa (strain ATCC 24698 / 74-OR23-1A / CBS 708.71 / DSM 1257 / FGSC 987) GN=cpc-2 PE=3 SV=1
Unigene0046624	836	0	6.0439	12.5613	Up	2.6715e-92	8.1521e-91	--	--	--	--	--	--	--	--
Unigene0073277	1089	0	4.6398	12.1798	Up	2.6715e-92	8.1502e-91	gi|475574869|gb|EMT17099.1|	316	6e-85	60S acidic ribosomal protein P0 [Aegilops tauschii]	sp|Q9C3Z6|RLA0_PODAS	488	4e-137	60S acidic ribosomal protein P0 OS=Podospora anserina PE=3 SV=1
Unigene0077381	1090	0	4.6355	12.1785	Up	2.6715e-92	8.1484e-91	gi|385283154|gb|AFI58111.1|	179	1e-43	type 1 rhodopsin, partial [Chlorella vulgaris]	sp|Q9UW81|NOP1_NEUCR	357	7e-98	Opsin-1 OS=Neurospora crassa (strain ATCC 24698 / 74-OR23-1A / CBS 708.71 / DSM 1257 / FGSC 987) GN=nop-1 PE=1 SV=1
Unigene0062531	930	0	5.4121	12.402	Up	6.0085e-92	1.8273e-90	gi|226506500|ref|NP_001149076.1|	80.1	7e-14	arabinose-proton symporter [Zea mays]	sp|P39932|STL1_YEAST	83.6	2e-15	Sugar transporter STL1 OS=Saccharomyces cerevisiae (strain ATCC 204508 / S288c) GN=STL1 PE=1 SV=2
Unigene0064561	1034	0	4.8678	12.2491	Up	6.0085e-92	1.8269e-90	gi|449016135|dbj|BAM79537.1|	53.9	3e-09	similar to hedgehog protein [Cyanidioschyzon merolae strain 10D]	sp|Q05049|MUC1_XENLA	70.9	1e-11	Integumentary mucin C.1 (Fragment) OS=Xenopus laevis PE=2 SV=1
Unigene0072891	516	0	9.7544	13.2518	Up	6.0085e-92	1.8264e-90	gi|297601419|ref|NP_001050814.2|	107	2e-22	Os03g0657400 [Oryza sativa Japonica Group]	sp|Q9FG77|WRKY2_ARATH	70.1	7e-12	Probable WRKY transcription factor 2 OS=Arabidopsis thaliana GN=WRKY2 PE=2 SV=1
Unigene0059593	1648	0	3.0424	11.571	Up	1.3514e-91	4.0967e-90	gi|9802525|gb|AAF99727.1|AC004557_6	115	3e-31	F17L21.7 [Arabidopsis thaliana]	sp|P92519|M810_ARATH	90.1	4e-17	Uncharacterized mitochondrial protein AtMg00810 OS=Arabidopsis thaliana GN=AtMg00810 PE=4 SV=1
Unigene0069077	601	0	8.3425	13.0263	Up	1.3514e-91	4.0958e-90	--	--	--	--	--	--	--	--
Unigene0078555	990	0	5.0645	12.3062	Up	1.3514e-91	4.0949e-90	gi|502123761|ref|XP_004498248.1|	340	4e-92	PREDICTED: 40S ribosomal protein S2-4-like [Cicer arietinum]	sp|P25443|RS2_YEAST	361	4e-99	40S ribosomal protein S2 OS=Saccharomyces cerevisiae (strain ATCC 204508 / S288c) GN=RPS2 PE=1 SV=3
Unigene0082321	1961	0	2.5469	11.3145	Up	3.0394e-91	9.1891e-90	gi|470103140|ref|XP_004288002.1|	578	1e-163	PREDICTED: UPF0481 protein At3g47200-like [Fragaria vesca subsp. vesca]	sp|Q9SD53|Y3720_ARATH	205	1e-51	UPF0481 protein At3g47200 OS=Arabidopsis thaliana GN=At3g47200 PE=1 SV=1
Unigene0097810	1047	0	4.7702	12.2198	Up	3.0394e-91	9.1871e-90	gi|514707350|ref|XP_004951273.1|	162	1e-38	PREDICTED: BAG family molecular chaperone regulator 6-like [Setaria italica]	sp|O82345|BAG6_ARATH	53.1	3e-06	BAG family molecular chaperone regulator 6 OS=Arabidopsis thaliana GN=BAG6 PE=1 SV=1
Unigene0070837	840	0	5.9226	12.532	Up	6.8359e-91	2.0612e-89	gi|15223002|ref|NP_172848.1|	195	1e-48	translation initiation factor eIF-5A [Arabidopsis thaliana]	sp|O94083|IF5A_CANAL	236	2e-61	Eukaryotic translation initiation factor 5A OS=Candida albicans (strain SC5314 / ATCC MYA-2876) GN=ANB1 PE=3 SV=1
Unigene0079070	1506	0	3.3034	11.6897	Up	6.8359e-91	2.0607e-89	gi|449016135|dbj|BAM79537.1|	123	1e-26	similar to hedgehog protein [Cyanidioschyzon merolae strain 10D]	sp|Q4WC60|BTGE_ASPFU	258	1e-67	Probable beta-glucosidase btgE OS=Neosartorya fumigata (strain ATCC MYA-4609 / Af293 / CBS 101355 / FGSC A1100) GN=btgE PE=3 SV=2
Unigene0130989	1346	0	3.6961	11.8518	Up	6.8359e-91	2.0602e-89	gi|502175236|ref|XP_004515694.1|	172	1e-41	PREDICTED: UPF0329 protein ECU05_1680/ECU11_0050-like isoform X1 [Cicer arietinum]	sp|Q8STA9|Y5G8_ENCCU	61.2	2e-08	UPF0329 protein ECU05_1680/ECU11_0050 OS=Encephalitozoon cuniculi (strain GB-M1) GN=ECU05_1680 PE=3 SV=1
Unigene0044035	1596	0	3.105	11.6004	Up	1.5375e-90	4.6223e-89	gi|225446940|ref|XP_002263849.1|	120	1e-25	PREDICTED: probable polyol transporter 4 [Vitis vinifera]	sp|P0CE00|MPH3_YEAST	310	2e-83	Alpha-glucosides permease MPH3 OS=Saccharomyces cerevisiae (strain ATCC 204508 / S288c) GN=MPH3 PE=1 SV=1
Unigene0070319	371	0	13.3572	13.7053	Up	1.5375e-90	4.6213e-89	--	--	--	--	--	--	--	--
Unigene0080225	2053	0	2.4138	11.2371	Up	1.5375e-90	4.6202e-89	--	--	--	--	--	--	--	--
Unigene0045931	916	0	5.3887	12.3957	Up	3.4579e-90	1.0359e-88	gi|17221648|dbj|BAB78478.1|	77.4	4e-13	preproMP73 [Cucurbita maxima]	sp|Q8MKI3|TNNT3_BOVIN	512	2e-144	Troponin T, fast skeletal muscle OS=Bos taurus GN=Tnnt3 PE=2 SV=1
Unigene0053429	1057	0	4.6699	12.1892	Up	3.4579e-90	1.0357e-88	gi|514775164|ref|XP_004968163.1|	54.7	4e-06	PREDICTED: mucin-5AC-like isoform X2 [Setaria italica]	sp|A1DME8|EGLB_NEOFI	405	3e-112	Probable endo-beta-1,4-glucanase B OS=Neosartorya fischeri (strain ATCC 1020 / DSM 3700 / FGSC A1164 / NRRL 181) GN=eglB PE=3 SV=1
Unigene0072786	450	0	10.9691	13.4212	Up	3.4579e-90	1.0354e-88	gi|460412439|ref|XP_004251608.1|	60.8	9e-09	PREDICTED: proline-rich receptor-like protein kinase PERK15-like [Solanum lycopersicum]	sp|P22151|GRG1_NEUCR	92	1e-18	Glucose-repressible gene protein OS=Neurospora crassa (strain ATCC 24698 / 74-OR23-1A / CBS 708.71 / DSM 1257 / FGSC 987) GN=grg-1 PE=2 SV=1
Unigene0074506	1144	0	4.3148	12.0751	Up	3.4579e-90	1.0352e-88	gi|357488207|ref|XP_003614391.1|	56.6	1e-06	Tar1p [Medicago truncatula]	--	--	--	--
Unigene0072900	872	0	5.6384	12.4611	Up	7.7771e-90	2.3231e-88	gi|357122229|ref|XP_003562818.1|	81.6	2e-14	PREDICTED: polyol transporter 5-like [Brachypodium distachyon]	sp|P07921|LACP_KLULA	129	3e-29	Lactose permease OS=Kluyveromyces lactis (strain ATCC 8585 / CBS 2359 / DSM 70799 / NBRC 1267 / NRRL Y-1140 / WM37) GN=LAC12 PE=3 SV=1
Unigene0077774	1201	0	4.0938	11.9992	Up	7.7771e-90	2.3226e-88	--	--	--	--	--	--	--	--
Unigene0099003	1210	0	4.0634	11.9885	Up	7.7771e-90	2.3221e-88	gi|302823200|ref|XP_002993254.1|	61.6	4e-08	hypothetical protein SELMODRAFT_449075 [Selaginella moellendorffii]	sp|B4F777|HMGN5_RAT	55.8	6e-07	High mobility group nucleosome-binding domain-containing protein 5 OS=Rattus norvegicus GN=Hmgn5 PE=2 SV=1
Unigene0063311	945	0	5.1617	12.3336	Up	3.934e-89	1.1679e-87	--	--	--	--	--	--	--	--
Unigene0077710	696	0	7.0083	12.7748	Up	3.934e-89	1.1676e-87	gi|2913885|dbj|BAA24969.1|	346	2e-94	cytochrome oxidase subunit I [Eustigmatos magnus]	sp|P00402|COX1_EMEND	400	3e-111	Cytochrome c oxidase subunit 1 OS=Emericella nidulans GN=cox1 PE=3 SV=2
Unigene0062769	1808	0	2.6871	11.3918	Up	8.848e-89	2.6191e-87	gi|386363671|emb|CBL93634.1|	597	1e-169	mitochondrial chaperonin 60 precursor [Chlamydomonas reinhardtii]	sp|Q5B041|HSP60_EMENI	873	0	Heat shock protein 60 OS=Emericella nidulans (strain FGSC A4 / ATCC 38163 / CBS 112.46 / NRRL 194 / M139) GN=hsp60 PE=1 SV=1
Unigene0095944	1260	0	3.8404	11.907	Up	1.99e-88	5.8803e-87	gi|452824604|gb|EME31606.1|	412	1e-113	60S ribosomal protein L4 [Galdieria sulphuraria]	sp|P35679|RL4A_SCHPO	434	5e-121	60S ribosomal protein L4-A OS=Schizosaccharomyces pombe (strain 972 / ATCC 24843) GN=rpl4a PE=1 SV=2
Unigene0098552	625	0	7.7423	12.9185	Up	1.99e-88	5.8791e-87	--	--	--	--	--	--	--	--
Unigene0045940	789	0	6.1083	12.5766	Up	4.4757e-88	1.3179e-86	gi|110225672|ref|YP_665678.1|	126	5e-28	ATP synthase F0 subunit 6 [Nephroselmis olivacea]	sp|P92480|ATP6_EQUAS	405	2e-112	ATP synthase subunit a OS=Equus asinus GN=MT-ATP6 PE=3 SV=1
Unigene0055197	470	0	10.2129	13.3181	Up	1.0066e-87	2.9551e-86	--	--	--	--	--	--	--	--
Unigene0094942	223	0	21.4378	14.3879	Up	2.264e-87	6.626e-86	--	--	--	--	--	--	--	--
Unigene0071512	208	0	22.8903	14.4824	Up	5.092e-87	1.4851e-85	gi|1545805|dbj|BAA10929.1|	51.2	6e-11	cytochrome P450 like_TBP [Nicotiana tabacum]	--	--	--	--
Unigene0072556	710	0	6.7059	12.7112	Up	5.092e-87	1.4848e-85	--	--	--	--	--	--	--	--
Unigene0072152	743	0	6.3819	12.6398	Up	1.1452e-86	3.3286e-85	gi|470101239|ref|XP_004287084.1|	78.2	2e-13	PREDICTED: leucine-rich repeat extensin-like protein 4-like [Fragaria vesca subsp. vesca]	sp|Q02817|MUC2_HUMAN	75.9	3e-13	Mucin-2 OS=Homo sapiens GN=MUC2 PE=1 SV=2
Unigene0091734	1972	0	2.4045	11.2315	Up	1.1452e-86	3.3278e-85	gi|38325813|gb|AAR17079.1|	847	0	heat shock protein 70-2 [Nicotiana tabacum]	sp|Q96W30|HSP72_PARBA	881	0	Heat shock 70 kDa protein 2 OS=Paracoccidioides brasiliensis (strain ATCC MYA-826 / Pb01) GN=HSP70-2 PE=2 SV=2
Unigene0044127	1307	0	3.6131	11.819	Up	2.5758e-86	7.4604e-85	gi|348679847|gb|EGZ19663.1|	347	4e-94	zinc-dependent alcohol dehydrogenase [Phytophthora sojae]	sp|Q9P6C8|ADH1_NEUCR	537	8e-152	Alcohol dehydrogenase 1 OS=Neurospora crassa (strain ATCC 24698 / 74-OR23-1A / CBS 708.71 / DSM 1257 / FGSC 987) GN=adh-1 PE=3 SV=1
Unigene0074327	1005	0	4.6988	12.1981	Up	2.5758e-86	7.4588e-85	gi|226507767|ref|NP_001147360.1|	469	1e-131	40S ribosomal protein S4 [Zea mays]	sp|O59950|RS4_YARLI	421	6e-117	40S ribosomal protein S4 OS=Yarrowia lipolytica (strain CLIB 122 / E 150) GN=RPS4 PE=2 SV=1
Unigene0097562	1671	0	2.8144	11.4586	Up	5.7932e-86	1.6747e-84	gi|507115576|emb|CDF39033.1|	714	0	ATP synthase subunit alpha, mitochondrial [Chondrus crispus]	sp|P37211|ATPA_NEUCR	888	0	ATP synthase subunit alpha, mitochondrial OS=Neurospora crassa (strain ATCC 24698 / 74-OR23-1A / CBS 708.71 / DSM 1257 / FGSC 987) GN=atp-1 PE=3 SV=1
Unigene0059303	1487	0	3.1496	11.621	Up	1.3029e-85	3.752e-84	--	--	--	--	--	--	--	--
Unigene0069883	929	0	5.0414	12.2996	Up	1.3029e-85	3.7512e-84	gi|226528409|ref|NP_001147361.1|	313	5e-84	60S ribosomal protein L5-2 [Zea mays]	sp|O59953|RL5_NEUCR	415	2e-115	60S ribosomal protein L5 OS=Neurospora crassa (strain ATCC 24698 / 74-OR23-1A / CBS 708.71 / DSM 1257 / FGSC 987) GN=rpl-5 PE=3 SV=1
Unigene0074800	645	0	7.2612	12.826	Up	1.3029e-85	3.7504e-84	gi|414873598|tpg|DAA52155.1|	157	1e-37	TPA: 40S ribosomal protein S26 [Zea mays]	sp|P21772|RS26_NEUCR	228	2e-59	40S ribosomal protein S26E OS=Neurospora crassa (strain ATCC 24698 / 74-OR23-1A / CBS 708.71 / DSM 1257 / FGSC 987) GN=rps-26 PE=3 SV=2
Unigene0077635	795	0	5.8911	12.5243	Up	1.3029e-85	3.7496e-84	gi|15242248|ref|NP_197636.1|	286	5e-76	60S ribosomal protein L10a-3 [Arabidopsis thaliana]	sp|Q7RZS0|RL10A_NEUCR	391	3e-108	60S ribosomal protein L10a OS=Neurospora crassa (strain ATCC 24698 / 74-OR23-1A / CBS 708.71 / DSM 1257 / FGSC 987) GN=rpl-10a PE=3 SV=1
Unigene0075135	660	0	7.0667	12.7868	Up	2.9304e-85	8.4171e-84	gi|8131699|dbj|BAA96366.1|	242	4e-63	cytoplasmic ribosomal protein S13 [Panax ginseng]	sp|P33192|RS13_CANMA	247	6e-65	40S ribosomal protein S13 OS=Candida maltosa GN=RPS13 PE=3 SV=2
Unigene0046224	748	0	6.2093	12.6002	Up	6.5908e-85	1.8882e-83	gi|159488620|ref|XP_001702303.1|	290	2e-77	ribosomal protein S9, component of cytosolic 80S ribosome and 40S small subunit [Chlamydomonas reinhardtii]	sp|P52810|RS9_PODAS	338	2e-92	40S ribosomal protein S9 OS=Podospora anserina GN=RPS9 PE=3 SV=1
Unigene0053971	606	0	7.6643	12.9039	Up	6.5908e-85	1.8878e-83	gi|530734163|gb|EQC32405.1|	96.3	4e-19	60S ribosomal protein L39 [Saprolegnia diclina VS20]	sp|Q6BHV8|RL39_DEBHA	99.8	1e-20	60S ribosomal protein L39 OS=Debaryomyces hansenii (strain ATCC 36239 / CBS 767 / JCM 1990 / NBRC 0083 / IGC 2968) GN=RPL39 PE=3 SV=1
Unigene0097231	2365	0	1.9639	10.9395	Up	6.5908e-85	1.8874e-83	gi|299115674|emb|CBN75874.1|	612	1e-173	DEAD box helicase [Ectocarpus siliculosus]	sp|Q0UWA6|DED1_PHANO	1070	0	ATP-dependent RNA helicase DED1 OS=Phaeosphaeria nodorum (strain SN15 / ATCC MYA-4574 / FGSC 10173) GN=DED1 PE=3 SV=1
Unigene0100003	758	0	6.1274	12.5811	Up	6.5908e-85	1.887e-83	gi|226494845|ref|NP_001149301.1|	168	1e-40	LOC100282924 [Zea mays]	sp|Q9FMV5|NFYC4_ARATH	156	1e-37	Nuclear transcription factor Y subunit C-4 OS=Arabidopsis thaliana GN=NFYC4 PE=2 SV=1
Unigene0044501	1466	0	3.1284	11.6112	Up	7.4984e-84	2.1243e-82	gi|298708264|emb|CBJ48327.1|	152	2e-35	endo alpha-1,4 polygalactosaminidase precusor [Ectocarpus siliculosus]	sp|P08640|MUC1_YEAST	46.6	1e-09	Flocculation protein FLO11 OS=Saccharomyces cerevisiae (strain ATCC 204508 / S288c) GN=MUC1 PE=1 SV=2
Unigene0062515	1174	0	3.89	11.9256	Up	1.6865e-83	4.7646e-82	gi|514810012|ref|XP_004979820.1|	76.3	1e-12	PREDICTED: vegetative cell wall protein gp1-like [Setaria italica]	sp|Q9FPQ6|GP1_CHLRE	67.8	2e-10	Vegetative cell wall protein gp1 OS=Chlamydomonas reinhardtii GN=GP1 PE=2 SV=1
Unigene0079668	1087	0	4.1835	12.0305	Up	3.793e-83	1.0671e-81	--	--	--	--	--	--	--	--
Unigene0094502	1848	0	2.4607	11.2649	Up	3.793e-83	1.0669e-81	gi|514815519|ref|XP_004982513.1|	505	1e-141	PREDICTED: endoribonuclease Dicer homolog 2a-like isoform X1 [Setaria italica]	sp|Q10HL3|DCL2A_ORYSJ	486	2e-136	Endoribonuclease Dicer homolog 2a OS=Oryza sativa subsp. japonica GN=DCL2A PE=2 SV=1
Unigene0098278	873	0	5.209	12.3468	Up	3.793e-83	1.0667e-81	--	--	--	--	--	--	--	--
Unigene0083939	816	0	5.549	12.438	Up	8.5309e-83	2.3916e-81	gi|475446295|gb|EMT01564.1|	241	1e-62	E3 ubiquitin-protein ligase CIP8 [Aegilops tauschii]	sp|P0CH30|RING1_GOSHI	96.3	2e-19	E3 ubiquitin-protein ligase RING1 OS=Gossypium hirsutum GN=RING1 PE=2 SV=1
Unigene0046237	917	0	4.9166	12.2634	Up	1.9187e-82	5.3677e-81	gi|212274995|ref|NP_001130665.1|	110	4e-23	uncharacterized protein LOC100191768 precursor [Zea mays]	sp|A1DBS6|EGLD_NEOFI	193	1e-48	Probable endo-beta-1,4-glucanase D OS=Neosartorya fischeri (strain ATCC 1020 / DSM 3700 / FGSC A1164 / NRRL 181) GN=eglD PE=3 SV=1
Unigene0064220	1411	0	3.1953	11.6417	Up	1.9187e-82	5.3666e-81	--	--	--	--	--	--	--	--
Unigene0070972	790	0	5.707	12.4785	Up	1.9187e-82	5.3655e-81	--	--	--	--	--	--	--	--
Unigene0078152	1155	0	3.8867	11.9243	Up	4.3153e-82	1.2027e-80	gi|117606933|gb|ABK42021.1|	134	3e-30	vegetative cell wall protein [Chlamydomonas incerta]	sp|Q9FPQ6|GP1_CHLRE	132	6e-30	Vegetative cell wall protein gp1 OS=Chlamydomonas reinhardtii GN=GP1 PE=2 SV=1
Unigene0080583	499	0	8.9183	13.1226	Up	2.1829e-81	6.049e-80	gi|527203623|gb|EPS70027.1|	55.1	7e-07	hypothetical protein M569_04734, partial [Genlisea aurea]	--	--	--	--
Unigene0044386	1370	0	3.2342	11.6592	Up	4.9095e-81	1.3571e-79	gi|449015697|dbj|BAM79099.1|	83.6	1e-14	similar to trefoil factor [Cyanidioschyzon merolae strain 10D]	sp|B9W4V8|APO1_COPRA	98.6	1e-19	Aromatic peroxygenase (Fragments) OS=Coprinellus radians GN=APO PE=1 SV=2
Unigene0070722	654	0	6.7452	12.7196	Up	1.1042e-80	3.0448e-79	gi|502109361|ref|XP_004493627.1|	191	1e-47	PREDICTED: probable histone H2AXb-like [Cicer arietinum]	sp|Q0U1A1|H2A_PHANO	263	7e-70	Histone H2A OS=Phaeosphaeria nodorum (strain SN15 / ATCC MYA-4574 / FGSC 10173) GN=HTA1 PE=3 SV=1
Unigene0093666	1109	0	3.9603	11.9514	Up	2.4834e-80	6.8214e-79	gi|255966066|gb|ACU45318.1|	699	0	actin [Rhodomonas sp. CCMP768]	sp|P02578|ACT1_ACACA	707	0	Actin-1 OS=Acanthamoeba castellanii PE=1 SV=1
Unigene0044771	1015	0	4.3079	12.0728	Up	5.5855e-80	1.5311e-78	gi|302838125|ref|XP_002950621.1|	43.1	2e-06	metalloproteinase, extracellular matrix glycoprotein VMP22 [Volvox carteri f. nagariensis]	sp|Q01302|CCG6_NEUCR	98.6	6e-20	Clock-controlled protein 6 OS=Neurospora crassa (strain ATCC 24698 / 74-OR23-1A / CBS 708.71 / DSM 1257 / FGSC 987) GN=ccg-6 PE=2 SV=2
Unigene0054618	1222	0	3.5782	11.805	Up	5.5855e-80	1.5308e-78	gi|225462809|ref|XP_002266004.1|	399	1e-110	PREDICTED: 2-hydroxyacyl-CoA lyase [Vitis vinifera]	sp|Q9LF46|HACL_ARATH	375	5e-103	2-hydroxyacyl-CoA lyase OS=Arabidopsis thaliana GN=HACL PE=2 SV=1
Unigene0070774	1880	0	2.3258	11.1835	Up	5.5855e-80	1.5305e-78	--	--	--	--	--	--	--	--
Unigene0080661	1542	0	2.8356	11.4694	Up	5.5855e-80	1.5301e-78	gi|301107277|ref|XP_002902721.1|	459	1e-128	adenosylhomocysteinase [Phytophthora infestans T30-4]	sp|P83783|SAHH_CANAL	688	0	Adenosylhomocysteinase OS=Candida albicans (strain SC5314 / ATCC MYA-2876) GN=SAH1 PE=1 SV=2
Unigene0096598	1199	0	3.6468	11.8324	Up	5.5855e-80	1.5298e-78	gi|530729797|gb|EQC28039.1|	71.6	4e-11	hypothetical protein SDRG_14135 [Saprolegnia diclina VS20]	sp|P07524|TYRO_STRAT	84.7	1e-15	Tyrosinase OS=Streptomyces antibioticus GN=melC2 PE=3 SV=2
Unigene0097237	1460	0	2.9949	11.5483	Up	5.5855e-80	1.5295e-78	gi|76262500|gb|ABA41400.1|	195	2e-48	pherophorin-C2 protein precursor [Chlamydomonas reinhardtii]	sp|Q95JC9|PRP_PIG	203	3e-51	Basic proline-rich protein OS=Sus scrofa PE=1 SV=2
Unigene0062530	1136	0	3.8319	11.9038	Up	1.2562e-79	3.4289e-78	gi|460398959|ref|XP_004245014.1|	124	3e-27	PREDICTED: probable inositol transporter 2-like [Solanum lycopersicum]	sp|P39932|STL1_YEAST	150	2e-35	Sugar transporter STL1 OS=Saccharomyces cerevisiae (strain ATCC 204508 / S288c) GN=STL1 PE=1 SV=2
Unigene0072871	664	0	6.5266	12.6721	Up	2.8254e-79	7.6963e-78	gi|449016926|dbj|BAM80328.1|	150	2e-35	similar to cytochrome c [Cyanidioschyzon merolae strain 10D]	sp|Q96VP3|CYC_COCLU	209	2e-53	Cytochrome c OS=Cochliobolus lunatus PE=3 SV=1
Unigene0075582	692	0	6.2625	12.6125	Up	2.8254e-79	7.6947e-78	gi|514767386|ref|XP_004966230.1|	256	2e-67	PREDICTED: 40S ribosomal protein S14-like isoform X7 [Setaria italica]	sp|P19115|RS14_NEUCR	271	4e-72	40S ribosomal protein S14 OS=Neurospora crassa (strain ATCC 24698 / 74-OR23-1A / CBS 708.71 / DSM 1257 / FGSC 987) GN=rps-14 PE=3 SV=2
Unigene0078649	650	0	6.6672	12.7029	Up	2.8254e-79	7.6932e-78	gi|470116831|ref|XP_004294578.1|	198	9e-50	PREDICTED: histone H4-like [Fragaria vesca subsp. vesca]	sp|P04914|H4_NEUCR	203	7e-52	Histone H4 OS=Neurospora crassa (strain ATCC 24698 / 74-OR23-1A / CBS 708.71 / DSM 1257 / FGSC 987) GN=hhf-1 PE=3 SV=2
Unigene0082948	604	0	7.1749	12.8087	Up	2.8254e-79	7.6916e-78	gi|422293454|gb|EKU20754.1|	70.1	4e-21	transcript antisense to ribosomal rna protein [Nannochloropsis gaditana CCMP526]	sp|Q8TGM6|TAR1_YEAST	108	2e-23	Protein TAR1 OS=Saccharomyces cerevisiae (strain ATCC 204508 / S288c) GN=TAR1 PE=2 SV=1
Unigene0096948	1270	0	3.4123	11.7365	Up	2.8254e-79	7.69e-78	gi|302840754|ref|XP_002951923.1|	73.6	1e-11	transcription factor jumonji domain-containing protein [Volvox carteri f. nagariensis]	sp|Q54GV8|Y8625_DICDI	87	3e-16	Uncharacterized transmembrane protein DDB_G0289901 OS=Dictyostelium discoideum GN=DDB_G0289901 PE=4 SV=1
Unigene0070270	1376	0	3.1353	11.6144	Up	6.3546e-79	1.725e-77	gi|115459228|ref|NP_001053214.1|	74.3	7e-12	Os04g0498700 [Oryza sativa Japonica Group]	sp|Q9FPQ6|GP1_CHLRE	71.2	2e-11	Vegetative cell wall protein gp1 OS=Chlamydomonas reinhardtii GN=GP1 PE=2 SV=1
Unigene0075599	1264	0	3.4131	11.7369	Up	6.3546e-79	1.7247e-77	gi|257041|gb|AAB23539.1|	107	8e-22	hydroxyproline-rich glycoprotein [Zea mays]	sp|Q9JM99|PRG4_MOUSE	109	5e-23	Proteoglycan 4 OS=Mus musculus GN=Prg4 PE=1 SV=2
Unigene0085395	1137	0	3.7944	11.8897	Up	6.3546e-79	1.7243e-77	gi|219113077|ref|XP_002186122.1|	69.3	2e-10	glycoprotein precursor [Phaeodactylum tricornutum CCAP 1055/1]	sp|P98088|MUC5A_HUMAN	75.1	9e-13	Mucin-5AC (Fragments) OS=Homo sapiens GN=MUC5AC PE=1 SV=3
Unigene0093230	605	0	7.1309	12.7999	Up	6.3546e-79	1.724e-77	gi|115438090|ref|NP_001043455.1|	66.6	4e-10	Os01g0592500 [Oryza sativa Japonica Group]	sp|Q9FK16|AGP22_ARATH	52.4	2e-06	Arabinogalactan peptide 22 OS=Arabidopsis thaliana GN=AGP22 PE=3 SV=1
Unigene0046171	601	0	7.1461	12.8029	Up	1.4292e-78	3.8611e-77	gi|470143796|ref|XP_004307554.1|	213	2e-54	PREDICTED: 40S ribosomal protein S15a-1-like [Fragaria vesca subsp. vesca]	sp|Q7RV75|RS22_NEUCR	236	8e-62	40S ribosomal protein S22 OS=Neurospora crassa (strain ATCC 24698 / 74-OR23-1A / CBS 708.71 / DSM 1257 / FGSC 987) GN=rps-22 PE=3 SV=1
Unigene0072749	712	0	6.032	12.5584	Up	1.4292e-78	3.8603e-77	gi|3402191|emb|CAA06411.1|	208	1e-52	40S ribosomal protein S11 [Cyanophora paradoxa]	sp|P0CX48|RS11B_YEAST	251	4e-66	40S ribosomal protein S11-B OS=Saccharomyces cerevisiae (strain ATCC 204508 / S288c) GN=RPS11B PE=1 SV=1
Unigene0074906	561	0	7.6556	12.9023	Up	1.4292e-78	3.8595e-77	gi|4235644|gb|AAD13304.1|	71.2	1e-11	polyprotein [Solanum lycopersicum]	sp|P05205|HP1_DROME	60.8	5e-09	Heterochromatin protein 1 OS=Drosophila melanogaster GN=Su(var)205 PE=1 SV=2
Unigene0044378	948	0	4.5099	12.1389	Up	3.2144e-78	8.6492e-77	gi|449016135|dbj|BAM79537.1|	88.6	2e-16	similar to hedgehog protein [Cyanidioschyzon merolae strain 10D]	sp|A1DJ47|EGLC_NEOFI	282	2e-75	Probable glucan endo-1,3-beta-glucosidase eglC OS=Neosartorya fischeri (strain ATCC 1020 / DSM 3700 / FGSC A1164 / NRRL 181) GN=eglC PE=3 SV=1
Unigene0063892	1010	0	4.2138	12.0409	Up	7.2296e-78	1.9399e-76	gi|299470097|emb|CBN78126.1|	82.8	1e-14	Haloacid dehalogenase-like hydrolase [Ectocarpus siliculosus]	sp|Q02817|MUC2_HUMAN	87	2e-16	Mucin-2 OS=Homo sapiens GN=MUC2 PE=1 SV=2
Unigene0064589	793	0	5.3669	12.3899	Up	7.2296e-78	1.9395e-76	gi|384251861|gb|EIE25338.1|	112	1e-23	HSP20-like chaperone [Coccomyxa subellipsoidea C-169]	sp|Q11118|WOS2_SCHPO	145	4e-34	Protein wos2 OS=Schizosaccharomyces pombe (strain 972 / ATCC 24843) GN=wos2 PE=2 SV=1
Unigene0080741	924	0	4.606	12.1693	Up	7.2296e-78	1.9391e-76	gi|514810142|ref|XP_004979883.1|	68.6	2e-10	PREDICTED: pollen-specific leucine-rich repeat extensin-like protein 1-like [Setaria italica]	sp|P98088|MUC5A_HUMAN	73.9	2e-12	Mucin-5AC (Fragments) OS=Homo sapiens GN=MUC5AC PE=1 SV=3
Unigene0044754	1808	0	2.3432	11.1943	Up	1.626e-77	4.3499e-76	gi|502134284|ref|XP_004502063.1|	426	1e-117	PREDICTED: oligopeptide transporter 7-like [Cicer arietinum]	sp|P40900|ISP4_SCHPO	553	2e-156	Sexual differentiation process protein isp4 OS=Schizosaccharomyces pombe (strain 972 / ATCC 24843) GN=isp4 PE=2 SV=2
Unigene0061851	840	0	5.0434	12.3002	Up	1.626e-77	4.349e-76	--	--	--	--	--	--	--	--
Unigene0068713	692	0	6.1221	12.5798	Up	1.626e-77	4.3482e-76	gi|115483468|ref|NP_001065404.1|	225	8e-58	Os10g0563700 [Oryza sativa Japonica Group]	sp|Q7Z8P9|NDK_ASPFU	266	1e-70	Nucleoside diphosphate kinase OS=Neosartorya fumigata (strain ATCC MYA-4609 / Af293 / CBS 101355 / FGSC A1100) GN=ndk1 PE=3 SV=1
Unigene0069777	1279	0	3.3123	11.6936	Up	1.626e-77	4.3473e-76	--	--	--	--	--	--	--	--
Unigene0044488	1009	0	4.1794	12.0291	Up	3.6571e-77	9.7543e-76	gi|212274995|ref|NP_001130665.1|	244	2e-63	uncharacterized protein LOC100191768 precursor [Zea mays]	sp|O14405|GUN4_HYPJE	250	1e-65	Endoglucanase-4 OS=Hypocrea jecorina GN=cel61a PE=1 SV=1
Unigene0062761	487	0	8.6592	13.08	Up	3.6571e-77	9.7523e-76	gi|530739209|gb|EQC37451.1|	187	1e-46	40S ribosomal protein S8 [Saprolegnia diclina VS20]	sp|P0CX40|RS8B_YEAST	223	3e-58	40S ribosomal protein S8-B OS=Saccharomyces cerevisiae (strain ATCC 204508 / S288c) GN=RPS8B PE=1 SV=1
Unigene0073429	611	0	6.8701	12.7461	Up	8.2251e-77	2.1852e-75	gi|219114272|ref|XP_002176307.1|	56.6	4e-07	predicted protein [Phaeodactylum tricornutum CCAP 1055/1]	sp|Q9P7K6|SDO1L_SCHPO	73.6	1e-12	SDO1-like protein C21C3.19 OS=Schizosaccharomyces pombe (strain 972 / ATCC 24843) GN=SPBC21C3.19 PE=3 SV=1
Unigene0095735	1274	0	3.2948	11.686	Up	8.2251e-77	2.1847e-75	gi|507107772|emb|CDF41206.1|	82.4	2e-14	unnamed protein product [Chondrus crispus]	--	--	--	--
Unigene0068329	834	0	5.0098	12.2905	Up	1.8499e-76	4.8982e-75	gi|302828408|ref|XP_002945771.1|	110	3e-23	pathogenesis-related protein 1-like protein [Volvox carteri f. nagariensis]	sp|Q9FPQ6|GP1_CHLRE	91.7	6e-18	Vegetative cell wall protein gp1 OS=Chlamydomonas reinhardtii GN=GP1 PE=2 SV=1
Unigene0061022	1689	0	2.4623	11.2658	Up	4.1606e-76	1.0978e-74	gi|57283538|emb|CAG27609.1|	223	2e-56	monosaccharide transporter [Populus tremula x Populus tremuloides]	sp|P49374|HGT1_KLULA	486	2e-136	High-affinity glucose transporter OS=Kluyveromyces lactis (strain ATCC 8585 / CBS 2359 / DSM 70799 / NBRC 1267 / NRRL Y-1140 / WM37) GN=HGT1 PE=3 SV=1
Unigene0077061	1220	0	3.4088	11.735	Up	4.1606e-76	1.0976e-74	gi|356534894|ref|XP_003535986.1|	340	6e-92	PREDICTED: 40S ribosomal protein S3-3-like [Glycine max]	sp|O60128|RS3_SCHPO	348	5e-95	40S ribosomal protein S3 OS=Schizosaccharomyces pombe (strain 972 / ATCC 24843) GN=rps3 PE=1 SV=1
Unigene0051716	638	0	6.488	12.6636	Up	9.3577e-76	2.4622e-74	gi|460401382|ref|XP_004246204.1|	68.9	8e-11	PREDICTED: formin-like protein 14-like [Solanum lycopersicum]	sp|Q9UVI4|THYD_CLAFS	82.4	2e-15	Trihydrophobin OS=Claviceps fusiformis GN=TH1 PE=1 SV=1
Unigene0076095	897	0	4.6146	12.172	Up	9.3577e-76	2.4617e-74	--	--	--	--	--	--	--	--
Unigene0097961	768	0	5.3897	12.396	Up	9.3577e-76	2.4613e-74	gi|220966698|gb|ACL97363.1|	327	2e-88	elongation factor-1 alpha, partial [Ignatius tetrasporus]	sp|Q00251|EF1A_AURPU	365	2e-100	Elongation factor 1-alpha OS=Aureobasidium pullulans GN=TEF1 PE=3 SV=1
Unigene0070252	388	0	10.6183	13.3743	Up	2.1046e-75	5.5184e-74	--	--	--	--	--	--	--	--
Unigene0073045	1428	0	2.8851	11.4944	Up	2.1046e-75	5.5173e-74	gi|357469455|ref|XP_003605012.1|	91.3	6e-17	Zeaxanthin epoxidase [Medicago truncatula]	sp|B6D1N4|HPXO_KLEPN	88.2	1e-16	FAD-dependent urate hydroxylase OS=Klebsiella pneumoniae GN=hpxO PE=3 SV=1
Unigene0088336	559	0	7.3701	12.8475	Up	2.1046e-75	5.5162e-74	--	--	--	--	--	--	--	--
Unigene0089280	750	0	5.4932	12.4234	Up	2.1046e-75	5.5152e-74	gi|358346026|ref|XP_003637074.1|	64.7	2e-17	Cell wall-associated hydrolase, partial [Medicago truncatula]	--	--	--	--
Unigene0095585	634	0	6.4676	12.659	Up	4.7335e-75	1.2363e-73	gi|21595816|gb|AAM66134.1|	116	4e-25	translationally controlled tumor protein-like protein [Arabidopsis thaliana]	sp|Q10344|TCTP_SCHPO	164	3e-40	Translationally-controlled tumor protein homolog OS=Schizosaccharomyces pombe (strain 972 / ATCC 24843) GN=p23fy PE=1 SV=1
Unigene0098293	661	0	6.2034	12.5988	Up	4.7335e-75	1.2361e-73	gi|452825189|gb|EME32187.1|	175	9e-43	40S ribosomal protein S17 [Galdieria sulphuraria]	sp|P27770|RS17_NEUCR	256	9e-68	40S ribosomal protein S17 OS=Neurospora crassa (strain ATCC 24698 / 74-OR23-1A / CBS 708.71 / DSM 1257 / FGSC 987) GN=rps-17 PE=3 SV=1
Unigene0075584	1157	0	3.5104	11.7774	Up	2.3944e-74	6.1985e-73	gi|301121570|ref|XP_002908512.1|	306	5e-82	40S ribosomal protein SA [Phytophthora infestans T30-4]	sp|B2VY36|RSSA_PYRTR	540	8e-153	40S ribosomal protein S0 OS=Pyrenophora tritici-repentis (strain Pt-1C-BFP) GN=rps0 PE=3 SV=1
Unigene0064207	1279	0	3.1604	11.6259	Up	5.3853e-74	1.3877e-72	--	--	--	--	sp|P53252|PIL1_YEAST	355	3e-97	Sphingolipid long chain base-responsive protein PIL1 OS=Saccharomyces cerevisiae (strain ATCC 204508 / S288c) GN=PIL1 PE=1 SV=1
Unigene0078149	1581	0	2.5567	11.3201	Up	5.3853e-74	1.3874e-72	gi|508699750|gb|EOX91646.1|	785	0	Acetamidase/Formamidase family protein isoform 1 [Theobroma cacao]	sp|Q50228|FMDA_METME	437	8e-122	Formamidase OS=Methylophilus methylotrophus GN=fmdA PE=1 SV=1
Unigene0080345	795	0	5.0845	12.3119	Up	5.3853e-74	1.3872e-72	gi|42407452|dbj|BAD10385.1|	48.9	5e-06	far-red impaired response-like protein [Oryza sativa Japonica Group]	--	--	--	--
Unigene0072253	1205	0	3.3384	11.7049	Up	1.2112e-73	3.105e-72	--	--	--	--	--	--	--	--
Unigene0074511	1852	0	2.1721	11.0849	Up	1.2112e-73	3.1044e-72	gi|53749409|gb|AAU90267.1|	1262	0	Transposase family protein [Oryza sativa Japonica Group]	--	--	--	--
Unigene0045892	394	0	10.1606	13.3107	Up	2.7241e-73	6.9609e-72	--	--	--	--	--	--	--	--
Unigene0068683	1381	0	2.8988	11.5012	Up	2.7241e-73	6.9596e-72	--	--	--	--	--	--	--	--
Unigene0073042	664	0	6.029	12.5577	Up	2.7241e-73	6.9582e-72	gi|530732290|gb|EQC30532.1|	164	1e-39	50S ribosomal protein L32e [Saprolegnia diclina VS20]	sp|Q7RXY1|RL32_NEUCR	212	2e-54	60S ribosomal protein L32 OS=Neurospora crassa (strain ATCC 24698 / 74-OR23-1A / CBS 708.71 / DSM 1257 / FGSC 987) GN=rpl-32 PE=3 SV=1
Unigene0073109	1643	0	2.4366	11.2507	Up	2.7241e-73	6.9569e-72	gi|76262500|gb|ABA41400.1|	262	2e-68	pherophorin-C2 protein precursor [Chlamydomonas reinhardtii]	sp|Q95JC9|PRP_PIG	231	9e-60	Basic proline-rich protein OS=Sus scrofa PE=1 SV=2
Unigene0075590	847	0	4.7264	12.2065	Up	2.7241e-73	6.9556e-72	gi|449018279|dbj|BAM81681.1|	189	7e-47	60S ribosomal protein L13 [Cyanidioschyzon merolae strain 10D]	sp|O74175|RL13_SCHPO	206	1e-52	60S ribosomal protein L13 OS=Schizosaccharomyces pombe (strain 972 / ATCC 24843) GN=rpl13 PE=1 SV=1
Unigene0092863	1531	0	2.6148	11.3525	Up	2.7241e-73	6.9543e-72	gi|508782611|gb|EOY29867.1|	485	1e-135	KH domain-containing protein isoform 1 [Theobroma cacao]	sp|Q32PX7|FUBP1_RAT	120	2e-26	Far upstream element-binding protein 1 OS=Rattus norvegicus GN=Fubp1 PE=1 SV=1
Unigene0070152	1210	0	3.2924	11.6849	Up	6.1268e-73	1.5579e-71	gi|227206418|dbj|BAH57264.1|	71.6	4e-11	AT2G40070 [Arabidopsis thaliana]	sp|P53693|RDS1_SCHPO	85.5	7e-16	Protein rds1 OS=Schizosaccharomyces pombe (strain 972 / ATCC 24843) GN=rds1 PE=2 SV=2
Unigene0057324	1600	0	2.4778	11.2748	Up	1.378e-72	3.4952e-71	gi|475567258|gb|EMT15230.1|	136	2e-30	Polyol transporter 5 [Aegilops tauschii]	sp|P07921|LACP_KLULA	145	7e-34	Lactose permease OS=Kluyveromyces lactis (strain ATCC 8585 / CBS 2359 / DSM 70799 / NBRC 1267 / NRRL Y-1140 / WM37) GN=LAC12 PE=3 SV=1
Unigene0061492	904	0	4.3639	12.0914	Up	3.0992e-72	7.8404e-71	gi|357121996|ref|XP_003562702.1|	166	5e-40	PREDICTED: elongation factor 1-delta 1-like [Brachypodium distachyon]	sp|O74173|EF1B_SCHPO	243	1e-63	Elongation factor 1-beta OS=Schizosaccharomyces pombe (strain 972 / ATCC 24843) GN=tef5 PE=2 SV=1
Unigene0074832	418	0	9.4378	13.2042	Up	3.0992e-72	7.839e-71	gi|425765000|gb|AFX96040.1|	143	1e-33	ubiquitin extension protein [Grimmia pilifera]	sp|P14799|RS27A_NEUCR	171	2e-42	Ubiquitin-40S ribosomal protein S27a OS=Neurospora crassa (strain ATCC 24698 / 74-OR23-1A / CBS 708.71 / DSM 1257 / FGSC 987) GN=ubi-3 PE=1 SV=4
Unigene0086549	773	0	5.1035	12.3173	Up	3.0992e-72	7.8375e-71	--	--	--	--	--	--	--	--
Unigene0088332	725	0	5.4414	12.4098	Up	3.0992e-72	7.836e-71	--	--	--	--	--	--	--	--
Unigene0091314	1428	0	2.7626	11.4318	Up	3.0992e-72	7.8345e-71	gi|359494755|ref|XP_002269725.2|	655	0	PREDICTED: monocopper oxidase-like protein SKU5-like [Vitis vinifera]	sp|Q9SU40|SKU5_ARATH	551	6e-156	Monocopper oxidase-like protein SKU5 OS=Arabidopsis thaliana GN=SKU5 PE=1 SV=1
Unigene0096978	768	0	5.1367	12.3266	Up	3.0992e-72	7.8331e-71	gi|115435614|ref|NP_001042565.1|	129	6e-29	Os01g0243600 [Oryza sativa Japonica Group]	--	--	--	--
Unigene0046178	721	0	5.4446	12.4106	Up	6.9705e-72	1.7571e-70	gi|225435052|ref|XP_002284344.1|	179	4e-44	PREDICTED: probable histone H2B.1-like [Vitis vinifera]	sp|Q0CBD1|H2B_ASPTN	251	4e-66	Histone H2B OS=Aspergillus terreus (strain NIH 2624 / FGSC A1156) GN=htb1 PE=3 SV=1
Unigene0069219	816	0	4.8107	12.232	Up	6.9705e-72	1.7568e-70	gi|359497028|ref|XP_003635402.1|	320	3e-86	PREDICTED: 60S ribosomal protein L15-like [Vitis vinifera]	sp|Q8X034|RL15_NEUCR	394	3e-109	60S ribosomal protein L15 OS=Neurospora crassa (strain ATCC 24698 / 74-OR23-1A / CBS 708.71 / DSM 1257 / FGSC 987) GN=rpl-15 PE=3 SV=1
Unigene0076718	591	0	6.6422	12.6974	Up	6.9705e-72	1.7564e-70	gi|428164942|gb|EKX33951.1|	157	1e-37	small subunit ribosomal protein S12e_1, cytoplasmic [Guillardia theta CCMP2712]	sp|O59936|RS12_ERYGR	233	9e-61	40S ribosomal protein S12 OS=Erysiphe graminis subsp. hordei GN=RPS12 PE=3 SV=1
Unigene0073551	1293	0	3.021	11.5608	Up	1.5677e-71	3.9394e-70	gi|385283154|gb|AFI58111.1|	171	3e-41	type 1 rhodopsin, partial [Chlorella vulgaris]	sp|Q9UW81|NOP1_NEUCR	367	8e-101	Opsin-1 OS=Neurospora crassa (strain ATCC 24698 / 74-OR23-1A / CBS 708.71 / DSM 1257 / FGSC 987) GN=nop-1 PE=1 SV=1
Unigene0075049	2102	0	1.8583	10.8598	Up	1.5677e-71	3.9386e-70	gi|225446899|ref|XP_002284103.1|	780	0	PREDICTED: DEAD-box ATP-dependent RNA helicase 53-like [Vitis vinifera]	sp|Q0ILZ4|RH9_ORYSJ	728	0	DEAD-box ATP-dependent RNA helicase 9 OS=Oryza sativa subsp. japonica GN=Os12g0611200 PE=2 SV=1
Unigene0044513	1113	0	3.4921	11.7699	Up	3.526e-71	8.8237e-70	gi|197320662|gb|ACH68459.1|	215	2e-54	calcium-dependent protein 1 [Phytophthora sojae]	sp|P29547|EF1G1_YEAST	297	1e-79	Elongation factor 1-gamma 1 OS=Saccharomyces cerevisiae (strain ATCC 204508 / S288c) GN=CAM1 PE=1 SV=2
Unigene0069134	784	0	4.9575	12.2754	Up	3.526e-71	8.8221e-70	gi|575427|gb|AAA53173.1|	137	4e-31	similar to S. cerevisiae PTR2 gene, GenBank Accession Number L11994 [Arabidopsis thaliana]	sp|Q9P380|PTR2_SCHPO	139	2e-32	Probable peptide transporter ptr2 OS=Schizosaccharomyces pombe (strain 972 / ATCC 24843) GN=ptr2 PE=1 SV=1
Unigene0077273	1481	0	2.6244	11.3578	Up	3.526e-71	8.8205e-70	gi|357448011|ref|XP_003594281.1|	126	2e-27	Proline-rich protein [Medicago truncatula]	sp|Q02817|MUC2_HUMAN	131	1e-29	Mucin-2 OS=Homo sapiens GN=MUC2 PE=1 SV=2
Unigene0082784	800	0	4.8584	12.2463	Up	3.526e-71	8.8188e-70	gi|508723259|gb|EOY15156.1|	316	3e-85	Ubiquitin-like superfamily protein isoform 3 [Theobroma cacao]	sp|Q96266|GSTF8_ARATH	191	4e-48	Glutathione S-transferase F8, chloroplastic OS=Arabidopsis thaliana GN=GSTF8 PE=2 SV=3
Unigene0090743	908	0	4.2805	12.0636	Up	3.526e-71	8.8172e-70	gi|470111280|ref|XP_004291876.1|	303	4e-81	PREDICTED: cytosolic purine 5'-nucleotidase-like [Fragaria vesca subsp. vesca]	sp|Q54XC1|5NTC_DICDI	89.4	3e-17	Cytosolic purine 5'-nucleotidase OS=Dictyostelium discoideum GN=nt5c2 PE=3 SV=1
Unigene0095714	581	0	6.6896	12.7077	Up	3.526e-71	8.8155e-70	--	--	--	--	sp|P60988|PIP_MACFU	194	3e-49	Prolactin-inducible protein homolog OS=Macaca fuscata fuscata GN=PIP PE=3 SV=1
Unigene0063639	1732	0	2.2328	11.1246	Up	7.9303e-71	1.9757e-69	gi|485629390|gb|EOD24761.1|	118	5e-25	Sodium/nucleoside cotransporter [Emiliania huxleyi CCMP1516]	sp|Q9UA35|S28A3_EPTST	221	1e-56	Solute carrier family 28 member 3 OS=Eptatretus stoutii GN=SLC28A3 PE=2 SV=1
Unigene0072480	652	0	5.9016	12.5269	Up	1.7836e-70	4.4264e-69	gi|348685021|gb|EGZ24836.1|	127	2e-28	hypothetical protein PHYSODRAFT_481159 [Phytophthora sojae]	sp|A4D9B6|FAEC_ASPFU	183	1e-45	Probable feruloyl esterase C OS=Neosartorya fumigata (strain ATCC MYA-4609 / Af293 / CBS 101355 / FGSC A1100) GN=faeC PE=3 SV=1
Unigene0079610	1095	0	3.514	11.7789	Up	1.7836e-70	4.4256e-69	--	--	--	--	--	--	--	--
Unigene0085081	871	0	4.4177	12.1091	Up	1.7836e-70	4.4248e-69	gi|460380284|ref|XP_004235887.1|	380	1e-104	PREDICTED: heat shock cognate 70 kDa protein-like [Solanum lycopersicum]	sp|P87222|HSP75_CANAW	461	4e-129	Heat shock protein SSB1 OS=Candida albicans (strain WO-1) GN=SSB1 PE=1 SV=2
Unigene0087572	1930	0	1.9937	10.9612	Up	1.7836e-70	4.4239e-69	gi|514752644|ref|XP_004962616.1|	541	1e-152	PREDICTED: WD repeat-containing protein 89 homolog [Setaria italica]	sp|Q54QU5|WDR89_DICDI	158	1e-37	WD repeat-containing protein 89 homolog OS=Dictyostelium discoideum GN=wdr89 PE=4 SV=1
Unigene0068947	1003	0	3.8169	11.8982	Up	4.0115e-70	9.9188e-69	gi|449016135|dbj|BAM79537.1|	63.2	1e-08	similar to hedgehog protein [Cyanidioschyzon merolae strain 10D]	sp|Q92194|AXE1_ASPAW	292	3e-78	Acetylxylan esterase A OS=Aspergillus awamori GN=axeA PE=1 SV=2
Unigene0083193	1091	0	3.5091	11.7769	Up	4.0115e-70	9.917e-69	--	--	--	--	sp|Q9P3B2|RCF2_SCHPO	99	6e-20	Respiratory supercomplex factor 2 homolog C1565.01 OS=Schizosaccharomyces pombe (strain 972 / ATCC 24843) GN=rcf2 PE=3 SV=1
Unigene0083688	714	0	5.3619	12.3885	Up	4.0115e-70	9.9152e-69	gi|115446675|ref|NP_001047117.1|	117	2e-25	Os02g0554300 [Oryza sativa Japonica Group]	sp|Q9C5G5|SAC7_ARATH	99.4	2e-20	Phosphoinositide phosphatase SAC7 OS=Arabidopsis thaliana GN=SAC7 PE=2 SV=1
Unigene0047724	1179	0	3.2307	11.6576	Up	9.0223e-70	2.2235e-68	gi|303283286|ref|XP_003060934.1|	67.4	7e-10	predicted protein [Micromonas pusilla CCMP1545]	--	--	--	--
Unigene0069723	496	0	7.6793	12.9068	Up	9.0223e-70	2.2231e-68	--	--	--	--	--	--	--	--
Unigene0077713	628	0	6.0652	12.5663	Up	9.0223e-70	2.2227e-68	gi|260766526|gb|ACX50285.1|	155	5e-37	cytochrome oxidase subunit 1 [Guillardia theta]	sp|P00402|COX1_EMEND	194	4e-49	Cytochrome c oxidase subunit 1 OS=Emericella nidulans GN=cox1 PE=3 SV=2
Unigene0077995	1159	0	3.2864	11.6823	Up	9.0223e-70	2.2223e-68	gi|323453299|gb|EGB09171.1|	99.4	2e-19	hypothetical protein AURANDRAFT_63613 [Aureococcus anophagefferens]	--	--	--	--
Unigene0082820	856	0	4.4497	12.1195	Up	9.0223e-70	2.2219e-68	gi|115434738|ref|NP_001042127.1|	193	5e-48	Os01g0168200 [Oryza sativa Japonica Group]	sp|Q9AS75|TRH41_ORYSJ	193	2e-48	Thioredoxin H4-1 OS=Oryza sativa subsp. japonica GN=Os01g0168200 PE=2 SV=1
Unigene0069776	1442	0	2.628	11.3597	Up	2.0292e-69	4.9808e-68	gi|356497757|ref|XP_003517725.1|	61.6	5e-08	PREDICTED: proline-rich receptor-like protein kinase PERK13-like [Glycine max]	sp|Q8UZB4|ORF3_GFKVM	55.1	1e-06	Uncharacterized protein ORF3 OS=Grapevine fleck virus (isolate Italy/MT48) GN=ORF3 PE=4 SV=1
Unigene0071611	520	0	7.2875	12.8312	Up	2.0292e-69	4.9799e-68	gi|384247700|gb|EIE21186.1|	149	2e-35	ribosomal protein S1 [Coccomyxa subellipsoidea C-169]	sp|O74893|RS20_SCHPO	162	9e-40	40S ribosomal protein S20 OS=Schizosaccharomyces pombe (strain 972 / ATCC 24843) GN=rps20 PE=1 SV=1
Unigene0044749	1533	0	2.4593	11.264	Up	4.5639e-69	1.1166e-67	gi|255070393|ref|XP_002507278.1|	530	1e-149	enolase [Micromonas sp. RCC299]	sp|Q9HDT3|ENO_ALTAL	808	0	Enolase OS=Alternaria alternata GN=ENO PE=1 SV=2
Unigene0057053	1225	0	3.0776	11.5876	Up	4.5639e-69	1.1163e-67	--	--	--	--	--	--	--	--
Unigene0074500	877	0	4.2988	12.0697	Up	4.5639e-69	1.1161e-67	gi|223996187|ref|XP_002287767.1|	359	4e-98	ran-type small G protein [Thalassiosira pseudonana CCMP1335]	sp|Q9P4E9|GSP1_CANAW	394	5e-109	GTP-binding nuclear protein GSP1/Ran OS=Candida albicans (strain WO-1) GN=GSP1 PE=3 SV=2
Unigene0084076	2209	0	1.7067	10.737	Up	4.5639e-69	1.1159e-67	gi|115473553|ref|NP_001060375.1|	787	0	Os07g0633600 [Oryza sativa Japonica Group]	sp|Q02817|MUC2_HUMAN	100	6e-20	Mucin-2 OS=Homo sapiens GN=MUC2 PE=1 SV=2
Unigene0068704	459	0	8.1713	12.9963	Up	1.0265e-68	2.5035e-67	gi|530729336|gb|EQC27578.1|	66.6	2e-10	hypothetical protein SDRG_14632 [Saprolegnia diclina VS20]	sp|Q9UVX6|AXHA_ASPSO	188	1e-47	Alpha-L-arabinofuranosidase axhA OS=Aspergillus sojae GN=axhA PE=2 SV=1
Unigene0078648	557	0	6.7337	12.7172	Up	1.0265e-68	2.503e-67	gi|195617996|gb|ACG30828.1|	196	2e-49	histone H4 [Zea mays]	sp|P04914|H4_NEUCR	203	5e-52	Histone H4 OS=Neurospora crassa (strain ATCC 24698 / 74-OR23-1A / CBS 708.71 / DSM 1257 / FGSC 987) GN=hhf-1 PE=3 SV=2
Unigene0053415	640	0	5.83	12.5093	Up	2.3086e-68	5.6062e-67	gi|209967441|gb|ACJ02349.1|	140	2e-32	60S ribosomal protein L35a [Vernicia fordii]	sp|P41056|RL33B_YEAST	160	6e-39	60S ribosomal protein L33-B OS=Saccharomyces cerevisiae (strain ATCC 204508 / S288c) GN=RPL33B PE=1 SV=2
Unigene0097106	483	0	7.7251	12.9153	Up	2.3086e-68	5.6052e-67	gi|514810010|ref|XP_004979819.1|	56.6	2e-07	PREDICTED: vegetative cell wall protein gp1-like [Setaria italica]	sp|Q9FPQ6|GP1_CHLRE	54.3	3e-07	Vegetative cell wall protein gp1 OS=Chlamydomonas reinhardtii GN=GP1 PE=2 SV=1
Unigene0060954	1629	0	2.2786	11.1539	Up	5.1923e-68	1.255e-66	gi|302828406|ref|XP_002945770.1|	95.5	3e-18	pathogenesis-related protein 1-like protein [Volvox carteri f. nagariensis]	sp|P47032|PRY1_YEAST	91.7	2e-17	Protein PRY1 OS=Saccharomyces cerevisiae (strain ATCC 204508 / S288c) GN=PRY1 PE=1 SV=1
Unigene0069001	899	0	4.1288	12.0115	Up	5.1923e-68	1.2548e-66	gi|226490975|ref|NP_001147262.1|	349	4e-95	60S ribosomal protein L13a-2 [Zea mays]	sp|Q9P720|RL16_NEUCR	337	5e-92	60S ribosomal protein L16 OS=Neurospora crassa (strain ATCC 24698 / 74-OR23-1A / CBS 708.71 / DSM 1257 / FGSC 987) GN=rpl-16 PE=3 SV=1
Unigene0073789	348	0	10.666	13.3807	Up	5.1923e-68	1.2546e-66	gi|297596153|ref|NP_001042093.2|	99.4	2e-20	Os01g0161300 [Oryza sativa Japonica Group]	sp|Q8VYT3|Y4052_ARATH	70.5	3e-12	Probable LRR receptor-like serine/threonine-protein kinase At4g30520 OS=Arabidopsis thaliana GN=At4g30520 PE=2 SV=1
Unigene0088516	765	0	4.852	12.2444	Up	5.1923e-68	1.2543e-66	gi|115440239|ref|NP_001044399.1|	171	1e-41	Os01g0773200 [Oryza sativa Japonica Group]	--	--	--	--
Unigene0095586	684	0	5.4266	12.4058	Up	5.1923e-68	1.2541e-66	gi|356549375|ref|XP_003543069.1|	171	1e-41	PREDICTED: 60S ribosomal protein L26-1-like isoform 1 [Glycine max]	sp|Q9FJX2|RL262_ARATH	169	2e-41	60S ribosomal protein L26-2 OS=Arabidopsis thaliana GN=RPL26B PE=2 SV=1
Unigene0070407	1273	0	2.9005	11.5021	Up	1.1678e-67	2.808e-66	gi|323453299|gb|EGB09171.1|	115	2e-24	hypothetical protein AURANDRAFT_63613 [Aureococcus anophagefferens]	--	--	--	--
Unigene0071842	1061	0	3.4801	11.7649	Up	1.1678e-67	2.8075e-66	gi|530728515|gb|EQC26757.1|	212	1e-53	Ras-like protein Rac1 [Saprolegnia diclina VS20]	sp|Q9C3Y4|RHOA_EMENI	361	4e-99	GTP-binding protein rhoA OS=Emericella nidulans (strain FGSC A4 / ATCC 38163 / CBS 112.46 / NRRL 194 / M139) GN=rhoA PE=3 SV=1
Unigene0089273	914	0	4.0398	11.9801	Up	1.1678e-67	2.807e-66	--	--	--	--	--	--	--	--
Unigene0094763	863	0	4.2785	12.0629	Up	1.1678e-67	2.8065e-66	gi|301016726|dbj|BAJ11784.1|	110	4e-35	dehydration responsive protein [Corchorus olitorius]	--	--	--	--
Unigene0101269	505	0	7.3116	12.836	Up	1.1678e-67	2.806e-66	gi|384252431|gb|EIE25907.1|	251	5e-66	translation elongation factor [Coccomyxa subellipsoidea C-169]	sp|Q00251|EF1A_AURPU	335	1e-91	Elongation factor 1-alpha OS=Aureobasidium pullulans GN=TEF1 PE=3 SV=1
Unigene0047143	807	0	4.5513	12.1521	Up	2.6265e-67	6.2907e-66	gi|212274995|ref|NP_001130665.1|	87.8	3e-16	uncharacterized protein LOC100191768 precursor [Zea mays]	sp|Q2US83|EGLD_ASPOR	129	2e-29	Probable endo-beta-1,4-glucanase D OS=Aspergillus oryzae (strain ATCC 42149 / RIB 40) GN=eglD PE=3 SV=1
Unigene0098615	1300	0	2.8253	11.4642	Up	2.6265e-67	6.2896e-66	gi|514810010|ref|XP_004979819.1|	122	2e-26	PREDICTED: vegetative cell wall protein gp1-like [Setaria italica]	sp|Q9FPQ6|GP1_CHLRE	119	4e-26	Vegetative cell wall protein gp1 OS=Chlamydomonas reinhardtii GN=GP1 PE=2 SV=1
Unigene0074928	1341	0	2.7244	11.4117	Up	5.9072e-67	1.4096e-65	--	--	--	--	sp|P52890|ATF1_SCHPO	125	6e-28	Transcription factor atf1 OS=Schizosaccharomyces pombe (strain 972 / ATCC 24843) GN=atf1 PE=1 SV=1
Unigene0076754	461	0	7.883	12.9445	Up	1.3286e-66	3.1574e-65	--	--	--	--	--	--	--	--
Unigene0078559	782	0	4.6471	12.1821	Up	1.3286e-66	3.1568e-65	gi|211906512|gb|ACJ11749.1|	180	4e-44	copper/zinc superoxide dismutase [Gossypium hirsutum]	sp|Q877B5|SODC_ASPOR	274	4e-73	Superoxide dismutase [Cu-Zn] OS=Aspergillus oryzae (strain ATCC 42149 / RIB 40) GN=sodC PE=3 SV=3
Unigene0087553	761	0	4.7498	12.2137	Up	2.9882e-66	7.0713e-65	--	--	--	--	--	--	--	--
Unigene0065172	1607	0	2.2372	11.1275	Up	6.7206e-66	1.5843e-64	gi|351723857|ref|NP_001234990.1|	287	5e-76	peroxisomal betaine-aldehyde dehydrogenase [Glycine max]	sp|P40047|ALDH5_YEAST	287	2e-76	Aldehyde dehydrogenase 5, mitochondrial OS=Saccharomyces cerevisiae (strain ATCC 204508 / S288c) GN=ALD5 PE=1 SV=4
Unigene0087139	1033	0	3.4803	11.765	Up	6.7206e-66	1.584e-64	--	--	--	--	--	--	--	--
Unigene0087904	994	0	3.6169	11.8205	Up	6.7206e-66	1.5837e-64	--	--	--	--	--	--	--	--
Unigene0100288	1277	0	2.8153	11.4591	Up	6.7206e-66	1.5834e-64	gi|60678627|gb|AAX33674.1|	103	9e-21	plus agglutinin [Chlamydomonas incerta]	sp|Q02817|MUC2_HUMAN	97.4	2e-19	Mucin-2 OS=Homo sapiens GN=MUC2 PE=1 SV=2
Unigene0095700	983	0	3.6376	11.8288	Up	1.5115e-65	3.552e-64	gi|321401337|gb|ADW83092.1|	198	1e-49	NADH dehydrogenase subunit 4 [Pavlova lutheri]	sp|O78755|NU4M_SHEEP	548	2e-155	NADH-ubiquinone oxidoreductase chain 4 OS=Ovis aries GN=MT-ND4 PE=3 SV=1
Unigene0098784	1207	0	2.9625	11.5326	Up	1.5115e-65	3.5514e-64	gi|15229936|ref|NP_190018.1|	126	1e-27	nitrilase 3 [Arabidopsis thaliana]	sp|P32964|CYHY_GLOSO	527	6e-149	Cyanide hydratase OS=Gloeocercospora sorghi GN=CHT PE=3 SV=1
Unigene0099735	317	0	11.28	13.4615	Up	1.5115e-65	3.5507e-64	--	--	--	--	--	--	--	--
Unigene0046189	795	0	4.4734	12.1272	Up	3.3996e-65	7.9637e-64	gi|350535825|ref|NP_001234471.1|	55.1	2e-06	transcription factor IIIA [Solanum lycopersicum]	sp|P08970|SUHW_DROME	58.5	5e-08	Protein suppressor of hairy wing OS=Drosophila melanogaster GN=su(Hw) PE=1 SV=2
Unigene0061243	945	0	3.7633	11.8778	Up	3.3996e-65	7.9623e-64	gi|449015697|dbj|BAM79099.1|	79	2e-13	similar to trefoil factor [Cyanidioschyzon merolae strain 10D]	sp|P0C7S9|GEL1_ASPFU	331	4e-90	1,3-beta-glucanosyltransferase gel1 OS=Neosartorya fumigata (strain ATCC MYA-4609 / Af293 / CBS 101355 / FGSC A1100) GN=gel1 PE=3 SV=1
Unigene0090870	489	0	7.2726	12.8283	Up	3.3996e-65	7.9609e-64	--	--	--	--	--	--	--	--
Unigene0067185	1714	0	2.0635	11.0109	Up	7.6461e-65	1.7849e-63	gi|294461532|gb|ADE76327.1|	55.5	4e-06	unknown [Picea sitchensis]	sp|Q64FP0|RDRP_WCCVB	234	1e-60	RNA-directed RNA polymerase OS=White clover cryptic virus 1 (isolate Boccardo/2004) PE=4 SV=1
Unigene0083780	1257	0	2.8137	11.4583	Up	7.6461e-65	1.7846e-63	gi|449523553|ref|XP_004168788.1|	203	8e-51	PREDICTED: sugar carrier protein C-like [Cucumis sativus]	sp|Q92253|RCO3_NEUCR	298	6e-80	Probable glucose transporter rco-3 OS=Neurospora crassa (strain ATCC 24698 / 74-OR23-1A / CBS 708.71 / DSM 1257 / FGSC 987) GN=rco-3 PE=3 SV=2
Unigene0089202	969	0	3.65	11.8337	Up	7.6461e-65	1.7843e-63	gi|225458049|ref|XP_002280438.1|	210	4e-53	PREDICTED: cytochrome P450 83B1 [Vitis vinifera]	sp|P24465|C71A1_PERAE	188	4e-47	Cytochrome P450 71A1 OS=Persea americana GN=CYP71A1 PE=1 SV=2
Unigene0070253	570	0	6.171	12.5913	Up	1.7197e-64	3.9957e-63	gi|357488199|ref|XP_003614387.1|	50.1	1e-10	RRNA intron-encoded homing endonuclease [Medicago truncatula]	--	--	--	--
Unigene0074458	698	0	5.0393	12.299	Up	1.7197e-64	3.995e-63	gi|485606597|gb|EOD06331.1|	159	7e-38	Calnexin [Emiliania huxleyi CCMP1516]	sp|Q6Q487|CALX_ASPFU	308	3e-83	Calnexin homolog OS=Neosartorya fumigata (strain ATCC MYA-4609 / Af293 / CBS 101355 / FGSC A1100) GN=AFUA_4G12850 PE=2 SV=2
Unigene0096133	1258	0	2.7961	11.4492	Up	1.7197e-64	3.9943e-63	gi|530739024|gb|EQC37266.1|	378	1e-103	glucosamine-6-phosphate isomerase [Saprolegnia diclina VS20]	sp|O88958|GNPI1_MOUSE	362	3e-99	Glucosamine-6-phosphate isomerase 1 OS=Mus musculus GN=Gnpda1 PE=2 SV=3
Unigene0044452	1101	0	3.1771	11.6335	Up	3.8677e-64	8.9512e-63	gi|357152013|ref|XP_003575980.1|	86.7	1e-15	PREDICTED: protein vip1-like [Brachypodium distachyon]	sp|P87216|VIPI_SCHPO	163	2e-39	Protein vip1 OS=Schizosaccharomyces pombe (strain 972 / ATCC 24843) GN=vip1 PE=1 SV=1
Unigene0051117	882	0	3.966	11.9535	Up	3.8677e-64	8.9496e-63	gi|449016570|dbj|BAM79972.1|	72.4	1e-11	similar to syntaxin binding protein [Cyanidioschyzon merolae strain 10D]	sp|P87252|HEX1_NEUCR	243	2e-63	Woronin body major protein OS=Neurospora crassa (strain ATCC 24698 / 74-OR23-1A / CBS 708.71 / DSM 1257 / FGSC 987) GN=hex-1 PE=1 SV=1
Unigene0054648	219	0	15.9727	13.9633	Up	3.8677e-64	8.9481e-63	--	--	--	--	--	--	--	--
Unigene0073770	1524	0	2.2953	11.1645	Up	3.8677e-64	8.9466e-63	--	--	--	--	--	--	--	--
Unigene0099022	977	0	3.5804	11.8059	Up	3.8677e-64	8.945e-63	gi|514803680|ref|XP_004976724.1|	295	1e-78	PREDICTED: 60S ribosomal protein L7-3-like isoform X1 [Setaria italica]	sp|Q7SBD5|RL7_NEUCR	364	6e-100	60S ribosomal protein L7 OS=Neurospora crassa (strain ATCC 24698 / 74-OR23-1A / CBS 708.71 / DSM 1257 / FGSC 987) GN=rpl-7 PE=3 SV=2
Unigene0099953	1162	0	3.0103	11.5557	Up	3.8677e-64	8.9435e-63	gi|449016135|dbj|BAM79537.1|	60.5	8e-08	similar to hedgehog protein [Cyanidioschyzon merolae strain 10D]	sp|P08640|MUC1_YEAST	68.2	1e-10	Flocculation protein FLO11 OS=Saccharomyces cerevisiae (strain ATCC 204508 / S288c) GN=MUC1 PE=1 SV=2
Unigene0046179	658	0	5.2866	12.3681	Up	8.6989e-64	2.0046e-62	gi|308808346|ref|XP_003081483.1|	57.8	2e-07	Predicted membrane protein (patched superfamily) (ISS) [Ostreococcus tauri]	sp|Q02817|MUC2_HUMAN	59.7	2e-08	Mucin-2 OS=Homo sapiens GN=MUC2 PE=1 SV=2
Unigene0054560	1499	0	2.3206	11.1803	Up	8.6989e-64	2.0042e-62	gi|33465891|gb|AAQ19327.1|	42	3e-06	bZIP-like protein [Oryza sativa Japonica Group]	--	--	--	--
Unigene0057925	885	0	3.9086	11.9324	Up	1.9565e-63	4.4916e-62	gi|356517332|ref|XP_003527342.1|	73.9	5e-12	PREDICTED: multiprotein-bridging factor 1a-like [Glycine max]	sp|Q53IP3|MBF1_GIBFU	214	5e-55	Multiprotein-bridging factor 1 OS=Gibberella fujikuroi GN=MBF1 PE=3 SV=1
Unigene0067292	1613	0	2.1445	11.0664	Up	1.9565e-63	4.4908e-62	gi|115444109|ref|NP_001045834.1|	62.8	2e-08	Os02g0138000 [Oryza sativa Japonica Group]	sp|P13983|EXTN_TOBAC	59.7	6e-08	Extensin OS=Nicotiana tabacum GN=HRGPNT3 PE=2 SV=1
Unigene0072792	1426	0	2.4258	11.2442	Up	1.9565e-63	4.4901e-62	gi|514810142|ref|XP_004979883.1|	147	5e-34	PREDICTED: pollen-specific leucine-rich repeat extensin-like protein 1-like [Setaria italica]	sp|P08640|MUC1_YEAST	147	1e-34	Flocculation protein FLO11 OS=Saccharomyces cerevisiae (strain ATCC 204508 / S288c) GN=MUC1 PE=1 SV=2
Unigene0073027	490	0	7.0595	12.7854	Up	1.9565e-63	4.4893e-62	gi|359480099|ref|XP_002266289.2|	158	5e-38	PREDICTED: alba-like protein C9orf23 homolog [Vitis vinifera]	sp|Q99JH1|RP25L_MOUSE	58.5	2e-08	Ribonuclease P protein subunit p25-like protein OS=Mus musculus GN=Rpp25l PE=2 SV=1
Unigene0083069	784	0	4.4122	12.1073	Up	1.9565e-63	4.4885e-62	gi|356505043|ref|XP_003521302.1|	282	7e-75	PREDICTED: COP9 signalosome complex subunit 1-like [Glycine max]	sp|P45432|CSN1_ARATH	263	8e-70	COP9 signalosome complex subunit 1 OS=Arabidopsis thaliana GN=CSN1 PE=1 SV=2
Unigene0045957	1793	0	1.9184	10.9057	Up	4.4003e-63	1.0078e-61	gi|470118284|ref|XP_004295261.1|	277	7e-73	PREDICTED: polyadenylate-binding protein RBP45B-like [Fragaria vesca subsp. vesca]	sp|O60176|YG41_SCHPO	375	8e-103	Uncharacterized RNA-binding protein C23E6.01c OS=Schizosaccharomyces pombe (strain 972 / ATCC 24843) GN=SPBC23E6.01c PE=1 SV=2
Unigene0068312	564	0	6.0988	12.5743	Up	4.4003e-63	1.0076e-61	gi|186517638|ref|NP_001119144.1|	97.1	2e-19	40S ribosomal protein S25-4 [Arabidopsis thaliana]	sp|Q7SC06|RS25_NEUCR	157	3e-38	40S ribosomal protein S25 OS=Neurospora crassa (strain ATCC 24698 / 74-OR23-1A / CBS 708.71 / DSM 1257 / FGSC 987) GN=rps-25 PE=3 SV=1
Unigene0068616	1041	0	3.3042	11.6901	Up	4.4003e-63	1.0075e-61	gi|384244885|gb|EIE18382.1|	84.3	4e-15	alcohol oxidase [Coccomyxa subellipsoidea C-169]	sp|C3MIE4|BETA_RHISN	105	6e-22	Choline dehydrogenase OS=Rhizobium sp. (strain NGR234) GN=betA PE=3 SV=1
Unigene0071396	825	0	4.1694	12.0256	Up	4.4003e-63	1.0073e-61	gi|449435065|ref|XP_004135316.1|	196	4e-49	PREDICTED: 60S ribosomal protein L17-2-like [Cucumis sativus]	sp|Q9HE25|RL17_NEUCR	296	2e-79	60S ribosomal protein L17 OS=Neurospora crassa (strain ATCC 24698 / 74-OR23-1A / CBS 708.71 / DSM 1257 / FGSC 987) GN=rpl-17 PE=3 SV=1
Unigene0077418	943	0	3.6476	11.8327	Up	4.4003e-63	1.0071e-61	gi|2244959|emb|CAB10380.1|	103	1e-41	reverse transcriptase like protein [Arabidopsis thaliana]	sp|P10978|POLX_TOBAC	76.3	3e-13	Retrovirus-related Pol polyprotein from transposon TNT 1-94 OS=Nicotiana tabacum PE=2 SV=1
Unigene0078721	789	0	4.3596	12.09	Up	4.4003e-63	1.0069e-61	gi|225437420|ref|XP_002271179.1|	217	2e-55	PREDICTED: 60S ribosomal protein L18-2-like [Vitis vinifera]	sp|Q8TFH1|RL18B_SCHPO	258	3e-68	60S ribosomal protein L18-B OS=Schizosaccharomyces pombe (strain 972 / ATCC 24843) GN=rpl18b PE=1 SV=1
Unigene0095291	292	0	11.7798	13.524	Up	4.4003e-63	1.0068e-61	--	--	--	--	--	--	--	--
Unigene0098290	764	0	4.5022	12.1364	Up	4.4003e-63	1.0066e-61	gi|295812493|gb|ADG34843.1|	407	1e-112	4-(cytidine 5'-diphospho)-2-C-methyl-D-erythritol kinase [Vanda hybrid cultivar]	sp|P93841|ISPE_SOLLC	361	3e-99	4-diphosphocytidyl-2-C-methyl-D-erythritol kinase, chloroplastic/chromoplastic (Fragment) OS=Solanum lycopersicum GN=ISPE PE=1 SV=1
Unigene0042150	1744	0	1.9612	10.9375	Up	9.8967e-63	2.2555e-61	gi|357444161|ref|XP_003592358.1|	581	1e-164	Phosphoglucomutase [Medicago truncatula]	sp|Q4WY53|PGM_ASPFU	895	0	Phosphoglucomutase OS=Neosartorya fumigata (strain ATCC MYA-4609 / Af293 / CBS 101355 / FGSC A1100) GN=pgmA PE=3 SV=1
Unigene0068152	577	0	5.9277	12.5333	Up	9.8967e-63	2.2551e-61	gi|470122266|ref|XP_004297165.1|	89	6e-17	PREDICTED: proline-rich receptor-like protein kinase PERK8-like [Fragaria vesca subsp. vesca]	sp|O10341|Y091_NPVOP	83.2	1e-15	Uncharacterized 29.3 kDa protein OS=Orgyia pseudotsugata multicapsid polyhedrosis virus GN=ORF92 PE=4 SV=1
Unigene0069629	1394	0	2.4396	11.2524	Up	2.2259e-62	5.0548e-61	gi|159147901|dbj|BAF92024.1|	92	3e-17	sedolisin-like peptidase [Actinophrys sol]	sp|D4AK75|SED3_ARTBC	382	3e-105	Probable tripeptidyl-peptidase SED3 OS=Arthroderma benhamiae (strain ATCC MYA-4681 / CBS 112371) GN=SED3 PE=3 SV=2
Unigene0075784	896	0	3.7956	11.8901	Up	2.2259e-62	5.054e-61	gi|449016842|dbj|BAM80244.1|	305	1e-81	60S ribosomal protein L10 [Cyanidioschyzon merolae strain 10D]	sp|Q09127|RL10A_SCHPO	350	6e-96	60S ribosomal protein L10-A OS=Schizosaccharomyces pombe (strain 972 / ATCC 24843) GN=rpl10a PE=2 SV=2
Unigene0062325	1348	0	2.5085	11.2926	Up	5.0062e-62	1.1317e-60	gi|508719592|gb|EOY11489.1|	58.9	3e-07	Respiratory burst oxidase B [Theobroma cacao]	sp|P78588|FREL_CANAX	72	1e-11	Probable ferric reductase transmembrane component OS=Candida albicans GN=CFL1 PE=3 SV=1
Unigene0074010	937	0	3.6088	11.8173	Up	5.0062e-62	1.1315e-60	gi|449016001|dbj|BAM79403.1|	65.9	1e-09	similar to hedgehog protein [Cyanidioschyzon merolae strain 10D]	sp|A1L4H1|SRCRL_HUMAN	57.8	1e-07	Soluble scavenger receptor cysteine-rich domain-containing protein SSC5D OS=Homo sapiens GN=SSC5D PE=2 SV=3
Unigene0079098	825	0	4.0987	12.001	Up	5.0062e-62	1.1313e-60	gi|159468233|ref|XP_001692287.1|	196	5e-49	elongation factor EF-3 [Chlamydomonas reinhardtii]	sp|O93796|EF3_CANGA	419	2e-116	Elongation factor 3 OS=Candida glabrata (strain ATCC 2001 / CBS 138 / JCM 3761 / NBRC 0622 / NRRL Y-65) GN=TEF3 PE=3 SV=2
Unigene0098747	1349	0	2.5066	11.2915	Up	5.0062e-62	1.1312e-60	gi|530740765|gb|EQC39007.1|	172	2e-41	HAD-superfamily subfamily IIA hydrolase [Saprolegnia diclina VS20]	sp|O13899|YF38_SCHPO	241	1e-62	Uncharacterized CDP-alcohol phosphatidyltransferase class-I family protein C22A12.08c OS=Schizosaccharomyces pombe (strain 972 / ATCC 24843) GN=SPAC22A12.08c PE=3 SV=1
Unigene0068309	1110	0	3.0288	11.5645	Up	1.1259e-61	2.536e-60	gi|325192647|emb|CCA27070.1|	86.7	1e-15	voltagedependent anionselective channel protein puta [Albugo laibachii Nc14]	sp|P07144|VDAC_NEUCR	332	2e-90	Mitochondrial outer membrane protein porin OS=Neurospora crassa (strain ATCC 24698 / 74-OR23-1A / CBS 708.71 / DSM 1257 / FGSC 987) GN=B7H23.070 PE=2 SV=1
Unigene0052892	610	0	5.4796	12.4199	Up	2.5324e-61	5.6799e-60	gi|159464339|ref|XP_001690399.1|	63.5	3e-09	fibrocystin-L-like protein [Chlamydomonas reinhardtii]	sp|Q9FPQ6|GP1_CHLRE	65.9	2e-10	Vegetative cell wall protein gp1 OS=Chlamydomonas reinhardtii GN=GP1 PE=2 SV=1
Unigene0046168	921	0	3.6082	11.8171	Up	5.6955e-61	1.2724e-59	gi|348687410|gb|EGZ27224.1|	68.2	3e-10	hypothetical protein PHYSODRAFT_293238 [Phytophthora sojae]	sp|P13728|SGS3_DROYA	57	2e-07	Salivary glue protein Sgs-3 OS=Drosophila yakuba GN=Sgs3 PE=2 SV=3
Unigene0068318	866	0	3.8373	11.9059	Up	5.6955e-61	1.2722e-59	--	--	--	--	sp|Q01738|CDH_PHACH	105	5e-22	Cellobiose dehydrogenase OS=Phanerochaete chrysosporium GN=CDH-1 PE=1 SV=1
Unigene0074825	1120	0	2.9671	11.5348	Up	5.6955e-61	1.272e-59	gi|348679847|gb|EGZ19663.1|	308	2e-82	zinc-dependent alcohol dehydrogenase [Phytophthora sojae]	sp|P41747|ADH1_ASPFN	503	8e-142	Alcohol dehydrogenase 1 OS=Aspergillus flavus (strain ATCC 200026 / FGSC A1120 / NRRL 3357 / JCM 12722 / SRRC 167) GN=adh1 PE=2 SV=2
Unigene0094514	490	0	6.7819	12.7275	Up	5.6955e-61	1.2717e-59	gi|358349383|ref|XP_003638717.1|	51.6	7e-06	Cell wall-associated hydrolase [Medicago truncatula]	--	--	--	--
Unigene0054543	655	0	5.0438	12.3003	Up	1.281e-60	2.8494e-59	gi|428166323|gb|EKX35301.1|	170	3e-41	large subunit ribosomal protein L23Ae, cytoplasmic [Guillardia theta CCMP2712]	sp|P51997|RL25_PUCGR	192	2e-48	60S ribosomal protein L25 OS=Puccinia graminis PE=2 SV=2
Unigene0061550	1022	0	3.2326	11.6585	Up	1.281e-60	2.8489e-59	gi|384248585|gb|EIE22069.1|	70.9	5e-11	oxidoreductase [Coccomyxa subellipsoidea C-169]	sp|Q7LL04|YQK1_SCHPO	66.2	4e-10	UPF0676 protein C1494.01 OS=Schizosaccharomyces pombe (strain 972 / ATCC 24843) GN=SPCC1494.01 PE=3 SV=2
Unigene0062281	758	0	4.3584	12.0896	Up	1.281e-60	2.8485e-59	gi|297720899|ref|NP_001172812.1|	60.5	4e-08	Os02g0162200 [Oryza sativa Japonica Group]	sp|Q4WBU0|EGLD_ASPFU	134	7e-31	Probable endo-beta-1,4-glucanase D OS=Neosartorya fumigata (strain ATCC MYA-4609 / Af293 / CBS 101355 / FGSC A1100) GN=eglD PE=3 SV=1
Unigene0070746	719	0	4.5948	12.1658	Up	1.281e-60	2.848e-59	gi|146285306|gb|ABQ18237.1|	144	2e-33	translationally-controlled tumor protein [Triticum aestivum]	sp|Q6FKB6|TCTP_CANGA	231	4e-60	Translationally-controlled tumor protein homolog OS=Candida glabrata (strain ATCC 2001 / CBS 138 / JCM 3761 / NBRC 0622 / NRRL Y-65) GN=CAGL0L12870g PE=3 SV=1
Unigene0071992	968	0	3.4129	11.7368	Up	1.281e-60	2.8475e-59	gi|357448011|ref|XP_003594281.1|	57.8	4e-07	Proline-rich protein [Medicago truncatula]	sp|P16965|STF2_YEAST	64.7	1e-09	ATPase-stabilizing factor 15 kDa protein OS=Saccharomyces cerevisiae (strain ATCC 204508 / S288c) GN=STF2 PE=1 SV=2
Unigene0074881	1968	0	1.6787	10.7131	Up	1.281e-60	2.847e-59	gi|225459587|ref|XP_002285864.1|	700	0	PREDICTED: protein disulfide-isomerase [Vitis vinifera]	sp|Q9XF61|PDI_DATGL	695	0	Protein disulfide-isomerase OS=Datisca glomerata GN=PDI PE=1 SV=1
Unigene0083261	1012	0	3.2645	11.6726	Up	1.281e-60	2.8466e-59	--	--	--	--	--	--	--	--
Unigene0057928	945	0	3.4754	11.763	Up	2.881e-60	6.3801e-59	gi|209573496|gb|ACI62834.1|	53.9	5e-06	CFZ1-like protein [Phytophthora ramorum]	sp|Q9HFS2|CREA_COCCA	520	6e-147	DNA-binding protein creA OS=Cochliobolus carbonum GN=CREA PE=2 SV=1
Unigene0070891	2057	0	1.5966	10.6408	Up	2.881e-60	6.379e-59	gi|124360723|gb|ABN08700.1|	93.2	2e-17	Endonuclease/exonuclease/phosphatase [Medicago truncatula]	--	--	--	--
Unigene0070700	1371	0	2.3813	11.2175	Up	6.4798e-60	1.4307e-58	gi|159469426|ref|XP_001692864.1|	69.7	2e-10	SNF2 family chromodomain-helicase [Chlamydomonas reinhardtii]	sp|Q02280|KCNAE_DROME	64.3	2e-09	Potassium voltage-gated channel protein eag OS=Drosophila melanogaster GN=eag PE=1 SV=2
Unigene0073590	594	0	5.4963	12.4242	Up	6.4798e-60	1.4305e-58	gi|470108648|ref|XP_004290624.1|	69.7	4e-11	PREDICTED: serine/threonine-protein kinase HT1-like [Fragaria vesca subsp. vesca]	--	--	--	--
Unigene0061044	1337	0	2.4274	11.2452	Up	1.4574e-59	3.2067e-58	gi|449447470|ref|XP_004141491.1|	74.7	5e-12	PREDICTED: proline-rich receptor-like protein kinase PERK10-like [Cucumis sativus]	sp|Q02817|MUC2_HUMAN	73.2	4e-12	Mucin-2 OS=Homo sapiens GN=MUC2 PE=1 SV=2
Unigene0065431	1501	0	2.1621	11.0782	Up	1.4574e-59	3.2062e-58	gi|470136763|ref|XP_004304153.1|	54.3	8e-06	PREDICTED: proline-rich receptor-like protein kinase PERK8-like [Fragaria vesca subsp. vesca]	sp|P87179|WSC1_SCHPO	72	1e-11	Cell wall integrity and stress response component 1 OS=Schizosaccharomyces pombe (strain 972 / ATCC 24843) GN=wsc1 PE=1 SV=3
Unigene0072856	685	0	4.7378	12.21	Up	1.4574e-59	3.2057e-58	gi|115459228|ref|NP_001053214.1|	53.1	5e-06	Os04g0498700 [Oryza sativa Japonica Group]	--	--	--	--
Unigene0080337	1664	0	1.9503	10.9295	Up	1.4574e-59	3.2052e-58	--	--	--	--	--	--	--	--
Unigene0083648	2068	0	1.5693	10.6159	Up	1.4574e-59	3.2047e-58	gi|400131566|emb|CCH50966.1|	263	1e-114	T4.5 [Malus x robusta]	sp|P10978|POLX_TOBAC	174	3e-55	Retrovirus-related Pol polyprotein from transposon TNT 1-94 OS=Nicotiana tabacum PE=2 SV=1
Unigene0086258	643	0	5.0472	12.3013	Up	1.4574e-59	3.2041e-58	--	--	--	--	--	--	--	--
Unigene0091315	762	0	4.259	12.0563	Up	1.4574e-59	3.2036e-58	gi|359494755|ref|XP_002269725.2|	283	4e-75	PREDICTED: monocopper oxidase-like protein SKU5-like [Vitis vinifera]	sp|Q9SU40|SKU5_ARATH	238	3e-62	Monocopper oxidase-like protein SKU5 OS=Arabidopsis thaliana GN=SKU5 PE=1 SV=1
Unigene0044424	743	0	4.3418	12.0841	Up	3.2778e-59	7.1771e-58	gi|115459228|ref|NP_001053214.1|	64.3	3e-09	Os04g0498700 [Oryza sativa Japonica Group]	sp|Q9FPQ6|GP1_CHLRE	58.2	6e-08	Vegetative cell wall protein gp1 OS=Chlamydomonas reinhardtii GN=GP1 PE=2 SV=1
Unigene0059160	1042	0	3.0959	11.5961	Up	3.2778e-59	7.1759e-58	gi|452825181|gb|EME32179.1|	271	2e-71	stearoyl-CoA desaturase (delta-9 desaturase) [Galdieria sulphuraria]	sp|Q12618|ACO1_AJECA	465	2e-130	Acyl-CoA desaturase OS=Ajellomyces capsulatus GN=OLE1 PE=3 SV=1
Unigene0081412	683	0	4.7232	12.2055	Up	3.2778e-59	7.1747e-58	gi|514792590|ref|XP_004972607.1|	87	3e-16	PREDICTED: CYSTM1 family protein A-like [Setaria italica]	sp|Q8S8M0|CYT1A_ARATH	58.9	3e-08	CYSTM1 family protein A OS=Arabidopsis thaliana GN=At2g41420 PE=3 SV=1
Unigene0096311	1122	0	2.8752	11.4894	Up	3.2778e-59	7.1736e-58	gi|507110877|emb|CDF34616.1|	55.8	2e-06	unnamed protein product [Chondrus crispus]	sp|P19752|HSP30_NEUCR	84.3	1e-15	30 kDa heat shock protein OS=Neurospora crassa (strain ATCC 24698 / 74-OR23-1A / CBS 708.71 / DSM 1257 / FGSC 987) GN=hsp30 PE=3 SV=1
Unigene0095746	692	0	4.6337	12.1779	Up	7.372e-59	1.6058e-57	gi|508713783|gb|EOY05680.1|	166	3e-40	Ribosomal protein S24e family protein isoform 1 [Theobroma cacao]	sp|P0CX32|RS24B_YEAST	179	2e-44	40S ribosomal protein S24-B OS=Saccharomyces cerevisiae (strain ATCC 204508 / S288c) GN=RPS24B PE=1 SV=1
Unigene0071584	1750	0	1.8212	10.8307	Up	1.658e-58	3.5936e-57	gi|115434458|ref|NP_001041987.1|	72.4	3e-11	Os01g0141900 [Oryza sativa Japonica Group]	sp|P08640|MUC1_YEAST	90.1	5e-17	Flocculation protein FLO11 OS=Saccharomyces cerevisiae (strain ATCC 204508 / S288c) GN=MUC1 PE=1 SV=2
Unigene0076635	736	0	4.3303	12.0803	Up	1.658e-58	3.5931e-57	gi|10799832|emb|CAC12883.1|	267	2e-70	ribosomal protein L11-like [Nicotiana tabacum]	sp|Q7RVN0|RL11_NEUCR	307	4e-83	60S ribosomal protein L11 OS=Neurospora crassa (strain ATCC 24698 / 74-OR23-1A / CBS 708.71 / DSM 1257 / FGSC 987) GN=rpl-11 PE=3 SV=2
Unigene0079135	1298	0	2.4554	11.2617	Up	1.658e-58	3.5925e-57	gi|77020844|gb|ABA60428.1|	423	1e-117	glutamine synthetase [Leptolegnia chapmanii]	sp|Q9UUN6|GLNA_FUSSH	713	0	Glutamine synthetase OS=Fusarium solani subsp. phaseoli GN=GLN1 PE=2 SV=1
Unigene0044719	1269	0	2.4962	11.2855	Up	3.7291e-58	8.0422e-57	gi|470110525|ref|XP_004291531.1|	348	2e-94	PREDICTED: dnaJ protein homolog [Fragaria vesca subsp. vesca]	sp|O74752|MAS5_SCHPO	449	3e-125	Mitochondrial protein import protein mas5 OS=Schizosaccharomyces pombe (strain 972 / ATCC 24843) GN=mas5 PE=3 SV=1
Unigene0059964	1100	0	2.862	11.4828	Up	8.3871e-58	1.8019e-56	gi|507108519|emb|CDF32473.1|	224	2e-57	peroxiredoxin, PRX3 [Chondrus crispus]	sp|P34227|PRX1_YEAST	263	2e-69	Mitochondrial peroxiredoxin PRX1 OS=Saccharomyces cerevisiae (strain ATCC 204508 / S288c) GN=PRX1 PE=1 SV=1
Unigene0061526	771	0	4.0833	11.9955	Up	8.3871e-58	1.8016e-56	--	--	--	--	sp|Q01738|CDH_PHACH	79.7	2e-14	Cellobiose dehydrogenase OS=Phanerochaete chrysosporium GN=CDH-1 PE=1 SV=1
Unigene0081576	1377	0	2.2863	11.1588	Up	8.3871e-58	1.8013e-56	gi|508714456|gb|EOY06353.1|	264	3e-69	SC35-like splicing factor 28 isoform 2 [Theobroma cacao]	sp|Q9SEU4|SR33_ARATH	152	4e-36	Serine/arginine-rich splicing factor 33 OS=Arabidopsis thaliana GN=SR33 PE=1 SV=1
Unigene0083834	541	0	5.8192	12.5066	Up	8.3871e-58	1.801e-56	--	--	--	--	--	--	--	--
Unigene0085345	757	0	4.1588	12.022	Up	8.3871e-58	1.8007e-56	--	--	--	--	--	--	--	--
Unigene0062448	627	0	4.9901	12.2849	Up	1.8863e-57	4.0307e-56	--	--	--	--	--	--	--	--
Unigene0070022	528	0	5.9257	12.5328	Up	1.8863e-57	4.03e-56	gi|76262498|gb|ABA41399.1|	52	7e-06	pherophorin-C1 protein precursor [Chlamydomonas reinhardtii]	sp|P22943|HSP12_YEAST	75.5	2e-13	12 kDa heat shock protein OS=Saccharomyces cerevisiae (strain ATCC 204508 / S288c) GN=HSP12 PE=1 SV=1
Unigene0072901	854	0	3.6637	11.8391	Up	1.8863e-57	4.0294e-56	gi|357473585|ref|XP_003607077.1|	99	1e-19	Sorbitol-like transporter [Medicago truncatula]	sp|P07921|LACP_KLULA	117	8e-26	Lactose permease OS=Kluyveromyces lactis (strain ATCC 8585 / CBS 2359 / DSM 70799 / NBRC 1267 / NRRL Y-1140 / WM37) GN=LAC12 PE=3 SV=1
Unigene0080110	687	0	4.5543	12.153	Up	1.8863e-57	4.0287e-56	--	--	--	--	--	--	--	--
Unigene0070852	779	0	3.9915	11.9627	Up	4.2426e-57	9.0209e-56	gi|302832948|ref|XP_002948038.1|	198	1e-49	component of cytosolic 80S ribosome and 40S small subunit [Volvox carteri f. nagariensis]	sp|O43105|RS7_NEUCR	308	4e-83	40S ribosomal protein S7 OS=Neurospora crassa (strain ATCC 24698 / 74-OR23-1A / CBS 708.71 / DSM 1257 / FGSC 987) GN=rps-7 PE=3 SV=2
Unigene0072225	521	0	5.968	12.543	Up	4.2426e-57	9.0195e-56	gi|428185221|gb|EKX54074.1|	150	2e-35	large subunit ribosomal protein L37Ae, cytoplasmic [Guillardia theta CCMP2712]	sp|Q751L1|RL43_ASHGO	149	1e-35	60S ribosomal protein L43 OS=Ashbya gossypii (strain ATCC 10895 / CBS 109.51 / FGSC 9923 / NRRL Y-1056) GN=RPL43 PE=3 SV=1
Unigene0080579	908	0	3.4244	11.7416	Up	4.2426e-57	9.0181e-56	--	--	--	--	--	--	--	--
Unigene0098577	899	0	3.4587	11.756	Up	4.2426e-57	9.0166e-56	--	--	--	--	--	--	--	--
Unigene0050441	2067	0	1.4949	10.5458	Up	9.542e-57	2.02e-55	gi|326521448|dbj|BAK00300.1|	68.9	5e-10	predicted protein [Hordeum vulgare subsp. vulgare]	sp|P52959|CTF1B_FUSSO	620	1e-176	Cutinase transcription factor 1 beta OS=Fusarium solani subsp. pisi GN=CTF1-BETA PE=2 SV=1
Unigene0069216	821	0	3.7636	11.8779	Up	9.542e-57	2.0196e-55	gi|52355303|gb|AAU44817.1|	55.1	2e-06	silaffin precursor [Thalassiosira pseudonana]	sp|O94317|YH5D_SCHPO	63.2	2e-09	Uncharacterized serine-rich protein C215.13 OS=Schizosaccharomyces pombe (strain 972 / ATCC 24843) GN=SPBC215.13 PE=1 SV=1
Unigene0077501	548	0	5.6385	12.4611	Up	9.542e-57	2.0193e-55	gi|74027156|gb|AAZ94706.1|	55.5	7e-07	hypothetical protein [Cucumis sativus]	sp|P32323|AGA1_YEAST	55.8	2e-07	A-agglutinin anchorage subunit OS=Saccharomyces cerevisiae (strain ATCC 204508 / S288c) GN=AGA1 PE=1 SV=1
Unigene0078288	1220	0	2.5327	11.3065	Up	9.542e-57	2.019e-55	gi|23505399|gb|AAN37688.1|	78.2	4e-13	elicitor-like mating protein M81 [Phytophthora infestans]	sp|P51524|PF11_PIG	63.2	4e-09	Prophenin-1 (Fragment) OS=Sus scrofa PE=1 SV=1
Unigene0095902	757	0	4.0818	11.995	Up	9.542e-57	2.0187e-55	gi|428183963|gb|EKX52819.1|	94.4	3e-18	large subunit ribosomal protein L14e, cytoplasmic [Guillardia theta CCMP2712]	sp|P36105|RL14A_YEAST	135	3e-31	60S ribosomal protein L14-A OS=Saccharomyces cerevisiae (strain ATCC 204508 / S288c) GN=RPL14A PE=1 SV=1
Unigene0045870	358	0	8.5768	13.0662	Up	2.1461e-56	4.5168e-55	--	--	--	--	sp|Q99334|MT1_COLGL	49.3	8e-06	Metallothionein-like protein CAP3 OS=Colletotrichum gloeosporioides GN=CAP3 PE=2 SV=1
Unigene0069279	547	0	5.6133	12.4546	Up	2.1461e-56	4.5161e-55	--	--	--	--	--	--	--	--
Unigene0079229	1319	0	2.3279	11.1848	Up	2.1461e-56	4.5154e-55	gi|449016308|dbj|BAM79710.1|	110	6e-23	similar to hedgehog protein [Cyanidioschyzon merolae strain 10D]	sp|Q2TZY0|PLYB_ASPOR	490	8e-138	Probable pectate lyase B OS=Aspergillus oryzae (strain ATCC 42149 / RIB 40) GN=plyB PE=3 SV=1
Unigene0097699	1314	0	2.3367	11.1903	Up	2.1461e-56	4.5147e-55	gi|357119316|ref|XP_003561388.1|	60.8	7e-08	PREDICTED: blue copper protein-like [Brachypodium distachyon]	sp|Q02817|MUC2_HUMAN	67.8	2e-10	Mucin-2 OS=Homo sapiens GN=MUC2 PE=1 SV=2
Unigene0067300	555	0	5.4974	12.4245	Up	4.8268e-56	1.0116e-54	--	--	--	--	--	--	--	--
Unigene0098941	1205	0	2.532	11.3061	Up	4.8268e-56	1.0114e-54	gi|358346026|ref|XP_003637074.1|	93.2	1e-17	Cell wall-associated hydrolase, partial [Medicago truncatula]	sp|Q3BAI2|YCX91_PHAAO	83.6	3e-15	Uncharacterized protein ORF91 OS=Phalaenopsis aphrodite subsp. formosana PE=4 SV=1
Unigene0046125	666	0	4.552	12.1523	Up	1.0856e-55	2.2642e-54	gi|502121430|ref|XP_004497317.1|	141	1e-32	PREDICTED: 60S ribosomal protein L35-like [Cicer arietinum]	sp|Q8L805|RL35_WHEAT	166	1e-40	60S ribosomal protein L35 OS=Triticum aestivum GN=RPL35 PE=1 SV=1
Unigene0046227	739	0	4.1023	12.0022	Up	1.0856e-55	2.2639e-54	gi|359492629|ref|XP_003634444.1|	65.5	1e-09	PREDICTED: pollen-specific leucine-rich repeat extensin-like protein 1-like [Vitis vinifera]	sp|Q9UTI9|YKZ2_SCHPO	107	1e-22	UPF0591 membrane protein C15E1.02c OS=Schizosaccharomyces pombe (strain 972 / ATCC 24843) GN=SPAC15E1.02c PE=3 SV=1
Unigene0071467	1775	0	1.708	10.7381	Up	1.0856e-55	2.2635e-54	gi|9294088|dbj|BAB01940.1|	85.1	5e-15	non-LTR retrolelement reverse transcriptase-like protein [Arabidopsis thaliana]	--	--	--	--
Unigene0074970	605	0	5.0109	12.2909	Up	1.0856e-55	2.2632e-54	--	--	--	--	--	--	--	--
Unigene0075750	1175	0	2.5801	11.3332	Up	1.0856e-55	2.2628e-54	gi|452822495|gb|EME29514.1|	126	1e-27	band 7 family protein isoform 1 [Galdieria sulphuraria]	sp|P27105|STOM_HUMAN	137	1e-31	Erythrocyte band 7 integral membrane protein OS=Homo sapiens GN=STOM PE=1 SV=3
Unigene0044822	1196	0	2.5185	11.2983	Up	2.4416e-55	5.0666e-54	gi|3970837|dbj|BAA34783.1|	266	1e-69	RNA-dependent RNA polymerase [Pyrus pyrifolia]	sp|Q9DWR1|POLG_HAVNO	58.2	1e-07	Genome polyprotein OS=Human hepatitis A virus genotype IIIA (isolate NOR-21) PE=3 SV=4
Unigene0051118	1013	0	2.9735	11.5379	Up	2.4416e-55	5.0658e-54	gi|2388584|gb|AAB71465.1|	61.6	3e-08	EST gb|ATTS1136 comes from this gene [Arabidopsis thaliana]	sp|P47179|DAN4_YEAST	78.6	7e-14	Cell wall protein DAN4 OS=Saccharomyces cerevisiae (strain ATCC 204508 / S288c) GN=DAN4 PE=2 SV=1
Unigene0087564	391	0	7.7038	12.9114	Up	2.4416e-55	5.065e-54	gi|55168340|gb|AAV44205.1|	85.5	3e-16	unknow protein [Oryza sativa Japonica Group]	--	--	--	--
Unigene0088334	384	0	7.8442	12.9374	Up	2.4416e-55	5.0642e-54	--	--	--	--	--	--	--	--
Unigene0089925	278	0	10.8352	13.4034	Up	2.4416e-55	5.0634e-54	--	--	--	--	--	--	--	--
Unigene0044689	1446	0	2.0697	11.0152	Up	5.4914e-55	1.1343e-53	gi|298706992|emb|CBJ29800.1|	305	2e-81	aspartyl protease [Ectocarpus siliculosus]	sp|O42630|CARP_ASPFU	629	1e-179	Vacuolar protease A OS=Neosartorya fumigata (strain ATCC MYA-4609 / Af293 / CBS 101355 / FGSC A1100) GN=pep2 PE=2 SV=1
Unigene0074686	650	0	4.6042	12.1687	Up	5.4914e-55	1.1341e-53	gi|320041710|gb|ADW08083.1|	79.7	5e-14	carbonic anhydrase 9 [Chlamydomonas reinhardtii]	sp|P64797|MTCA1_MYCTU	58.9	3e-08	Beta-carbonic anhydrase 1 OS=Mycobacterium tuberculosis GN=mtcA1 PE=1 SV=1
Unigene0094049	268	0	11.167	13.447	Up	5.4914e-55	1.1339e-53	--	--	--	--	--	--	--	--
Unigene0097101	562	0	5.3252	12.3786	Up	5.4914e-55	1.1338e-53	gi|527198486|gb|EPS66621.1|	104	1e-21	glutaredoxin [Genlisea aurea]	sp|Q9ZR41|GLRX_SOLLC	103	5e-22	Glutaredoxin OS=Solanum lycopersicum PE=1 SV=1
Unigene0046156	569	0	5.2255	12.3514	Up	1.2351e-54	2.5409e-53	--	--	--	--	--	--	--	--
Unigene0056931	1597	0	1.8618	10.8625	Up	1.2351e-54	2.5406e-53	gi|226531388|ref|NP_001151932.1|	390	1e-107	LOC100285569 [Zea mays]	sp|Q9USI5|STI1_SCHPO	527	8e-149	Heat shock protein sti1 homolog OS=Schizosaccharomyces pombe (strain 972 / ATCC 24843) GN=sti1 PE=3 SV=1
Unigene0075823	898	0	3.311	11.6931	Up	1.2351e-54	2.5402e-53	--	--	--	--	sp|O94317|YH5D_SCHPO	54.3	1e-06	Uncharacterized serine-rich protein C215.13 OS=Schizosaccharomyces pombe (strain 972 / ATCC 24843) GN=SPBC215.13 PE=1 SV=1
Unigene0075881	752	0	3.9539	11.9491	Up	1.2351e-54	2.5398e-53	gi|60678627|gb|AAX33674.1|	93.6	4e-18	plus agglutinin [Chlamydomonas incerta]	sp|Q9LK03|PERK2_ARATH	97.1	1e-19	Proline-rich receptor-like protein kinase PERK2 OS=Arabidopsis thaliana GN=PERK2 PE=2 SV=3
Unigene0095237	431	0	6.8986	12.7521	Up	1.2351e-54	2.5394e-53	--	--	--	--	sp|P22151|GRG1_NEUCR	84.7	2e-16	Glucose-repressible gene protein OS=Neurospora crassa (strain ATCC 24698 / 74-OR23-1A / CBS 708.71 / DSM 1257 / FGSC 987) GN=grg-1 PE=2 SV=1
Unigene0071511	206	0	14.3392	13.8077	Up	2.7778e-54	5.6784e-53	gi|126566038|gb|ABO20848.1|	53.1	1e-09	cytochrome P450-like TBP protein [Lilium longiflorum]	--	--	--	--
Unigene0074519	793	0	3.7249	11.863	Up	2.7778e-54	5.6775e-53	gi|428174139|gb|EKX43037.1|	186	4e-46	large subunit ribosomal protein L18Ae, cytoplasmic [Guillardia theta CCMP2712]	sp|P0CX24|RL20B_YEAST	263	1e-69	60S ribosomal protein L20-B OS=Saccharomyces cerevisiae (strain ATCC 204508 / S288c) GN=RPL20B PE=1 SV=1
Unigene0095978	847	0	3.4875	11.768	Up	2.7778e-54	5.6766e-53	--	--	--	--	--	--	--	--
Unigene0058760	897	0	3.2714	11.6757	Up	6.2475e-54	1.2727e-52	gi|8954370|ref|NP_059359.1|	273	4e-72	NADH dehydrogenase subunit 1 [Cyanidioschyzon merolae]	sp|O78747|NU1M_SHEEP	502	1e-141	NADH-ubiquinone oxidoreductase chain 1 OS=Ovis aries GN=MT-ND1 PE=3 SV=1
Unigene0076203	739	0	3.9708	11.9552	Up	6.2475e-54	1.2725e-52	gi|326532178|dbj|BAK01465.1|	53.9	4e-06	predicted protein [Hordeum vulgare subsp. vulgare]	--	--	--	--
Unigene0085394	1191	0	2.4639	11.2667	Up	6.2475e-54	1.2723e-52	gi|514807462|ref|XP_004978585.1|	446	1e-124	PREDICTED: ubiquitin-activating enzyme E1 2-like [Setaria italica]	sp|P31251|UBE12_WHEAT	440	1e-122	Ubiquitin-activating enzyme E1 2 OS=Triticum aestivum GN=UBA2 PE=2 SV=1
Unigene0092507	462	0	6.3516	12.6329	Up	6.2475e-54	1.2721e-52	gi|449531053|ref|XP_004172502.1|	176	1e-43	PREDICTED: uncharacterized mitochondrial protein AtMg00810-like, partial [Cucumis sativus]	sp|P04146|COPIA_DROME	125	1e-28	Copia protein OS=Drosophila melanogaster GN=GIP PE=1 SV=3
Unigene0099623	659	0	4.4529	12.1205	Up	6.2475e-54	1.2719e-52	gi|530741734|gb|EQC39976.1|	198	9e-50	autophagy-like protein 8 [Saprolegnia diclina VS20]	sp|Q0V3Y9|ATG8_PHANO	236	8e-62	Autophagy-related protein 8 OS=Phaeosphaeria nodorum (strain SN15 / ATCC MYA-4574 / FGSC 10173) GN=ATG8 PE=3 SV=1
Unigene0046164	766	0	3.8055	11.8939	Up	1.4051e-53	2.8443e-52	gi|11466597|ref|NP_066487.1|	312	5e-84	cytochrome c oxidase subunit 3 [Rhodomonas salina]	sp|P92481|COX3_EQUAS	471	3e-132	Cytochrome c oxidase subunit 3 OS=Equus asinus GN=MT-CO3 PE=3 SV=1
Unigene0057513	1257	0	2.319	11.1793	Up	1.4051e-53	2.8439e-52	gi|301101443|ref|XP_002899810.1|	347	4e-94	malate dehydrogenase, mitochondrial precursor [Phytophthora infestans T30-4]	sp|P17505|MDHM_YEAST	411	6e-114	Malate dehydrogenase, mitochondrial OS=Saccharomyces cerevisiae (strain ATCC 204508 / S288c) GN=MDH1 PE=1 SV=2
Unigene0058443	1044	0	2.7922	11.4472	Up	1.4051e-53	2.8434e-52	gi|530729336|gb|EQC27578.1|	201	2e-50	hypothetical protein SDRG_14632 [Saprolegnia diclina VS20]	sp|Q2U7D2|AXHA_ASPOR	437	5e-122	Probable alpha-L-arabinofuranosidase axhA OS=Aspergillus oryzae (strain ATCC 42149 / RIB 40) GN=axhA PE=3 SV=1
Unigene0059564	805	0	3.6211	11.8222	Up	1.4051e-53	2.843e-52	--	--	--	--	--	--	--	--
Unigene0064827	980	0	2.9745	11.5384	Up	1.4051e-53	2.8426e-52	gi|301112751|ref|XP_002998146.1|	383	1e-105	Major Facilitator Superfamily (MFS) [Phytophthora infestans T30-4]	sp|P36035|JEN1_YEAST	189	3e-47	Carboxylic acid transporter protein homolog OS=Saccharomyces cerevisiae (strain ATCC 204508 / S288c) GN=JEN1 PE=1 SV=1
Unigene0074904	1507	0	1.9343	10.9176	Up	1.4051e-53	2.8421e-52	gi|508704480|gb|EOX96376.1|	100	1e-19	Structural constituent of nuclear pore isoform 1 [Theobroma cacao]	sp|P08640|MUC1_YEAST	110	3e-23	Flocculation protein FLO11 OS=Saccharomyces cerevisiae (strain ATCC 204508 / S288c) GN=MUC1 PE=1 SV=2
Unigene0077509	1269	0	2.2971	11.1656	Up	1.4051e-53	2.8417e-52	gi|115434250|ref|NP_001041883.1|	156	1e-36	Os01g0123000 [Oryza sativa Japonica Group]	sp|P10978|POLX_TOBAC	62	9e-09	Retrovirus-related Pol polyprotein from transposon TNT 1-94 OS=Nicotiana tabacum PE=2 SV=1
Unigene0085047	751	0	3.8815	11.9224	Up	1.4051e-53	2.8413e-52	gi|301111394|ref|XP_002904776.1|	139	7e-32	exoglucanase 1 precursor [Phytophthora infestans T30-4]	sp|Q7SA23|GUX1A_NEUCR	175	3e-43	Exoglucanase 1 OS=Neurospora crassa (strain ATCC 24698 / 74-OR23-1A / CBS 708.71 / DSM 1257 / FGSC 987) GN=cbh-1 PE=3 SV=1
Unigene0044377	992	0	2.9189	11.5112	Up	3.1603e-53	6.3655e-52	--	--	--	--	--	--	--	--
Unigene0046165	455	0	6.3639	12.6357	Up	3.1603e-53	6.3645e-52	gi|507114623|emb|CDF38167.1|	100	8e-21	40S ribosomal protein S28 [Chondrus crispus]	sp|Q7S6W5|RS28_NEUCR	119	6e-27	40S ribosomal protein S28 OS=Neurospora crassa (strain ATCC 24698 / 74-OR23-1A / CBS 708.71 / DSM 1257 / FGSC 987) GN=rps-28 PE=3 SV=1
Unigene0062364	488	0	5.9336	12.5347	Up	3.1603e-53	6.3636e-52	--	--	--	--	--	--	--	--
Unigene0076620	624	0	4.6404	12.18	Up	3.1603e-53	6.3626e-52	gi|41400381|gb|AAS07042.1|	89.7	4e-17	minus agglutinin [Chlamydomonas reinhardtii]	sp|Q01302|CCG6_NEUCR	149	1e-35	Clock-controlled protein 6 OS=Neurospora crassa (strain ATCC 24698 / 74-OR23-1A / CBS 708.71 / DSM 1257 / FGSC 987) GN=ccg-6 PE=2 SV=2
Unigene0078201	922	0	3.1405	11.6168	Up	3.1603e-53	6.3617e-52	gi|297725101|ref|NP_001174914.1|	194	3e-48	Os06g0630300 [Oryza sativa Japonica Group]	sp|Q7SZP2|CA052_DANRE	55.1	7e-07	UPF0690 protein C1orf52 homolog OS=Danio rerio GN=zgc:65873 PE=1 SV=1
Unigene0083043	664	0	4.3608	12.0904	Up	3.1603e-53	6.3607e-52	gi|384252962|gb|EIE26437.1|	367	1e-100	chlorophyll a/b-binding protein [Coccomyxa subellipsoidea C-169]	sp|P22686|CB2_CHLMO	325	2e-88	Chlorophyll a-b binding protein of LHCII type I, chloroplastic OS=Chlamydomonas moewusii PE=2 SV=1
Unigene0097047	1135	0	2.5512	11.317	Up	3.1603e-53	6.3598e-52	gi|475509418|gb|EMT05187.1|	350	3e-95	Glutamate decarboxylase 1 [Aegilops tauschii]	sp|Q07346|DCE_PETHY	335	4e-91	Glutamate decarboxylase OS=Petunia hybrida GN=GAD PE=1 SV=1
Unigene0098318	723	0	4.005	11.9676	Up	3.1603e-53	6.3588e-52	gi|508737322|dbj|BAN33724.1|	313	2e-84	elongation factor 1alpha, partial [Roombia sp. NY0200]	sp|Q00251|EF1A_AURPU	330	8e-90	Elongation factor 1-alpha OS=Aureobasidium pullulans GN=TEF1 PE=3 SV=1
Unigene0052871	617	0	4.6615	12.1866	Up	7.1078e-53	1.4246e-51	gi|530733259|gb|EQC31501.1|	152	7e-36	60S ribosomal protein L37-A [Saprolegnia diclina VS20]	sp|Q9C0T1|RL37_EMENI	157	4e-38	60S ribosomal protein L37 OS=Emericella nidulans (strain FGSC A4 / ATCC 38163 / CBS 112.46 / NRRL 194 / M139) GN=rpl37 PE=3 SV=1
Unigene0072798	666	0	4.3185	12.0763	Up	7.1078e-53	1.4244e-51	gi|359478811|ref|XP_003632174.1|	110	2e-23	PREDICTED: probable WRKY transcription factor 2-like [Vitis vinifera]	sp|Q9ZQ70|WRKY3_ARATH	70.5	1e-11	Probable WRKY transcription factor 3 OS=Arabidopsis thaliana GN=WRKY3 PE=2 SV=1
Unigene0076731	665	0	4.325	12.0785	Up	7.1078e-53	1.4242e-51	gi|422295651|gb|EKU22950.1|	212	6e-54	large subunit ribosomal protein L27Ae, partial [Nannochloropsis gaditana CCMP526]	sp|P78987|RL27A_ERYGR	256	1e-67	60S ribosomal protein L27a OS=Erysiphe graminis subsp. hordei PE=2 SV=1
Unigene0077711	1066	0	2.6981	11.3977	Up	7.1078e-53	1.424e-51	gi|527186460|gb|EPS59420.1|	194	4e-48	cytochrome c oxidase subunit 2, partial [Genlisea aurea]	sp|P00411|COX2_NEUCR	229	3e-59	Cytochrome c oxidase subunit 2 OS=Neurospora crassa (strain ATCC 24698 / 74-OR23-1A / CBS 708.71 / DSM 1257 / FGSC 987) GN=cox-2 PE=3 SV=2
Unigene0088331	578	0	4.976	12.2808	Up	7.1078e-53	1.4238e-51	--	--	--	--	--	--	--	--
Unigene0063164	932	0	3.0651	11.5817	Up	1.5986e-52	3.1865e-51	gi|475627621|gb|EMT33717.1|	81.3	3e-14	Far upstream element-binding protein 3 [Aegilops tauschii]	sp|P24639|ANXA7_DICDI	84.3	1e-15	Annexin A7 OS=Dictyostelium discoideum GN=nxnA PE=1 SV=1
Unigene0067006	1083	0	2.6378	11.3651	Up	1.5986e-52	3.1861e-51	gi|530737885|gb|EQC36127.1|	322	1e-86	Ras-like GTP-binding protein YPT1 [Saprolegnia diclina VS20]	sp|P33723|YPT1_NEUCR	369	3e-101	GTP-binding protein ypt1 OS=Neurospora crassa (strain ATCC 24698 / 74-OR23-1A / CBS 708.71 / DSM 1257 / FGSC 987) GN=ypt-1 PE=3 SV=1
Unigene0074353	502	0	5.6907	12.4744	Up	1.5986e-52	3.1856e-51	--	--	--	--	--	--	--	--
Unigene0077153	1129	0	2.5303	11.3051	Up	1.5986e-52	3.1851e-51	gi|310753565|gb|ADP20179.1|	496	1e-139	gag-pol polyprotein [Silene latifolia]	sp|Q99315|YG31B_YEAST	284	7e-76	Transposon Ty3-G Gag-Pol polyprotein OS=Saccharomyces cerevisiae (strain ATCC 204508 / S288c) GN=TY3B-G PE=1 SV=3
Unigene0044819	1206	0	2.3526	11.2	Up	3.5954e-52	7.133e-51	gi|326530588|dbj|BAK01092.1|	142	2e-32	predicted protein [Hordeum vulgare subsp. vulgare]	sp|P07982|GUN2_HYPJE	451	4e-126	Endoglucanase EG-II OS=Hypocrea jecorina GN=egl2 PE=1 SV=1
Unigene0049295	1157	0	2.4523	11.2599	Up	3.5954e-52	7.1319e-51	gi|299116921|emb|CBN75031.1|	62	3e-08	Monooxygenase [Ectocarpus siliculosus]	sp|P86491|6HN3M_PSEFL	108	1e-22	6-hydroxynicotinate 3-monooxygenase OS=Pseudomonas fluorescens PE=1 SV=1
Unigene0070457	795	0	3.5689	11.8013	Up	3.5954e-52	7.1309e-51	--	--	--	--	sp|Q01738|CDH_PHACH	110	9e-24	Cellobiose dehydrogenase OS=Phanerochaete chrysosporium GN=CDH-1 PE=1 SV=1
Unigene0083665	1298	0	2.1859	11.094	Up	3.5954e-52	7.1298e-51	gi|227438217|gb|ACP30598.1|	59.7	1e-15	disease resistance protein [Brassica rapa subsp. pekinensis]	--	--	--	--
Unigene0095698	614	0	4.621	12.174	Up	3.5954e-52	7.1288e-51	--	--	--	--	--	--	--	--
Unigene0098944	1367	0	2.0756	11.0193	Up	3.5954e-52	7.1277e-51	gi|452822198|gb|EME29220.1|	448	1e-124	NAD-dependent formate dehydrogenase [Galdieria sulphuraria]	sp|Q03134|FDH_EMENI	670	0	Probable formate dehydrogenase OS=Emericella nidulans (strain FGSC A4 / ATCC 38163 / CBS 112.46 / NRRL 194 / M139) GN=aciA PE=2 SV=3
Unigene0067607	1038	0	2.7147	11.4066	Up	8.0865e-52	1.597e-50	gi|449015697|dbj|BAM79099.1|	65.5	2e-09	similar to trefoil factor [Cyanidioschyzon merolae strain 10D]	sp|P98088|MUC5A_HUMAN	69.7	3e-11	Mucin-5AC (Fragments) OS=Homo sapiens GN=MUC5AC PE=1 SV=3
Unigene0071478	448	0	6.2898	12.6188	Up	8.0865e-52	1.5967e-50	gi|507110631|emb|CDF34383.1|	54.7	6e-07	unnamed protein product [Chondrus crispus]	sp|P43074|WHS11_CANAW	60.1	5e-09	White colony protein WHS11 OS=Candida albicans (strain WO-1) GN=WHS11 PE=2 SV=1
Unigene0077383	360	0	7.8273	12.9343	Up	8.0865e-52	1.5965e-50	--	--	--	--	--	--	--	--
Unigene0081306	597	0	4.72	12.2046	Up	8.0865e-52	1.5963e-50	--	--	--	--	--	--	--	--
Unigene0096320	1398	0	2.0156	10.977	Up	8.0865e-52	1.596e-50	gi|508709408|gb|EOY01305.1|	77.4	8e-13	Xyloglucan endotransglucosylase/hydrolase 28 [Theobroma cacao]	sp|Q8J0P4|CRF1_ASPFU	256	4e-67	Probable glycosidase crf1 OS=Neosartorya fumigata (strain ATCC MYA-4609 / Af293 / CBS 101355 / FGSC A1100) GN=crf1 PE=1 SV=2
Unigene0070668	444	0	6.3027	12.6218	Up	1.8187e-51	3.5718e-50	--	--	--	--	--	--	--	--
Unigene0078387	1238	0	2.2604	11.1424	Up	1.8187e-51	3.5713e-50	gi|390098820|gb|AFL48183.1|	511	1e-143	citrate synthase [Capsicum annuum]	sp|O00098|CISY_EMENI	738	0	Citrate synthase, mitochondrial OS=Emericella nidulans (strain FGSC A4 / ATCC 38163 / CBS 112.46 / NRRL 194 / M139) GN=citA PE=2 SV=3
Unigene0054559	1562	0	1.7791	10.7969	Up	4.0905e-51	7.9914e-50	gi|140053482|gb|ABO80459.1|	172	3e-41	RNA-directed DNA polymerase (Reverse transcriptase); Ribonuclease H [Medicago truncatula]	sp|P08548|LIN1_NYCCO	91.7	1e-17	LINE-1 reverse transcriptase homolog OS=Nycticebus coucang PE=1 SV=1
Unigene0056622	1796	0	1.5473	10.5955	Up	4.0905e-51	7.9903e-50	gi|485638409|gb|EOD32823.1|	316	1e-84	sulfate ion permase [Emiliania huxleyi CCMP1516]	sp|P0AFR2|DAUA_ECOLI	189	8e-47	C4-dicarboxylic acid transporter DauA OS=Escherichia coli (strain K12) GN=dauA PE=1 SV=2
Unigene0059161	771	0	3.5792	11.8054	Up	9.1999e-51	1.7914e-49	gi|452825181|gb|EME32179.1|	132	7e-30	stearoyl-CoA desaturase (delta-9 desaturase) [Galdieria sulphuraria]	sp|Q12618|ACO1_AJECA	325	2e-88	Acyl-CoA desaturase OS=Ajellomyces capsulatus GN=OLE1 PE=3 SV=1
Unigene0063067	894	0	3.0867	11.5918	Up	9.1999e-51	1.7911e-49	gi|384252431|gb|EIE25907.1|	408	1e-112	translation elongation factor [Coccomyxa subellipsoidea C-169]	sp|Q9Y713|EF1A_ASPOR	479	1e-134	Elongation factor 1-alpha OS=Aspergillus oryzae (strain ATCC 42149 / RIB 40) GN=tef1 PE=3 SV=1
Unigene0064165	708	0	3.8977	11.9284	Up	9.1999e-51	1.7908e-49	gi|460408062|ref|XP_004249467.1|	141	2e-32	PREDICTED: 60S ribosomal protein L24-like [Solanum lycopersicum]	sp|Q7SDU2|RL24_NEUCR	240	6e-63	60S ribosomal protein L24 OS=Neurospora crassa (strain ATCC 24698 / 74-OR23-1A / CBS 708.71 / DSM 1257 / FGSC 987) GN=rpl-24 PE=3 SV=1
Unigene0076313	1253	0	2.2024	11.1049	Up	9.1999e-51	1.7906e-49	--	--	--	--	--	--	--	--
Unigene0079393	641	0	4.3051	12.0718	Up	9.1999e-51	1.7903e-49	gi|298708482|emb|CBJ30606.1|	195	8e-49	eukaryotic initiation factor 4A [Ectocarpus siliculosus]	sp|Q0UU86|IF4A_PHANO	283	7e-76	ATP-dependent RNA helicase eIF4A OS=Phaeosphaeria nodorum (strain SN15 / ATCC MYA-4574 / FGSC 10173) GN=TIF1 PE=3 SV=1
Unigene0060935	780	0	3.513	11.7785	Up	2.0692e-50	4.0133e-49	gi|357466297|ref|XP_003603433.1|	53.1	7e-06	Peptidyl-prolyl cis-trans isomerase [Medicago truncatula]	sp|P43316|GUN5_HUMIN	292	2e-78	Endoglucanase-5 OS=Humicola insolens PE=1 SV=1
Unigene0063310	1402	0	1.9544	10.9325	Up	2.0692e-50	4.0127e-49	--	--	--	--	--	--	--	--
Unigene0069768	1831	0	1.4965	10.5474	Up	2.0692e-50	4.0121e-49	gi|508710341|gb|EOY02238.1|	126	2e-27	Uncharacterized protein TCM_016762 [Theobroma cacao]	--	--	--	--
Unigene0071313	1002	0	2.7346	11.4171	Up	2.0692e-50	4.0115e-49	gi|212274995|ref|NP_001130665.1|	92.4	2e-17	uncharacterized protein LOC100191768 precursor [Zea mays]	sp|A1C4H2|EGLD_ASPCL	165	4e-40	Probable endo-beta-1,4-glucanase D OS=Aspergillus clavatus (strain ATCC 1007 / CBS 513.65 / DSM 816 / NCTC 3887 / NRRL 1) GN=eglD PE=3 SV=1
Unigene0077648	349	0	7.8513	12.9387	Up	2.0692e-50	4.011e-49	--	--	--	--	--	--	--	--
Unigene0045840	652	0	4.1728	12.0268	Up	4.6537e-50	8.9719e-49	gi|115439475|ref|NP_001044017.1|	83.6	3e-15	Os01g0706500 [Oryza sativa Japonica Group]	sp|O14069|RL28E_SCHPO	101	4e-21	Probable 60S ribosomal protein L28e OS=Schizosaccharomyces pombe (strain 972 / ATCC 24843) GN=rpl28e PE=1 SV=1
Unigene0061493	613	0	4.4383	12.1158	Up	4.6537e-50	8.9706e-49	--	--	--	--	--	--	--	--
Unigene0075633	758	0	3.5893	11.8095	Up	4.6537e-50	8.9693e-49	--	--	--	--	--	--	--	--
Unigene0097783	839	0	3.2428	11.663	Up	4.6537e-50	8.9681e-49	gi|449456208|ref|XP_004145842.1|	353	2e-96	PREDICTED: UTP--glucose-1-phosphate uridylyltransferase-like [Cucumis sativus]	sp|P78811|UGPA1_SCHPO	418	2e-116	Probable UTP--glucose-1-phosphate uridylyltransferase OS=Schizosaccharomyces pombe (strain 972 / ATCC 24843) GN=fuy1 PE=1 SV=2
Unigene0100373	989	0	2.7509	11.4257	Up	4.6537e-50	8.9668e-49	gi|226530759|ref|NP_001147842.1|	162	9e-39	BSD domain containing protein [Zea mays]	sp|Q75JC9|Y8484_DICDI	54.3	1e-06	Uncharacterized protein DDB_G0271670 OS=Dictyostelium discoideum GN=DDB_G0271670 PE=4 SV=1
Unigene0050976	689	0	3.9205	11.9368	Up	1.0467e-49	2.0098e-48	gi|297832838|ref|XP_002884301.1|	155	6e-37	40S ribosomal protein S19 [Arabidopsis lyrata subsp. lyrata]	sp|P27073|RS19_EMENI	266	1e-70	40S ribosomal protein S19 OS=Emericella nidulans (strain FGSC A4 / ATCC 38163 / CBS 112.46 / NRRL 194 / M139) GN=rps19 PE=3 SV=1
Unigene0061863	1215	0	2.2232	11.1184	Up	1.0467e-49	2.0095e-48	gi|115488946|ref|NP_001066960.1|	60.5	8e-08	Os12g0542200 [Oryza sativa Japonica Group]	sp|Q02817|MUC2_HUMAN	72	8e-12	Mucin-2 OS=Homo sapiens GN=MUC2 PE=1 SV=2
Unigene0071393	809	0	3.339	11.7052	Up	1.0467e-49	2.0092e-48	gi|449447470|ref|XP_004141491.1|	71.2	3e-11	PREDICTED: proline-rich receptor-like protein kinase PERK10-like [Cucumis sativus]	sp|Q9LK03|PERK2_ARATH	73.9	1e-12	Proline-rich receptor-like protein kinase PERK2 OS=Arabidopsis thaliana GN=PERK2 PE=2 SV=3
Unigene0080111	621	0	4.3498	12.0867	Up	1.0467e-49	2.0089e-48	gi|357133300|ref|XP_003568264.1|	56.2	5e-07	PREDICTED: selT-like protein-like isoform 1 [Brachypodium distachyon]	sp|Q8MP30|Y7791_DICDI	58.2	4e-08	Uncharacterized histidine-rich protein DDB_G0274557 OS=Dictyostelium discoideum GN=DDB_G0274557 PE=4 SV=1
Unigene0095619	392	0	6.8909	12.7505	Up	1.0467e-49	2.0087e-48	gi|449015874|dbj|BAM79276.1|	74.7	6e-13	60S ribosomal protein L29 [Cyanidioschyzon merolae strain 10D]	sp|P05747|RL29_YEAST	98.6	1e-20	60S ribosomal protein L29 OS=Saccharomyces cerevisiae (strain ATCC 204508 / S288c) GN=RPL29 PE=1 SV=3
Unigene0094503	1401	0	1.9142	10.9025	Up	2.3541e-49	4.4997e-48	gi|514815521|ref|XP_004982514.1|	347	5e-94	PREDICTED: endoribonuclease Dicer homolog 2a-like isoform X2 [Setaria italica]	sp|Q69LX2|DCL2B_ORYSJ	339	3e-92	Endoribonuclease Dicer homolog 2b OS=Oryza sativa subsp. japonica GN=DCL2B PE=2 SV=2
Unigene0051632	951	0	2.7996	11.451	Up	5.2945e-49	1.0073e-47	gi|502127157|ref|XP_004499584.1|	59.7	1e-07	PREDICTED: fibroin heavy chain-like isoform X3 [Cicer arietinum]	sp|P05790|FIBH_BOMMO	57.4	2e-07	Fibroin heavy chain OS=Bombyx mori GN=FIBH PE=1 SV=4
Unigene0058073	987	0	2.6974	11.3974	Up	5.2945e-49	1.0072e-47	gi|224005945|ref|XP_002291933.1|	146	7e-34	trypsin-like serine protease [Thalassiosira pseudonana CCMP1335]	sp|P35049|TRYP_FUSOX	265	5e-70	Trypsin OS=Fusarium oxysporum PE=1 SV=1
Unigene0084167	800	0	3.328	11.7004	Up	5.2945e-49	1.007e-47	gi|38567665|emb|CAE75948.1|	170	4e-41	B1159F04.11 [Oryza sativa Japonica Group]	--	--	--	--
Unigene0088720	637	0	4.1796	12.0291	Up	5.2945e-49	1.0069e-47	gi|502181523|ref|XP_004516824.1|	120	2e-26	PREDICTED: leukocyte receptor cluster member 1-like [Cicer arietinum]	--	--	--	--
Unigene0044143	944	0	2.7997	11.4511	Up	1.1908e-48	2.2515e-47	gi|514810142|ref|XP_004979883.1|	110	4e-23	PREDICTED: pollen-specific leucine-rich repeat extensin-like protein 1-like [Setaria italica]	sp|Q9LK03|PERK2_ARATH	101	7e-21	Proline-rich receptor-like protein kinase PERK2 OS=Arabidopsis thaliana GN=PERK2 PE=2 SV=3
Unigene0073760	711	0	3.7172	11.86	Up	1.1908e-48	2.2512e-47	--	--	--	--	--	--	--	--
Unigene0090629	261	0	10.1262	13.3058	Up	1.1908e-48	2.2509e-47	--	--	--	--	--	--	--	--
Unigene0097494	1175	0	2.2493	11.1353	Up	1.1908e-48	2.2506e-47	gi|23505399|gb|AAN37688.1|	66.2	1e-09	elicitor-like mating protein M81 [Phytophthora infestans]	sp|Q5RKG3|H1FNT_RAT	63.5	3e-09	Testis-specific H1 histone OS=Rattus norvegicus GN=H1fnt PE=2 SV=1
Unigene0058137	618	0	4.2452	12.0516	Up	2.6782e-48	5.0349e-47	gi|226529413|ref|NP_001143065.1|	54.3	2e-06	uncharacterized protein LOC100275537 precursor [Zea mays]	--	--	--	--
Unigene0061743	1344	0	1.952	10.9307	Up	2.6782e-48	5.0342e-47	gi|13991169|gb|AAK51235.1|AF287471_1	106	4e-35	polyprotein [Arabidopsis thaliana]	sp|P92519|M810_ARATH	94	1e-31	Uncharacterized mitochondrial protein AtMg00810 OS=Arabidopsis thaliana GN=AtMg00810 PE=4 SV=1
Unigene0070512	1486	0	1.7655	10.7859	Up	2.6782e-48	5.0335e-47	--	--	--	--	--	--	--	--
Unigene0074169	926	0	2.8332	11.4682	Up	2.6782e-48	5.0328e-47	gi|323456752|gb|EGB12618.1|	57.4	5e-07	hypothetical protein AURANDRAFT_70520 [Aureococcus anophagefferens]	sp|Q6ZQP7|YV021_HUMAN	58.9	5e-08	Uncharacterized protein LOC284861 OS=Homo sapiens PE=2 SV=1
Unigene0044405	834	0	3.1224	11.6084	Up	6.0236e-48	1.1267e-46	gi|449016308|dbj|BAM79710.1|	55.5	2e-06	similar to hedgehog protein [Cyanidioschyzon merolae strain 10D]	sp|A1C4H2|EGLD_ASPCL	119	3e-26	Probable endo-beta-1,4-glucanase D OS=Aspergillus clavatus (strain ATCC 1007 / CBS 513.65 / DSM 816 / NCTC 3887 / NRRL 1) GN=eglD PE=3 SV=1
Unigene0050392	1103	0	2.3609	11.2051	Up	6.0236e-48	1.1266e-46	--	--	--	--	sp|Q5RE25|RCAN2_PONAB	68.9	6e-11	Calcipressin-2 OS=Pongo abelii GN=RCAN2 PE=2 SV=1
Unigene0056804	660	0	3.9456	11.946	Up	6.0236e-48	1.1264e-46	gi|223995745|ref|XP_002287546.1|	211	1e-53	phosphate transport protein [Thalassiosira pseudonana CCMP1335]	sp|P23641|MPCP_YEAST	239	1e-62	Mitochondrial phosphate carrier protein OS=Saccharomyces cerevisiae (strain ATCC 204508 / S288c) GN=MIR1 PE=1 SV=1
Unigene0067064	1017	0	2.5605	11.3222	Up	6.0236e-48	1.1263e-46	gi|115481730|ref|NP_001064458.1|	117	6e-25	Os10g0370500 [Oryza sativa Japonica Group]	sp|A2RAR6|EXGA_ASPNC	308	3e-83	Probable glucan 1,3-beta-glucosidase A OS=Aspergillus niger (strain CBS 513.88 / FGSC A1513) GN=exgA PE=3 SV=1
Unigene0078109	662	0	3.9337	11.9417	Up	6.0236e-48	1.1261e-46	gi|514794235|ref|XP_004973011.1|	125	1e-27	PREDICTED: 60S acidic ribosomal protein P1-like [Setaria italica]	sp|P50344|RLA1_DAVTA	174	5e-43	60S acidic ribosomal protein P1 OS=Davidiella tassiana GN=CLAH12 PE=1 SV=1
Unigene0063160	838	0	3.0843	11.5907	Up	1.3548e-47	2.5218e-46	--	--	--	--	sp|P46999|PIR5_YEAST	101	6e-21	Cell wall protein PIR5 OS=Saccharomyces cerevisiae (strain ATCC 204508 / S288c) GN=PIR5 PE=2 SV=2
Unigene0066717	626	0	4.1288	12.0115	Up	1.3548e-47	2.5215e-46	gi|514813195|ref|XP_004981381.1|	79.3	6e-14	PREDICTED: vesicle-associated membrane protein 725-like [Setaria italica]	sp|Q92356|SYB1_SCHPO	162	2e-39	Synaptobrevin homolog 1 OS=Schizosaccharomyces pombe (strain 972 / ATCC 24843) GN=syb1 PE=3 SV=1
Unigene0067449	1747	0	1.4795	10.5309	Up	1.3548e-47	2.5211e-46	gi|4512618|gb|AAD21687.1|	363	1e-107	Strong similarity to gi|3600044 T12H20.12 protease homolog from Arabidopsis thaliana BAC gb|AF080119 and is a member of the reverse transcriptase family PF|00078 [Arabidopsis thaliana]	sp|P10978|POLX_TOBAC	232	3e-66	Retrovirus-related Pol polyprotein from transposon TNT 1-94 OS=Nicotiana tabacum PE=2 SV=1
Unigene0074050	1008	0	2.5641	11.3242	Up	1.3548e-47	2.5208e-46	gi|308801687|ref|XP_003078157.1|	101	3e-20	Gpr1 family protein (ISS) [Ostreococcus tauri]	sp|O14201|MUG86_SCHPO	223	1e-57	Meiotically up-regulated gene 86 protein OS=Schizosaccharomyces pombe (strain 972 / ATCC 24843) GN=mug86 PE=1 SV=1
Unigene0075816	584	0	4.4258	12.1117	Up	1.3548e-47	2.5204e-46	--	--	--	--	--	--	--	--
Unigene0079411	2166	0	1.1933	10.2207	Up	1.3548e-47	2.5201e-46	gi|508783484|gb|EOY30740.1|	706	0	Major facilitator superfamily protein isoform 1 [Theobroma cacao]	sp|Q9FYG3|PLST2_ARATH	654	0	Probable plastidic glucose transporter 2 OS=Arabidopsis thaliana GN=At1g67300 PE=2 SV=1
Unigene0084836	2139	0	1.2083	10.2388	Up	1.3548e-47	2.5197e-46	gi|508773480|gb|EOY20736.1|	929	0	Pantothenate kinase 2 isoform 2, partial [Theobroma cacao]	sp|Q8L5Y9|PANK2_ARATH	871	0	Pantothenate kinase 2 OS=Arabidopsis thaliana GN=At4g32180 PE=1 SV=2
Unigene0095744	612	0	4.2233	12.0442	Up	1.3548e-47	2.5194e-46	gi|15224322|ref|NP_181296.1|	111	1e-23	60S ribosomal protein L36-1 [Arabidopsis thaliana]	sp|Q9HFR7|RL36_TRIHM	149	2e-35	60S ribosomal protein L36 OS=Trichoderma hamatum GN=rpl36 PE=3 SV=1
Unigene0096991	1729	0	1.4949	10.5458	Up	1.3548e-47	2.519e-46	--	--	--	--	sp|Q5B1G6|PRM1_EMENI	394	1e-108	Plasma membrane fusion protein prm1 OS=Emericella nidulans (strain FGSC A4 / ATCC 38163 / CBS 112.46 / NRRL 194 / M139) GN=prm1 PE=3 SV=1
Unigene0098514	1442	0	1.7924	10.8077	Up	1.3548e-47	2.5187e-46	--	--	--	--	--	--	--	--
Unigene0044779	1074	0	2.3885	11.2219	Up	3.047e-47	5.6414e-46	--	--	--	--	sp|Q02817|MUC2_HUMAN	53.5	3e-06	Mucin-2 OS=Homo sapiens GN=MUC2 PE=1 SV=2
Unigene0081297	2224	0	1.1534	10.1717	Up	3.047e-47	5.6406e-46	gi|508725344|gb|EOY17241.1|	1007	0	Cytosolic invertase 2 isoform 1 [Theobroma cacao]	--	--	--	--
Unigene0096932	6679	0	0.3841	8.5853	Up	3.047e-47	5.6399e-46	gi|474063421|gb|EMS54055.1|	1380	0	Autophagy-related protein 2 [Triticum urartu]	sp|P0CM30|ATG2_CRYNJ	215	4e-54	Autophagy-related protein 2 OS=Cryptococcus neoformans var. neoformans serotype D (strain JEC21 / ATCC MYA-565) GN=ATG2 PE=3 SV=1
Unigene0046152	323	0	7.8817	12.9443	Up	6.853e-47	1.2603e-45	--	--	--	--	--	--	--	--
Unigene0064938	796	0	3.1982	11.643	Up	6.853e-47	1.2601e-45	gi|145324176|ref|NP_001077677.1|	96.3	7e-19	ECA1 gametogenesis related family protein [Arabidopsis thaliana]	sp|Q9FPQ6|GP1_CHLRE	90.5	1e-17	Vegetative cell wall protein gp1 OS=Chlamydomonas reinhardtii GN=GP1 PE=2 SV=1
Unigene0067118	835	0	3.0488	11.574	Up	6.853e-47	1.26e-45	--	--	--	--	--	--	--	--
Unigene0079702	217	0	11.7317	13.5181	Up	6.853e-47	1.2598e-45	--	--	--	--	--	--	--	--
Unigene0082336	1107	0	2.2997	11.1672	Up	6.853e-47	1.2596e-45	gi|38346616|emb|CAD41196.2|	42.7	3e-07	OSJNBa0074L08.7 [Oryza sativa Japonica Group]	--	--	--	--
Unigene0087426	1658	0	1.5355	10.5845	Up	6.853e-47	1.2594e-45	gi|357134942|ref|XP_003569073.1|	510	1e-143	PREDICTED: DUF246 domain-containing protein At1g04910-like [Brachypodium distachyon]	sp|Q8W486|Y1491_ARATH	65.5	1e-09	Uncharacterized protein At1g04910 OS=Arabidopsis thaliana GN=At1g04910 PE=1 SV=1
Unigene0070422	415	0	6.0876	12.5717	Up	1.5413e-46	2.8214e-45	--	--	--	--	--	--	--	--
Unigene0073220	816	0	3.096	11.5962	Up	1.5413e-46	2.8211e-45	gi|356549817|ref|XP_003543287.1|	67.8	3e-10	PREDICTED: kinesin-3-like [Glycine max]	sp|Q9TV61|MYH1_PIG	456	7e-128	Myosin-1 OS=Sus scrofa GN=MYH1 PE=2 SV=1
Unigene0050174	1383	0	1.8127	10.8239	Up	3.4666e-46	6.3131e-45	gi|449016135|dbj|BAM79537.1|	61.6	5e-08	similar to hedgehog protein [Cyanidioschyzon merolae strain 10D]	sp|B9W4V8|APO1_COPRA	99	8e-20	Aromatic peroxygenase (Fragments) OS=Coprinellus radians GN=APO PE=1 SV=2
Unigene0060447	822	0	3.0498	11.5745	Up	3.4666e-46	6.3122e-45	gi|212274995|ref|NP_001130665.1|	82.4	1e-14	uncharacterized protein LOC100191768 precursor [Zea mays]	sp|A1DBS6|EGLD_NEOFI	103	1e-21	Probable endo-beta-1,4-glucanase D OS=Neosartorya fischeri (strain ATCC 1020 / DSM 3700 / FGSC A1164 / NRRL 181) GN=eglD PE=3 SV=1
Unigene0066842	934	0	2.6841	11.3902	Up	3.4666e-46	6.3114e-45	gi|412992889|emb|CCO16422.1|	93.6	6e-18	GPR1/FUN34/yaaH family protein [Bathycoccus prasinos]	sp|P25613|ADY2_YEAST	205	3e-52	Accumulation of dyads protein 2 OS=Saccharomyces cerevisiae (strain ATCC 204508 / S288c) GN=ADY2 PE=1 SV=1
Unigene0073629	1182	0	2.1209	11.0505	Up	3.4666e-46	6.3105e-45	gi|452825380|gb|EME32377.1|	370	1e-101	glucosamine--fructose-6-phosphate aminotransferase (isomerizing) isoform 2 [Galdieria sulphuraria]	sp|P53704|GFA1_CANAL	533	1e-150	Glutamine--fructose-6-phosphate aminotransferase [isomerizing] OS=Candida albicans (strain SC5314 / ATCC MYA-2876) GN=GFA1 PE=1 SV=2
Unigene0078632	260	0	9.642	13.2351	Up	3.4666e-46	6.3097e-45	gi|444436406|gb|AGE09571.1|	79.7	2e-14	RABA-like protein [Eucalyptus cladocalyx]	sp|Q9SN35|RAA1D_ARATH	76.6	5e-14	Ras-related protein RABA1d OS=Arabidopsis thaliana GN=RABA1D PE=2 SV=1
Unigene0087238	553	0	4.5333	12.1463	Up	3.4666e-46	6.3088e-45	gi|460416051|ref|XP_004253365.1|	181	1e-44	PREDICTED: ATP synthase subunit beta-like, partial [Solanum lycopersicum]	sp|P23704|ATPB_NEUCR	246	5e-65	ATP synthase subunit beta, mitochondrial OS=Neurospora crassa (strain ATCC 24698 / 74-OR23-1A / CBS 708.71 / DSM 1257 / FGSC 987) GN=atp-2 PE=2 SV=1
Unigene0092868	842	0	2.9773	11.5398	Up	3.4666e-46	6.3079e-45	gi|38325813|gb|AAR17079.1|	392	1e-108	heat shock protein 70-2 [Nicotiana tabacum]	sp|O93866|HSP70_TRIRU	352	1e-96	Heat shock 70 kDa protein OS=Trichophyton rubrum GN=HSP70 PE=2 SV=1
Unigene0044683	1234	0	2.0158	10.9771	Up	7.7966e-46	1.4115e-44	--	--	--	--	--	--	--	--
Unigene0064691	718	0	3.4645	11.7584	Up	7.7966e-46	1.4113e-44	gi|452823090|gb|EME30103.1|	127	2e-28	short-chain dehydrogenase/reductase SDR isoform 1 [Galdieria sulphuraria]	sp|P0C0Y5|MTDH_DAVTA	437	3e-122	Probable NADP-dependent mannitol dehydrogenase OS=Davidiella tassiana PE=1 SV=1
Unigene0071782	1003	0	2.48	11.2761	Up	7.7966e-46	1.4111e-44	gi|400131566|emb|CCH50966.1|	107	6e-22	T4.5 [Malus x robusta]	sp|P10978|POLX_TOBAC	57	2e-07	Retrovirus-related Pol polyprotein from transposon TNT 1-94 OS=Nicotiana tabacum PE=2 SV=1
Unigene0076263	693	0	3.5894	11.8095	Up	7.7966e-46	1.4109e-44	gi|357488225|ref|XP_003614400.1|	44.7	2e-07	Cytochrome P450 likeTBP [Medicago truncatula]	--	--	--	--
Unigene0081074	653	0	3.8093	11.8953	Up	7.7966e-46	1.4107e-44	gi|507110676|emb|CDF34426.1|	56.2	6e-07	unnamed protein product [Chondrus crispus]	sp|P47179|DAN4_YEAST	60.1	1e-08	Cell wall protein DAN4 OS=Saccharomyces cerevisiae (strain ATCC 204508 / S288c) GN=DAN4 PE=2 SV=1
Unigene0082633	774	0	3.2138	11.6501	Up	7.7966e-46	1.4105e-44	--	--	--	--	--	--	--	--
Unigene0082826	1138	0	2.1858	11.0939	Up	7.7966e-46	1.4103e-44	gi|225451633|ref|XP_002276803.1|	297	4e-79	PREDICTED: rRNA-processing protein UTP23 homolog [Vitis vinifera]	sp|Q08DU1|UTP23_BOVIN	131	1e-29	rRNA-processing protein UTP23 homolog OS=Bos taurus GN=UTP23 PE=2 SV=1
Unigene0082942	612	0	4.0645	11.9889	Up	7.7966e-46	1.4101e-44	gi|357488199|ref|XP_003614387.1|	91.7	1e-17	RRNA intron-encoded homing endonuclease [Medicago truncatula]	sp|Q6CQE5|TAR1_KLULA	95.1	3e-19	Protein TAR1 OS=Kluyveromyces lactis (strain ATCC 8585 / CBS 2359 / DSM 70799 / NBRC 1267 / NRRL Y-1140 / WM37) GN=TAR1-A PE=4 SV=2
Unigene0084842	438	0	5.6792	12.4715	Up	7.7966e-46	1.4099e-44	gi|508706013|gb|EOX97909.1|	111	4e-24	Purple acid phosphatase 10 [Theobroma cacao]	sp|Q09131|PPAF_SOYBN	103	3e-22	Purple acid phosphatase OS=Glycine max GN=PAP PE=1 SV=2
Unigene0086392	1366	0	1.821	10.8305	Up	7.7966e-46	1.4098e-44	--	--	--	--	--	--	--	--
Unigene0123245	3662	0	0.6793	9.4079	Up	7.7966e-46	1.4096e-44	gi|379317180|gb|ACZ54911.3|	562	1e-158	1-aminocyclopropane-1-carboxylic acid synthase [Narcissus tazetta var. chinensis]	sp|Q07262|1A1C_TOBAC	512	9e-144	1-aminocyclopropane-1-carboxylate synthase OS=Nicotiana tabacum GN=ACS1 PE=2 SV=1
Unigene0047366	436	0	5.6607	12.4668	Up	1.7535e-45	3.1541e-44	--	--	--	--	--	--	--	--
Unigene0073552	1127	0	2.1899	11.0966	Up	1.7535e-45	3.1537e-44	gi|385283154|gb|AFI58111.1|	165	2e-39	type 1 rhodopsin, partial [Chlorella vulgaris]	sp|Q9UW81|NOP1_NEUCR	343	1e-93	Opsin-1 OS=Neurospora crassa (strain ATCC 24698 / 74-OR23-1A / CBS 708.71 / DSM 1257 / FGSC 987) GN=nop-1 PE=1 SV=1
Unigene0077431	518	0	4.7646	12.2181	Up	1.7535e-45	3.1533e-44	--	--	--	--	--	--	--	--
Unigene0041776	1257	0	1.948	10.9278	Up	3.9439e-45	7.059e-44	gi|301107590|ref|XP_002902877.1|	182	1e-44	calcyphosin-like protein [Phytophthora infestans T30-4]	sp|Q8WWF8|CAPSL_HUMAN	119	6e-26	Calcyphosin-like protein OS=Homo sapiens GN=CAPSL PE=2 SV=4
Unigene0051687	1103	0	2.22	11.1163	Up	3.9439e-45	7.0581e-44	gi|298707292|emb|CBJ25919.1|	65.5	2e-09	GE20757 [Ectocarpus siliculosus]	sp|O74507|YJD4_SCHPO	54.3	2e-06	Uncharacterized protein C594.04c OS=Schizosaccharomyces pombe (strain 972 / ATCC 24843) GN=SPCC594.04c PE=3 SV=2
Unigene0053138	1367	0	1.7912	10.8067	Up	3.9439e-45	7.0572e-44	gi|323450084|gb|EGB05967.1|	54.7	5e-06	expressed protein, partial [Aureococcus anophagefferens]	sp|Q9UQ35|SRRM2_HUMAN	61.2	2e-08	Serine/arginine repetitive matrix protein 2 OS=Homo sapiens GN=SRRM2 PE=1 SV=2
Unigene0070895	610	0	4.0141	11.9709	Up	3.9439e-45	7.0562e-44	--	--	--	--	--	--	--	--
Unigene0073664	1334	0	1.8355	10.842	Up	3.9439e-45	7.0553e-44	gi|115457404|ref|NP_001052302.1|	416	1e-115	Os04g0244400 [Oryza sativa Japonica Group]	sp|Q7ZUC7|PGES2_DANRE	216	4e-55	Prostaglandin E synthase 2 OS=Danio rerio GN=ptges2 PE=2 SV=1
Unigene0080356	890	0	2.7512	11.4258	Up	3.9439e-45	7.0544e-44	--	--	--	--	--	--	--	--
Unigene0095979	957	0	2.5586	11.3211	Up	3.9439e-45	7.0534e-44	--	--	--	--	--	--	--	--
Unigene0070696	857	0	2.8345	11.4689	Up	8.8702e-45	1.5784e-43	gi|323456752|gb|EGB12618.1|	54.7	3e-06	hypothetical protein AURANDRAFT_70520 [Aureococcus anophagefferens]	--	--	--	--
Unigene0071250	551	0	4.4087	12.1061	Up	8.8702e-45	1.5782e-43	gi|115470056|ref|NP_001058627.1|	55.1	9e-07	Os06g0726200 [Oryza sativa Japonica Group]	sp|A5GVG4|IF2_SYNR3	52.4	2e-06	Translation initiation factor IF-2 OS=Synechococcus sp. (strain RCC307) GN=infB PE=3 SV=1
Unigene0099760	1292	0	1.8802	10.8767	Up	8.8702e-45	1.578e-43	--	--	--	--	--	--	--	--
Unigene0059782	924	0	2.6079	11.3487	Up	1.995e-44	3.5309e-43	gi|412992889|emb|CCO16422.1|	57.8	4e-07	GPR1/FUN34/yaaH family protein [Bathycoccus prasinos]	sp|Q460G9|ALCS_EMENI	219	2e-56	Protein alcS OS=Emericella nidulans (strain FGSC A4 / ATCC 38163 / CBS 112.46 / NRRL 194 / M139) GN=alcS PE=2 SV=1
Unigene0061922	1033	0	2.3328	11.1878	Up	1.995e-44	3.5304e-43	gi|384244720|gb|EIE18218.1|	109	1e-22	NPD-domain-containing protein [Coccomyxa subellipsoidea C-169]	sp|Q49W60|2NPD_STAS1	137	1e-31	Probable nitronate monooxygenase OS=Staphylococcus saprophyticus subsp. saprophyticus (strain ATCC 15305 / DSM 20229) GN=SSP1854 PE=3 SV=1
Unigene0062974	535	0	4.5042	12.1371	Up	1.995e-44	3.5299e-43	gi|222628624|gb|EEE60756.1|	63.9	2e-09	hypothetical protein OsJ_14313 [Oryza sativa Japonica Group]	--	--	--	--
Unigene0067248	1088	0	2.2148	11.113	Up	1.995e-44	3.5295e-43	gi|209573498|gb|ACI62835.1|	67.4	6e-10	CFZ1-like protein [Hyaloperonospora parasitica]	sp|Q9UTA1|YL8J_SCHPO	82	7e-15	Zinc finger protein C25B8.19c OS=Schizosaccharomyces pombe (strain 972 / ATCC 24843) GN=SPAC25B8.19c PE=4 SV=2
Unigene0076749	367	0	6.5661	12.6808	Up	1.995e-44	3.529e-43	gi|470108587|ref|XP_004290594.1|	153	1e-36	PREDICTED: 40S ribosomal protein S16-like [Fragaria vesca subsp. vesca]	sp|O60144|RS16_SCHPO	162	5e-40	40S ribosomal protein S16 OS=Schizosaccharomyces pombe (strain 972 / ATCC 24843) GN=rps16a PE=2 SV=1
Unigene0085603	379	0	6.3582	12.6344	Up	1.995e-44	3.5285e-43	gi|225466022|ref|XP_002266374.1|	57.4	1e-07	PREDICTED: derlin-1.1-like [Vitis vinifera]	--	--	--	--
Unigene0086514	1406	0	1.7139	10.7431	Up	1.995e-44	3.5281e-43	gi|514733042|ref|XP_004957580.1|	423	1e-117	PREDICTED: DNA mismatch repair protein MLH3-like isoform X3 [Setaria italica]	sp|F4JN26|MLH3_ARATH	299	4e-80	DNA mismatch repair protein MLH3 OS=Arabidopsis thaliana GN=MLH3 PE=2 SV=2
Unigene0088656	669	0	3.602	11.8146	Up	1.995e-44	3.5276e-43	--	--	--	--	--	--	--	--
Unigene0091801	1185	0	2.0335	10.9897	Up	1.995e-44	3.5271e-43	gi|357488203|ref|XP_003614389.1|	80.9	2e-25	RRNA intron-encoded homing endonuclease [Medicago truncatula]	--	--	--	--
Unigene0094148	2133	0	1.1297	10.1417	Up	1.995e-44	3.5267e-43	gi|356524788|ref|XP_003531010.1|	859	0	PREDICTED: methylmalonate-semialdehyde dehydrogenase [acylating], mitochondrial-like [Glycine max]	sp|Q0WM29|MMSA_ARATH	838	0	Methylmalonate-semialdehyde dehydrogenase [acylating], mitochondrial OS=Arabidopsis thaliana GN=ALDH6B2 PE=2 SV=2
Unigene0095877	815	0	2.9567	11.5298	Up	1.995e-44	3.5262e-43	gi|384246042|gb|EIE19533.1|	144	2e-33	zf-AN1-domain-containing protein [Coccomyxa subellipsoidea C-169]	sp|Q9ZNU9|SAP3_ARATH	144	7e-34	Zinc finger A20 and AN1 domain-containing stress-associated protein 3 OS=Arabidopsis thaliana GN=SAP3 PE=2 SV=1
Unigene0130985	3726	0	0.6467	9.337	Up	1.995e-44	3.5258e-43	gi|359488588|ref|XP_002276597.2|	812	0	PREDICTED: transportin-3-like [Vitis vinifera]	sp|Q9Y5L0|TNPO3_HUMAN	98.6	3e-19	Transportin-3 OS=Homo sapiens GN=TNPO3 PE=1 SV=3
Unigene0061528	469	0	5.0966	12.3153	Up	4.4869e-44	7.8935e-43	gi|428185757|gb|EKX54609.1|	52.8	3e-06	hypothetical protein GUITHDRAFT_132302 [Guillardia theta CCMP2712]	sp|Q8MKH6|TNNT1_BOVIN	306	3e-83	Troponin T, slow skeletal muscle OS=Bos taurus GN=TNNT1 PE=2 SV=3
Unigene0068975	638	0	3.7466	11.8714	Up	4.4869e-44	7.8924e-43	--	--	--	--	--	--	--	--
Unigene0079132	1074	0	2.2256	11.12	Up	4.4869e-44	7.8914e-43	gi|502163237|ref|XP_004512771.1|	324	3e-87	PREDICTED: glutamine synthetase nodule isozyme-like [Cicer arietinum]	sp|Q86ZU6|GLNA_TUBBO	370	1e-101	Glutamine synthetase OS=Tuber borchii GN=GLN1 PE=2 SV=1
Unigene0072886	455	0	5.2107	12.3473	Up	1.0092e-43	1.7654e-42	--	--	--	--	--	--	--	--
Unigene0074998	956	0	2.48	11.2761	Up	1.0092e-43	1.7652e-42	gi|115442125|ref|NP_001045342.1|	121	3e-26	Os01g0938600 [Oryza sativa Japonica Group]	sp|A0A1F4|EYS_DROME	59.7	3e-08	Protein eyes shut OS=Drosophila melanogaster GN=eys PE=1 SV=1
Unigene0076667	697	0	3.4015	11.732	Up	1.0092e-43	1.7649e-42	gi|357164496|ref|XP_003580073.1|	60.5	3e-08	PREDICTED: peroxidase 18-like [Brachypodium distachyon]	sp|Q8TAX7|MUC7_HUMAN	59.3	2e-08	Mucin-7 OS=Homo sapiens GN=MUC7 PE=1 SV=2
Unigene0087252	860	0	2.7568	11.4288	Up	1.0092e-43	1.7647e-42	--	--	--	--	--	--	--	--
Unigene0101660	1255	0	1.8891	10.8835	Up	1.0092e-43	1.7645e-42	gi|225463398|ref|XP_002273766.1|	286	1e-75	PREDICTED: coatomer subunit zeta-1-like isoform 1 [Vitis vinifera]	sp|Q6Z844|COPZ2_ORYSJ	279	3e-74	Coatomer subunit zeta-2 OS=Oryza sativa subsp. japonica GN=COPZ2 PE=2 SV=1
Unigene0059080	1189	0	1.9777	10.9496	Up	2.2697e-43	3.949e-42	--	--	--	--	--	--	--	--
Unigene0061066	794	0	2.9615	11.5321	Up	2.2697e-43	3.9485e-42	--	--	--	--	--	--	--	--
Unigene0064817	379	0	6.2043	12.5991	Up	2.2697e-43	3.948e-42	--	--	--	--	sp|P22151|GRG1_NEUCR	82	1e-15	Glucose-repressible gene protein OS=Neurospora crassa (strain ATCC 24698 / 74-OR23-1A / CBS 708.71 / DSM 1257 / FGSC 987) GN=grg-1 PE=2 SV=1
Unigene0070383	654	0	3.5955	11.812	Up	2.2697e-43	3.9474e-42	gi|452820970|gb|EME28006.1|	99.4	6e-20	thioredoxin 1 [Galdieria sulphuraria]	sp|P29429|THIO_EMENI	132	3e-30	Thioredoxin OS=Emericella nidulans (strain FGSC A4 / ATCC 38163 / CBS 112.46 / NRRL 194 / M139) GN=TRX1 PE=1 SV=2
Unigene0095942	795	0	2.9578	11.5303	Up	2.2697e-43	3.9469e-42	--	--	--	--	--	--	--	--
Unigene0044385	1426	0	1.6354	10.6754	Up	5.1048e-43	8.8155e-42	gi|301113818|ref|XP_002998679.1|	172	2e-41	berberine-like protein [Phytophthora infestans T30-4]	sp|O06997|YVDP_BACSU	140	2e-32	Uncharacterized FAD-linked oxidoreductase YvdP OS=Bacillus subtilis (strain 168) GN=yvdP PE=1 SV=1
Unigene0069827	612	0	3.8105	11.8958	Up	5.1048e-43	8.8144e-42	gi|449489096|ref|XP_004158214.1|	144	2e-33	PREDICTED: uncharacterized LOC101219783 [Cucumis sativus]	--	--	--	--
Unigene0076989	1290	0	1.8078	10.82	Up	5.1048e-43	8.8132e-42	gi|508710304|gb|EOY02201.1|	330	6e-89	Metal-dependent phosphohydrolase isoform 1 [Theobroma cacao]	sp|Q1LUI2|HDDC2_DANRE	162	7e-39	HD domain-containing protein 2 OS=Danio rerio GN=hddc2 PE=2 SV=1
Unigene0083053	1810	0	1.2884	10.3314	Up	5.1048e-43	8.8121e-42	gi|225434032|ref|XP_002273924.1|	660	0	PREDICTED: TBC1 domain family member 22B [Vitis vinifera]	sp|O59737|GYP1_SCHPO	330	2e-89	GTPase-activating protein gyp1 OS=Schizosaccharomyces pombe (strain 972 / ATCC 24843) GN=gyp1 PE=3 SV=1
Unigene0087662	1287	0	1.812	10.8234	Up	5.1048e-43	8.811e-42	gi|359477506|ref|XP_002277982.2|	55.8	2e-06	PREDICTED: protein TIME FOR COFFEE-like [Vitis vinifera]	sp|O65530|PEK14_ARATH	53.5	3e-06	Proline-rich receptor-like protein kinase PERK14 OS=Arabidopsis thaliana GN=PERK14 PE=2 SV=1
Unigene0095887	786	0	2.9669	11.5347	Up	5.1048e-43	8.8098e-42	gi|514783016|ref|XP_004970238.1|	129	1e-28	PREDICTED: protein translation factor SUI1 homolog isoform X2 [Setaria italica]	sp|P32911|SUI1_YEAST	147	6e-35	Eukaryotic translation initiation factor eIF-1 OS=Saccharomyces cerevisiae (strain ATCC 204508 / S288c) GN=SUI1 PE=1 SV=1
Unigene0098648	748	0	3.1177	11.6063	Up	5.1048e-43	8.8087e-42	--	--	--	--	--	--	--	--
Unigene0061992	1030	0	2.2452	11.1326	Up	1.1481e-42	1.9703e-41	gi|452818891|gb|EME26041.1|	145	1e-33	MFS transporter, SP family, sugar:H+ symporter, partial [Galdieria sulphuraria]	sp|P46333|CSBC_BACSU	107	1e-22	Probable metabolite transport protein CsbC OS=Bacillus subtilis (strain 168) GN=csbC PE=1 SV=3
Unigene0070725	1117	0	2.0703	11.0156	Up	1.1481e-42	1.97e-41	gi|356523900|ref|XP_003530572.1|	289	1e-76	PREDICTED: phosphoenolpyruvate carboxykinase [ATP]-like [Glycine max]	sp|Q96UL8|PCKA_EMENI	446	1e-124	Phosphoenolpyruvate carboxykinase [ATP] OS=Emericella nidulans (strain FGSC A4 / ATCC 38163 / CBS 112.46 / NRRL 194 / M139) GN=acuF PE=3 SV=3
Unigene0071080	1053	0	2.1962	11.1008	Up	1.1481e-42	1.9698e-41	gi|400131566|emb|CCH50966.1|	369	1e-101	T4.5 [Malus x robusta]	sp|P10978|POLX_TOBAC	243	1e-63	Retrovirus-related Pol polyprotein from transposon TNT 1-94 OS=Nicotiana tabacum PE=2 SV=1
Unigene0084860	627	0	3.6883	11.8487	Up	1.1481e-42	1.9695e-41	--	--	--	--	--	--	--	--
Unigene0095736	472	0	4.8995	12.2584	Up	1.1481e-42	1.9693e-41	--	--	--	--	--	--	--	--
Unigene0064641	408	0	5.6204	12.4565	Up	2.5822e-42	4.4089e-41	--	--	--	--	--	--	--	--
Unigene0065066	1302	0	1.7612	10.7823	Up	2.5822e-42	4.4083e-41	gi|168061613|ref|XP_001782782.1|	283	9e-75	nucleosome assembly protein family [Physcomitrella patens subsp. patens]	sp|P25293|NAP1_YEAST	334	8e-91	Nucleosome assembly protein OS=Saccharomyces cerevisiae (strain ATCC 204508 / S288c) GN=NAP1 PE=1 SV=2
Unigene0071028	1381	0	1.6605	10.6974	Up	2.5822e-42	4.4078e-41	gi|412985127|emb|CCO20152.1|	56.6	1e-06	PREDICTED: similar to Zinc finger protein 271 (Zinc finger protein 7) (HZF7) (Zinc finger protein ZNFphex133) (Epstein-Barr virus-induced zinc finger protein) (ZNF-EB) (CT-ZFP48) (Zinc finger protein [Bathycoccus prasinos]	sp|P32432|SFP1_YEAST	149	4e-35	Transcription factor SFP1 OS=Saccharomyces cerevisiae (strain ATCC 204508 / S288c) GN=SFP1 PE=1 SV=1
Unigene0072273	713	0	3.2162	11.6511	Up	2.5822e-42	4.4072e-41	--	--	--	--	sp|Q9HGR3|FAEB_NEUCR	238	3e-62	Feruloyl esterase B OS=Neurospora crassa (strain ATCC 24698 / 74-OR23-1A / CBS 708.71 / DSM 1257 / FGSC 987) GN=fae-1 PE=2 SV=2
Unigene0075352	1112	0	2.0622	11.01	Up	2.5822e-42	4.4066e-41	gi|413916574|gb|AFW56506.1|	124	3e-27	leucine-rich repeat (LRR) family protein [Zea mays]	sp|Q3KSS4|EBNA1_EBVG	114	2e-24	Epstein-Barr nuclear antigen 1 OS=Epstein-Barr virus (strain GD1) GN=EBNA1 PE=1 SV=1
Unigene0082453	507	0	4.523	12.1431	Up	2.5822e-42	4.4061e-41	--	--	--	--	--	--	--	--
Unigene0095701	409	0	5.6067	12.4529	Up	2.5822e-42	4.4055e-41	gi|357448019|ref|XP_003594285.1|	52	4e-06	14 kDa proline-rich protein DC2.15 [Medicago truncatula]	sp|P22151|GRG1_NEUCR	91.3	2e-18	Glucose-repressible gene protein OS=Neurospora crassa (strain ATCC 24698 / 74-OR23-1A / CBS 708.71 / DSM 1257 / FGSC 987) GN=grg-1 PE=2 SV=1
Unigene0099965	1664	0	1.3781	10.4285	Up	2.5822e-42	4.405e-41	gi|575427|gb|AAA53173.1|	217	8e-55	similar to S. cerevisiae PTR2 gene, GenBank Accession Number L11994 [Arabidopsis thaliana]	sp|Q9P380|PTR2_SCHPO	237	2e-61	Probable peptide transporter ptr2 OS=Schizosaccharomyces pombe (strain 972 / ATCC 24843) GN=ptr2 PE=1 SV=1
Unigene0044735	736	0	3.0893	11.5931	Up	5.8077e-42	9.8485e-41	gi|21992|emb|CAA46283.1|	99.8	6e-20	extensin [Volvox carteri]	sp|Q9FFW5|PERK8_ARATH	93.2	2e-18	Proline-rich receptor-like protein kinase PERK8 OS=Arabidopsis thaliana GN=PERK8 PE=1 SV=1
Unigene0054203	1444	0	1.5746	10.6208	Up	5.8077e-42	9.8473e-41	gi|514810010|ref|XP_004979819.1|	70.1	1e-10	PREDICTED: vegetative cell wall protein gp1-like [Setaria italica]	sp|P98088|MUC5A_HUMAN	56.6	1e-12	Mucin-5AC (Fragments) OS=Homo sapiens GN=MUC5AC PE=1 SV=3
Unigene0056064	1186	0	1.9171	10.9047	Up	5.8077e-42	9.846e-41	--	--	--	--	--	--	--	--
Unigene0065293	1132	0	2.0086	10.972	Up	5.8077e-42	9.8448e-41	gi|51969558|dbj|BAD43471.1|	95.5	2e-18	histone-H4-like protein [Arabidopsis thaliana]	sp|P54681|RTOA_DICDI	84.7	1e-15	Protein rtoA OS=Dictyostelium discoideum GN=rtoA PE=2 SV=2
Unigene0072153	721	0	3.1536	11.6228	Up	5.8077e-42	9.8436e-41	gi|502163823|ref|XP_004512961.1|	106	5e-23	PREDICTED: leucine-rich repeat extensin-like protein 3-like [Cicer arietinum]	sp|P13983|EXTN_TOBAC	116	1e-25	Extensin OS=Nicotiana tabacum GN=HRGPNT3 PE=2 SV=1
Unigene0073279	794	0	2.8636	11.4836	Up	5.8077e-42	9.8423e-41	gi|449016308|dbj|BAM79710.1|	61.6	2e-08	similar to hedgehog protein [Cyanidioschyzon merolae strain 10D]	sp|Q6S6W0|GP2_EHV1V	54.3	1e-06	Glycoprotein gp2 OS=Equine herpesvirus 1 (strain V592) GN=71 PE=3 SV=1
Unigene0078787	785	0	2.8964	11.5	Up	5.8077e-42	9.8411e-41	gi|255546868|ref|XP_002514492.1|	53.5	5e-06	LRX2, putative [Ricinus communis]	--	--	--	--
Unigene0096124	774	0	2.9376	11.5204	Up	5.8077e-42	9.8398e-41	--	--	--	--	--	--	--	--
Unigene0096318	922	0	2.4661	11.268	Up	5.8077e-42	9.8386e-41	gi|514810010|ref|XP_004979819.1|	75.1	2e-12	PREDICTED: vegetative cell wall protein gp1-like [Setaria italica]	sp|Q7SE71|ATPF_NEUCR	303	2e-81	ATP synthase subunit 4, mitochondrial OS=Neurospora crassa (strain ATCC 24698 / 74-OR23-1A / CBS 708.71 / DSM 1257 / FGSC 987) GN=atp-4 PE=3 SV=1
Unigene0044419	1207	0	1.8677	10.867	Up	1.3062e-41	2.2028e-40	gi|384245387|gb|EIE18881.1|	142	2e-32	aldose 1-epimerase [Coccomyxa subellipsoidea C-169]	sp|P05149|GALM_ACICA	134	2e-30	Aldose 1-epimerase OS=Acinetobacter calcoaceticus GN=mro PE=1 SV=1
Unigene0049639	1109	0	2.0327	10.9892	Up	1.3062e-41	2.2025e-40	gi|485603201|gb|EOD03933.1|	400	1e-110	cell division cycle protein 48 [Emiliania huxleyi CCMP1516]	sp|Q5AWS6|CDC48_EMENI	515	2e-145	Cell division control protein 48 OS=Emericella nidulans (strain FGSC A4 / ATCC 38163 / CBS 112.46 / NRRL 194 / M139) GN=cdc48 PE=1 SV=2
Unigene0053407	912	0	2.4718	11.2713	Up	1.3062e-41	2.2023e-40	gi|168070323|ref|XP_001786771.1|	122	9e-27	predicted protein [Physcomitrella patens subsp. patens]	sp|P04817|CAN1_YEAST	225	4e-58	Arginine permease OS=Saccharomyces cerevisiae (strain ATCC 204508 / S288c) GN=CAN1 PE=1 SV=2
Unigene0083821	234	0	9.6337	13.2339	Up	1.3062e-41	2.202e-40	gi|55296644|dbj|BAD69364.1|	106	1e-22	hypothetical protein [Oryza sativa Japonica Group]	--	--	--	--
Unigene0090624	257	0	8.7715	13.0986	Up	1.3062e-41	2.2017e-40	--	--	--	--	--	--	--	--
Unigene0109868	817	0	2.7592	11.43	Up	1.3062e-41	2.2014e-40	gi|514747344|ref|XP_004961344.1|	146	6e-34	PREDICTED: myb-related protein Hv33-like [Setaria italica]	sp|P20027|MYB3_HORVU	130	8e-30	Myb-related protein Hv33 OS=Hordeum vulgare GN=MYB2 PE=2 SV=3
Unigene0046194	442	0	5.0562	12.3038	Up	2.9378e-41	4.9192e-40	--	--	--	--	--	--	--	--
Unigene0064647	1307	0	1.7099	10.7397	Up	2.9378e-41	4.9186e-40	gi|449016570|dbj|BAM79972.1|	58.9	3e-07	similar to syntaxin binding protein [Cyanidioschyzon merolae strain 10D]	sp|P38739|WSC4_YEAST	112	8e-24	Cell wall integrity and stress response component 4 OS=Saccharomyces cerevisiae (strain ATCC 204508 / S288c) GN=WSC4 PE=1 SV=1
Unigene0067326	1082	0	2.0655	11.0123	Up	2.9378e-41	4.918e-40	gi|508716843|gb|EOY08740.1|	154	3e-36	Major facilitator superfamily protein [Theobroma cacao]	sp|Q9URX1|YLX5_SCHPO	207	8e-53	UNC93-like protein C922.05c OS=Schizosaccharomyces pombe (strain 972 / ATCC 24843) GN=SPAC922.05c PE=3 SV=1
Unigene0069779	565	0	3.9555	11.9496	Up	2.9378e-41	4.9173e-40	gi|15281775|gb|AAK94425.1|AF398144_1	182	4e-45	60S ribosomal protein L144 [Brassica rapa subsp. pekinensis]	sp|P52809|RL44_CYBJA	208	2e-53	60S ribosomal protein L44 OS=Cyberlindnera jadinii GN=RPL44 PE=3 SV=2
Unigene0073480	918	0	2.4345	11.2494	Up	2.9378e-41	4.9167e-40	gi|452823724|gb|EME30732.1|	138	2e-31	amino acid transporter, AAAP family [Galdieria sulphuraria]	sp|P38680|MTR_NEUCR	106	3e-22	N amino acid transport system protein OS=Neurospora crassa (strain ATCC 24698 / 74-OR23-1A / CBS 708.71 / DSM 1257 / FGSC 987) GN=mtr PE=3 SV=2
Unigene0078604	849	0	2.6323	11.3621	Up	2.9378e-41	4.9161e-40	--	--	--	--	--	--	--	--
Unigene0079703	214	0	10.4432	13.3503	Up	2.9378e-41	4.9155e-40	--	--	--	--	--	--	--	--
Unigene0089201	673	0	3.3207	11.6973	Up	2.9378e-41	4.9149e-40	gi|460409035|ref|XP_004249946.1|	215	8e-55	PREDICTED: cytochrome P450 83B1-like [Solanum lycopersicum]	sp|P24465|C71A1_PERAE	207	7e-53	Cytochrome P450 71A1 OS=Persea americana GN=CYP71A1 PE=1 SV=2
Unigene0044379	978	0	2.2652	11.1454	Up	6.6074e-41	1.1002e-39	gi|115440713|ref|NP_001044636.1|	88.2	3e-16	Os01g0819000 [Oryza sativa Japonica Group]	sp|Q02817|MUC2_HUMAN	86.7	2e-17	Mucin-2 OS=Homo sapiens GN=MUC2 PE=1 SV=2
Unigene0046230	620	0	3.5732	11.803	Up	6.6074e-41	1.1001e-39	gi|298710137|emb|CBJ31849.1|	109	5e-23	peptidyl-prolyl cis-trans isomerase, FKBP-type [Ectocarpus siliculosus]	sp|Q4HZB8|FKBP_GIBZE	149	1e-35	FK506-binding protein 1 OS=Gibberella zeae (strain PH-1 / ATCC MYA-4620 / FGSC 9075 / NRRL 31084) GN=FPR1 PE=3 SV=2
Unigene0062839	901	0	2.4588	11.2637	Up	6.6074e-41	1.0999e-39	gi|397633820|gb|EJK71147.1|	72	2e-11	metallocarboxypeptidase [Thalassiosira oceanica]	sp|C5FH26|MCPAL_ARTOC	305	3e-82	Metallocarboxypeptidase A-like protein MCYG_01475 OS=Arthroderma otae (strain ATCC MYA-4605 / CBS 113480) GN=MCYG_01475 PE=3 SV=1
Unigene0088869	381	0	5.8147	12.5055	Up	6.6074e-41	1.0998e-39	gi|255966066|gb|ACU45318.1|	231	5e-60	actin [Rhodomonas sp. CCMP768]	sp|Q26065|ACT_PLAMG	238	9e-63	Actin, adductor muscle OS=Placopecten magellanicus PE=2 SV=1
Unigene0098265	757	0	2.9266	11.515	Up	6.6074e-41	1.0997e-39	gi|413916574|gb|AFW56506.1|	75.9	9e-13	leucine-rich repeat (LRR) family protein [Zea mays]	sp|A5DVD6|PAN1_LODEL	75.9	3e-13	Actin cytoskeleton-regulatory complex protein PAN1 OS=Lodderomyces elongisporus (strain ATCC 11503 / CBS 2605 / JCM 1781 / NBRC 1676 / NRRL YB-4239) GN=PAN1 PE=3 SV=1
Unigene0044438	578	0	3.7993	11.8915	Up	1.4861e-40	2.4602e-39	--	--	--	--	sp|Q6S6W0|GP2_EHV1V	50.8	6e-06	Glycoprotein gp2 OS=Equine herpesvirus 1 (strain V592) GN=71 PE=3 SV=1
Unigene0051049	1353	0	1.623	10.6644	Up	1.4861e-40	2.4599e-39	gi|79321519|ref|NP_001031305.1|	379	1e-103	heat shock protein 91 [Arabidopsis thaliana]	sp|O74225|HSP88_NEUCR	615	2e-175	Heat shock protein Hsp88 OS=Neurospora crassa (strain ATCC 24698 / 74-OR23-1A / CBS 708.71 / DSM 1257 / FGSC 987) GN=hsp-88 PE=1 SV=1
Unigene0064416	914	0	2.4026	11.2304	Up	1.4861e-40	2.4596e-39	gi|159485080|ref|XP_001700577.1|	87	6e-16	fasciclin-like protein [Chlamydomonas reinhardtii]	sp|P98088|MUC5A_HUMAN	81.3	9e-15	Mucin-5AC (Fragments) OS=Homo sapiens GN=MUC5AC PE=1 SV=3
Unigene0072453	784	0	2.801	11.4517	Up	1.4861e-40	2.4593e-39	gi|449016001|dbj|BAM79403.1|	105	9e-22	similar to hedgehog protein [Cyanidioschyzon merolae strain 10D]	sp|O14405|GUN4_HYPJE	241	5e-63	Endoglucanase-4 OS=Hypocrea jecorina GN=cel61a PE=1 SV=1
Unigene0082918	328	0	6.695	12.7089	Up	1.4861e-40	2.459e-39	gi|90265044|emb|CAH67640.1|	73.2	2e-12	H0102C09.1 [Oryza sativa Indica Group]	--	--	--	--
Unigene0045955	610	0	3.5681	11.8009	Up	3.3423e-40	5.498e-39	gi|413938907|gb|AFW73458.1|	53.5	3e-06	hypothetical protein ZEAMMB73_186177 [Zea mays]	sp|Q01358|BLI3_NEUCR	201	2e-51	Protein bli-3 OS=Neurospora crassa (strain ATCC 24698 / 74-OR23-1A / CBS 708.71 / DSM 1257 / FGSC 987) GN=bli-3 PE=2 SV=1
Unigene0058486	862	0	2.525	11.3021	Up	3.3423e-40	5.4973e-39	gi|449015697|dbj|BAM79099.1|	74.3	3e-12	similar to trefoil factor [Cyanidioschyzon merolae strain 10D]	sp|Q0CEU4|EGLD_ASPTN	224	8e-58	Probable endo-beta-1,4-glucanase D OS=Aspergillus terreus (strain NIH 2624 / FGSC A1156) GN=eglD PE=3 SV=1
Unigene0062245	1039	0	2.0948	11.0326	Up	3.3423e-40	5.4966e-39	gi|502085572|ref|XP_004487948.1|	92	2e-17	PREDICTED: plasma membrane ATPase 4-like [Cicer arietinum]	sp|P09627|PMA1_SCHPO	240	1e-62	Plasma membrane ATPase 1 OS=Schizosaccharomyces pombe (strain 972 / ATCC 24843) GN=pma1 PE=1 SV=1
Unigene0068755	1054	0	2.065	11.0119	Up	3.3423e-40	5.496e-39	gi|298715791|emb|CBJ28269.1|	155	1e-36	Homologue of a Golgi anti-apoptotic protein identified from vaccinia virus. Transmembrane BAX inhi [Ectocarpus siliculosus]	sp|Q9HC24|LFG4_HUMAN	179	3e-44	Protein lifeguard 4 OS=Homo sapiens GN=TMBIM4 PE=1 SV=3
Unigene0069340	851	0	2.5576	11.3206	Up	3.3423e-40	5.4953e-39	gi|55740439|gb|AAV63985.1|	79.7	8e-14	hydroxyproline-rich glycoprotein VSP-3 [Chlamydomonas incerta]	sp|O10341|Y091_NPVOP	72.8	3e-12	Uncharacterized 29.3 kDa protein OS=Orgyia pseudotsugata multicapsid polyhedrosis virus GN=ORF92 PE=4 SV=1
Unigene0073549	1168	0	1.8635	10.8638	Up	3.3423e-40	5.4946e-39	gi|326532570|dbj|BAK05214.1|	208	2e-52	predicted protein [Hordeum vulgare subsp. vulgare]	--	--	--	--
Unigene0089077	580	0	3.7527	11.8737	Up	3.3423e-40	5.4939e-39	gi|460364923|ref|XP_004228357.1|	167	1e-40	PREDICTED: U-box domain-containing protein 4-like [Solanum lycopersicum]	sp|O22193|PUB4_ARATH	165	2e-40	U-box domain-containing protein 4 OS=Arabidopsis thaliana GN=PUB4 PE=1 SV=3
Unigene0059714	703	0	3.0684	11.5833	Up	7.5172e-40	1.229e-38	--	--	--	--	--	--	--	--
Unigene0073033	1133	0	1.9039	10.8947	Up	7.5172e-40	1.2289e-38	gi|348669613|gb|EGZ09435.1|	276	5e-73	acetyl-co-A carboxylase [Phytophthora sojae]	sp|Q00955|ACAC_YEAST	340	2e-92	Acetyl-CoA carboxylase OS=Saccharomyces cerevisiae (strain ATCC 204508 / S288c) GN=ACC1 PE=1 SV=2
Unigene0074921	968	0	2.2284	11.1218	Up	7.5172e-40	1.2287e-38	--	--	--	--	--	--	--	--
Unigene0075306	804	0	2.683	11.3896	Up	7.5172e-40	1.2286e-38	gi|449016308|dbj|BAM79710.1|	92.4	1e-17	similar to hedgehog protein [Cyanidioschyzon merolae strain 10D]	sp|Q02817|MUC2_HUMAN	84.3	9e-16	Mucin-2 OS=Homo sapiens GN=MUC2 PE=1 SV=2
Unigene0082944	279	0	7.7316	12.9166	Up	7.5172e-40	1.2284e-38	gi|357488199|ref|XP_003614387.1|	75.5	3e-13	RRNA intron-encoded homing endonuclease [Medicago truncatula]	sp|Q8TGM6|TAR1_YEAST	99.4	6e-21	Protein TAR1 OS=Saccharomyces cerevisiae (strain ATCC 204508 / S288c) GN=TAR1 PE=2 SV=1
Unigene0090625	212	0	10.175	13.3127	Up	7.5172e-40	1.2283e-38	--	--	--	--	--	--	--	--
Unigene0044503	643	0	3.3245	11.6989	Up	1.6907e-39	2.7475e-38	--	--	--	--	--	--	--	--
Unigene0059828	853	0	2.5061	11.2912	Up	1.6907e-39	2.7472e-38	gi|357116442|ref|XP_003559990.1|	56.6	7e-07	PREDICTED: glycerophosphoryl diester phosphodiesterase-like [Brachypodium distachyon]	sp|Q9JL56|GDE1_MOUSE	125	3e-28	Glycerophosphodiester phosphodiesterase 1 OS=Mus musculus GN=Gde1 PE=2 SV=1
Unigene0061991	769	0	2.7798	11.4408	Up	1.6907e-39	2.7469e-38	gi|371721804|gb|AEX55225.1|	85.1	2e-15	sugar transporter [Allium sativum]	sp|Q8VZ80|PLT5_ARATH	82.8	2e-15	Polyol transporter 5 OS=Arabidopsis thaliana GN=PLT5 PE=1 SV=2
Unigene0068986	948	0	2.2549	11.1388	Up	1.6907e-39	2.7465e-38	gi|225439836|ref|XP_002277576.1|	79	2e-13	PREDICTED: probable pectate lyase 4-like [Vitis vinifera]	sp|Q4WIT0|PLYA_ASPFU	198	4e-50	Probable pectate lyase A OS=Neosartorya fumigata (strain ATCC MYA-4609 / Af293 / CBS 101355 / FGSC A1100) GN=plyA PE=3 SV=1
Unigene0085763	1349	0	1.5846	10.6299	Up	1.6907e-39	2.7462e-38	--	--	--	--	--	--	--	--
Unigene0087283	597	0	3.5807	11.806	Up	1.6907e-39	2.7459e-38	--	--	--	--	--	--	--	--
Unigene0095980	746	0	2.8655	11.4846	Up	1.6907e-39	2.7455e-38	gi|499156571|gb|AGL76941.1|	175	1e-42	nascent polypeptide-associated complex subunit alpha-like protein 2-like protein [Amaranthus tricolor]	sp|Q0UKB5|NACA_PHANO	338	3e-92	Nascent polypeptide-associated complex subunit alpha OS=Phaeosphaeria nodorum (strain SN15 / ATCC MYA-4574 / FGSC 10173) GN=EGD2 PE=3 SV=1
Unigene0098307	1244	0	1.7184	10.7469	Up	1.6907e-39	2.7452e-38	gi|385283154|gb|AFI58111.1|	156	1e-36	type 1 rhodopsin, partial [Chlorella vulgaris]	sp|O74631|FD123_TRAVE	205	5e-52	Protein FDD123 OS=Trametes versicolor GN=FDD123 PE=2 SV=1
Unigene0044447	644	0	3.2892	11.6835	Up	3.8025e-39	6.1431e-38	gi|289546509|gb|ADD10132.1|	168	1e-40	ferritin 2 [Lupinus luteus]	sp|O46414|FRIH_BOVIN	370	5e-102	Ferritin heavy chain OS=Bos taurus GN=FTH1 PE=2 SV=3
Unigene0050278	636	0	3.3306	11.7016	Up	3.8025e-39	6.1423e-38	gi|428168275|gb|EKX37222.1|	135	5e-31	small subunit ribosomal protein S27e, cytoplasmic [Guillardia theta CCMP2712]	sp|Q7RVN2|RS27_NEUCR	163	1e-39	40S ribosomal protein S27 OS=Neurospora crassa (strain ATCC 24698 / 74-OR23-1A / CBS 708.71 / DSM 1257 / FGSC 987) GN=rps-27 PE=3 SV=1
Unigene0051318	1120	0	1.8913	10.8852	Up	3.8025e-39	6.1416e-38	gi|342365825|gb|AEL30359.1|	100	7e-20	RNA-directed DNA polymerase [Arachis hypogaea]	--	--	--	--
Unigene0055483	1308	0	1.6195	10.6613	Up	3.8025e-39	6.1409e-38	gi|502161489|ref|XP_004512182.1|	67.8	6e-10	PREDICTED: DNA-directed RNA polymerase II subunit RPB1-like [Cicer arietinum]	sp|O13938|YEP4_SCHPO	179	3e-44	UPF0658 Golgi apparatus membrane protein C23H3.04 OS=Schizosaccharomyces pombe (strain 972 / ATCC 24843) GN=SPAC23H3.04 PE=3 SV=3
Unigene0067622	967	0	2.1905	11.097	Up	3.8025e-39	6.1401e-38	gi|507106117|emb|CDF39798.1|	102	1e-20	WD40-repeat containing protein [Chondrus crispus]	sp|Q09855|POF11_SCHPO	104	1e-21	F-box/WD repeat-containing protein pof11 OS=Schizosaccharomyces pombe (strain 972 / ATCC 24843) GN=pof11 PE=1 SV=2
Unigene0068962	936	0	2.2631	11.1441	Up	3.8025e-39	6.1394e-38	--	--	--	--	--	--	--	--
Unigene0072022	828	0	2.5583	11.321	Up	3.8025e-39	6.1387e-38	--	--	--	--	--	--	--	--
Unigene0074003	726	0	2.9177	11.5106	Up	3.8025e-39	6.1379e-38	--	--	--	--	--	--	--	--
Unigene0078460	902	0	2.3484	11.1975	Up	3.8025e-39	6.1372e-38	--	--	--	--	--	--	--	--
Unigene0096172	813	0	2.6055	11.3473	Up	3.8025e-39	6.1365e-38	gi|225451941|ref|XP_002279468.1|	53.5	6e-06	PREDICTED: proline-rich receptor-like protein kinase PERK8 [Vitis vinifera]	sp|Q80Z19|MUC2_MOUSE	53.1	2e-06	Mucin-2 (Fragments) OS=Mus musculus GN=Muc2 PE=1 SV=2
Unigene0044456	632	0	3.3209	11.6974	Up	8.5523e-39	1.3729e-37	gi|514730605|ref|XP_004956978.1|	80.1	3e-14	PREDICTED: protein HVA22-like [Setaria italica]	sp|Q4WTW3|YOP1_ASPFU	256	9e-68	Protein yop1 OS=Neosartorya fumigata (strain ATCC MYA-4609 / Af293 / CBS 101355 / FGSC A1100) GN=yop1 PE=3 SV=1
Unigene0044777	1151	0	1.8235	10.8325	Up	8.5523e-39	1.3727e-37	gi|323453299|gb|EGB09171.1|	118	2e-25	hypothetical protein AURANDRAFT_63613 [Aureococcus anophagefferens]	sp|Q9UQ35|SRRM2_HUMAN	54.7	1e-06	Serine/arginine repetitive matrix protein 2 OS=Homo sapiens GN=SRRM2 PE=1 SV=2
Unigene0057054	803	0	2.6137	11.3519	Up	8.5523e-39	1.3726e-37	gi|356515333|ref|XP_003526355.1|	57	5e-07	PREDICTED: protein ZINC INDUCED FACILITATOR-LIKE 1-like [Glycine max]	--	--	--	--
Unigene0079418	1325	0	1.584	10.6294	Up	8.5523e-39	1.3724e-37	gi|502088165|ref|XP_004488756.1|	499	1e-140	PREDICTED: glyceraldehyde-3-phosphate dehydrogenase, cytosolic-like isoform X2 [Cicer arietinum]	sp|P28844|G3P_COCLU	632	2e-180	Glyceraldehyde-3-phosphate dehydrogenase OS=Cochliobolus lunatus GN=GPD PE=3 SV=1
Unigene0095982	859	0	2.4433	11.2546	Up	8.5523e-39	1.3722e-37	--	--	--	--	--	--	--	--
Unigene0096132	606	0	3.4634	11.758	Up	8.5523e-39	1.3721e-37	gi|357448011|ref|XP_003594281.1|	54.7	1e-06	Proline-rich protein [Medicago truncatula]	sp|P22943|HSP12_YEAST	66.6	1e-10	12 kDa heat shock protein OS=Saccharomyces cerevisiae (strain ATCC 204508 / S288c) GN=HSP12 PE=1 SV=1
Unigene0096455	868	0	2.418	11.2396	Up	8.5523e-39	1.3719e-37	gi|452822615|gb|EME29633.1|	230	4e-59	peptidylprolyl isomerase [Galdieria sulphuraria]	sp|P10255|CYPH_NEUCR	255	3e-67	Peptidyl-prolyl cis-trans isomerase, mitochondrial OS=Neurospora crassa (strain ATCC 24698 / 74-OR23-1A / CBS 708.71 / DSM 1257 / FGSC 987) GN=NCU00726 PE=1 SV=1
Unigene0044462	704	0	2.9537	11.5283	Up	1.9235e-38	3.0651e-37	gi|470103683|ref|XP_004288261.1|	73.2	5e-12	PREDICTED: CYSTM1 family protein A-like [Fragaria vesca subsp. vesca]	sp|Q8S8M0|CYT1A_ARATH	66.6	2e-10	CYSTM1 family protein A OS=Arabidopsis thaliana GN=At2g41420 PE=3 SV=1
Unigene0053541	1013	0	2.0527	11.0033	Up	1.9235e-38	3.0648e-37	gi|384246666|gb|EIE20155.1|	368	1e-100	isocitrate dehydrogenase 1, soluble [Coccomyxa subellipsoidea C-169]	sp|P79089|IDHP_ASPNG	456	2e-127	Isocitrate dehydrogenase [NADP], mitochondrial OS=Aspergillus niger GN=icdA PE=2 SV=1
Unigene0059632	1110	0	1.8733	10.8714	Up	1.9235e-38	3.0644e-37	gi|159473084|ref|XP_001694669.1|	129	1e-28	vasa intronic gene [Chlamydomonas reinhardtii]	sp|P39015|STM1_YEAST	90.1	3e-17	Suppressor protein STM1 OS=Saccharomyces cerevisiae (strain ATCC 204508 / S288c) GN=STM1 PE=1 SV=3
Unigene0070605	830	0	2.5053	11.2908	Up	1.9235e-38	3.064e-37	gi|470144145|ref|XP_004307724.1|	158	2e-37	PREDICTED: alpha-galactosidase-like [Fragaria vesca subsp. vesca]	sp|O94221|AGALB_PENSI	164	7e-40	Probable alpha-galactosidase B OS=Penicillium simplicissimum GN=agl1 PE=2 SV=1
Unigene0070953	1303	0	1.5958	10.6401	Up	1.9235e-38	3.0637e-37	--	--	--	--	sp|Q2GMW8|PRM1_CHAGB	344	7e-94	Plasma membrane fusion protein PRM1 OS=Chaetomium globosum (strain ATCC 6205 / CBS 148.51 / DSM 1962 / NBRC 6347 / NRRL 1970) GN=PRM1 PE=3 SV=1
Unigene0072953	982	0	2.1175	11.0481	Up	1.9235e-38	3.0633e-37	gi|219113013|ref|XP_002186090.1|	283	4e-75	catalase-peroxidase [Phaeodactylum tricornutum CCAP 1055/1]	sp|B2ASU5|KATG_PODAN	386	1e-106	Catalase-peroxidase OS=Podospora anserina (strain S / ATCC MYA-4624 / DSM 980 / FGSC 10383) GN=katG PE=3 SV=1
Unigene0074877	228	0	9.1201	13.1548	Up	1.9235e-38	3.0629e-37	gi|357458591|ref|XP_003599576.1|	53.9	4e-09	Ycf68 protein [Medicago truncatula]	--	--	--	--
Unigene0076493	410	0	5.0716	12.3082	Up	1.9235e-38	3.0626e-37	gi|38260684|gb|AAR15498.1|	50.8	9e-06	pollen coat oleosin-glycine rich protein [Arabidopsis arenosa]	sp|P22151|GRG1_NEUCR	57	4e-08	Glucose-repressible gene protein OS=Neurospora crassa (strain ATCC 24698 / 74-OR23-1A / CBS 708.71 / DSM 1257 / FGSC 987) GN=grg-1 PE=2 SV=1
Unigene0079361	972	0	2.1393	11.0629	Up	1.9235e-38	3.0622e-37	--	--	--	--	--	--	--	--
Unigene0080831	360	0	5.776	12.4959	Up	1.9235e-38	3.0619e-37	gi|4139170|gb|AAD03711.1|	206	1e-52	elongation translation factor 1 alpha [Cyanophora paradoxa]	sp|Q00251|EF1A_AURPU	234	1e-61	Elongation factor 1-alpha OS=Aureobasidium pullulans GN=TEF1 PE=3 SV=1
Unigene0088862	364	0	5.7126	12.4799	Up	1.9235e-38	3.0615e-37	gi|57864672|gb|AAW56956.1|	199	1e-50	actin, partial [Rhodomonas salina]	sp|P68136|ACTS_RAT	213	2e-55	Actin, alpha skeletal muscle OS=Rattus norvegicus GN=Acta1 PE=1 SV=1
Unigene0095899	481	0	4.323	12.0778	Up	1.9235e-38	3.0611e-37	--	--	--	--	sp|P22943|HSP12_YEAST	70.1	6e-12	12 kDa heat shock protein OS=Saccharomyces cerevisiae (strain ATCC 204508 / S288c) GN=HSP12 PE=1 SV=1
Unigene0096301	958	0	2.1705	11.0838	Up	1.9235e-38	3.0608e-37	--	--	--	--	sp|O78757|NU6M_SHEEP	319	2e-86	NADH-ubiquinone oxidoreductase chain 6 OS=Ovis aries GN=MT-ND6 PE=3 SV=1
Unigene0096309	883	0	2.3549	11.2015	Up	1.9235e-38	3.0604e-37	gi|452821626|gb|EME28654.1|	83.6	6e-15	inorganic phosphate transporter (Pho88) [Galdieria sulphuraria]	sp|P38264|PHO88_YEAST	192	2e-48	Inorganic phosphate transport protein PHO88 OS=Saccharomyces cerevisiae (strain ATCC 204508 / S288c) GN=PHO88 PE=1 SV=1
Unigene0099606	558	0	3.7265	11.8636	Up	1.9235e-38	3.06e-37	--	--	--	--	--	--	--	--
Unigene0047113	1198	0	1.7195	10.7478	Up	4.3261e-38	6.8443e-37	gi|502154963|ref|XP_004509912.1|	117	4e-25	PREDICTED: cinnamoyl-CoA reductase 1-like isoform X1 [Cicer arietinum]	sp|Q12068|GRE2_YEAST	142	4e-33	NADPH-dependent methylglyoxal reductase GRE2 OS=Saccharomyces cerevisiae (strain ATCC 204508 / S288c) GN=GRE2 PE=1 SV=1
Unigene0047412	1142	0	1.8038	10.8168	Up	4.3261e-38	6.8435e-37	--	--	--	--	sp|C8ZI10|RSB1_YEAS8	128	7e-29	Sphingoid long-chain base transporter RSB1 OS=Saccharomyces cerevisiae (strain Lalvin EC1118 / Prise de mousse) GN=RSB1 PE=3 SV=1
Unigene0059919	1102	0	1.8693	10.8683	Up	4.3261e-38	6.8427e-37	gi|224001756|ref|XP_002290550.1|	187	3e-46	NAD dependent malic enzyme [Thalassiosira pseudonana CCMP1335]	sp|Q6TU48|MAOX_DICDI	207	1e-52	NADP-dependent malic enzyme OS=Dictyostelium discoideum GN=malA PE=2 SV=1
Unigene0064326	1030	0	1.9999	10.9657	Up	4.3261e-38	6.8419e-37	gi|356557557|ref|XP_003547082.1|	102	1e-20	PREDICTED: protein slowmo homolog 2 isoform 1 [Glycine max]	sp|P35200|UPS2_YEAST	161	8e-39	Protein UPS2, mitochondrial OS=Saccharomyces cerevisiae (strain ATCC 204508 / S288c) GN=UPS2 PE=1 SV=1
Unigene0065426	1157	0	1.7804	10.798	Up	4.3261e-38	6.8411e-37	gi|357149919|ref|XP_003575277.1|	348	2e-94	PREDICTED: isocitrate dehydrogenase [NAD] regulatory subunit 1, mitochondrial-like isoform 1 [Brachypodium distachyon]	sp|O13302|IDH1_AJECA	615	1e-175	Isocitrate dehydrogenase [NAD] subunit 1, mitochondrial OS=Ajellomyces capsulatus GN=IDH1 PE=2 SV=1
Unigene0069440	745	0	2.765	11.4331	Up	4.3261e-38	6.8403e-37	gi|485641179|gb|EOD35345.1|	325	8e-88	succinate dehydrogenase iron-sulfur subunit, subunit B [Emiliania huxleyi CCMP1516]	sp|O42772|DHSB_MYCGR	437	3e-122	Succinate dehydrogenase [ubiquinone] iron-sulfur subunit, mitochondrial OS=Mycosphaerella graminicola GN=SDH2 PE=3 SV=1
Unigene0069775	836	0	2.464	11.2668	Up	4.3261e-38	6.8395e-37	gi|449016135|dbj|BAM79537.1|	56.2	9e-07	similar to hedgehog protein [Cyanidioschyzon merolae strain 10D]	sp|P87049|CGP1_SCHPO	94	1e-18	G1/S-specific cyclin pas1 OS=Schizosaccharomyces pombe (strain 972 / ATCC 24843) GN=pas1 PE=2 SV=3
Unigene0072282	705	0	2.9219	11.5127	Up	4.3261e-38	6.8387e-37	--	--	--	--	--	--	--	--
Unigene0073810	595	0	3.4621	11.7574	Up	4.3261e-38	6.8379e-37	--	--	--	--	--	--	--	--
Unigene0075820	602	0	3.4218	11.7405	Up	4.3261e-38	6.8371e-37	gi|475604695|gb|EMT25816.1|	58.2	1e-07	RNA polymerase II subunit 5-mediating protein-like protein [Aegilops tauschii]	sp|O35613|DAXX_MOUSE	55.5	3e-07	Death domain-associated protein 6 OS=Mus musculus GN=Daxx PE=1 SV=1
Unigene0081639	442	0	4.6605	12.1863	Up	4.3261e-38	6.8363e-37	gi|115486127|ref|NP_001068207.1|	84	1e-15	Os11g0594800 [Oryza sativa Japonica Group]	--	--	--	--
Unigene0096142	652	0	3.1594	11.6254	Up	4.3261e-38	6.8355e-37	gi|308808346|ref|XP_003081483.1|	55.8	7e-07	Predicted membrane protein (patched superfamily) (ISS) [Ostreococcus tauri]	sp|Q9LV48|PERK1_ARATH	52	3e-06	Proline-rich receptor-like protein kinase PERK1 OS=Arabidopsis thaliana GN=PERK1 PE=1 SV=1
Unigene0099289	774	0	2.6614	11.378	Up	4.3261e-38	6.8346e-37	gi|357492685|ref|XP_003616631.1|	115	1e-24	FACT complex subunit SSRP1 [Medicago truncatula]	sp|Q5B995|NHP6_EMENI	158	3e-38	Non-histone chromosomal protein 6 OS=Emericella nidulans (strain FGSC A4 / ATCC 38163 / CBS 112.46 / NRRL 194 / M139) GN=nhp6 PE=3 SV=1
Unigene0065113	812	0	2.5129	11.2951	Up	9.7299e-38	1.527e-36	gi|397571278|gb|EJK47715.1|	55.8	1e-06	hypothetical protein THAOC_33547, partial [Thalassiosira oceanica]	sp|Q02817|MUC2_HUMAN	53.9	1e-06	Mucin-2 OS=Homo sapiens GN=MUC2 PE=1 SV=2
Unigene0070550	904	0	2.2572	11.1403	Up	9.7299e-38	1.5268e-36	gi|168070323|ref|XP_001786771.1|	62.8	1e-08	predicted protein [Physcomitrella patens subsp. patens]	sp|P38090|AGP2_YEAST	160	9e-39	General amino acid permease AGP2 OS=Saccharomyces cerevisiae (strain ATCC 204508 / S288c) GN=AGP2 PE=1 SV=1
Unigene0071916	1070	0	1.907	10.8971	Up	9.7299e-38	1.5266e-36	gi|220938718|emb|CAR78969.1|	278	2e-73	phosphoenolpyruvate carboxykinase [Sporobolus festivus]	sp|Q96UL8|PCKA_EMENI	484	4e-136	Phosphoenolpyruvate carboxykinase [ATP] OS=Emericella nidulans (strain FGSC A4 / ATCC 38163 / CBS 112.46 / NRRL 194 / M139) GN=acuF PE=3 SV=3
Unigene0073133	1022	0	1.9966	10.9633	Up	9.7299e-38	1.5264e-36	gi|413917378|gb|AFW57310.1|	63.2	1e-08	RNA polymerase II large subunit family protein [Zea mays]	sp|P36594|RPB1_SCHPO	62	7e-09	DNA-directed RNA polymerase II subunit rpb1 OS=Schizosaccharomyces pombe (strain 972 / ATCC 24843) GN=rpb1 PE=1 SV=1
Unigene0078184	714	0	2.8579	11.4807	Up	9.7299e-38	1.5262e-36	--	--	--	--	--	--	--	--
Unigene0093613	284	0	7.1849	12.8108	Up	9.7299e-38	1.5261e-36	--	--	--	--	--	--	--	--
Unigene0094225	457	0	4.465	12.1244	Up	9.7299e-38	1.5259e-36	--	--	--	--	--	--	--	--
Unigene0096134	755	0	2.7027	11.4002	Up	9.7299e-38	1.5257e-36	gi|41203466|ref|NP_957726.1|	164	2e-39	NADH dehydrogenase subunit 4 [Emiliania huxleyi]	sp|P92484|NU4M_EQUAS	436	6e-122	NADH-ubiquinone oxidoreductase chain 4 OS=Equus asinus GN=MT-ND4 PE=3 SV=1
Unigene0044486	927	0	2.1802	11.0902	Up	2.1883e-37	3.4144e-36	gi|530728056|gb|EQC26298.1|	99.8	8e-20	endo-1,4-beta-xylanase [Saprolegnia diclina VS20]	sp|P48793|XYN_TRIHA	144	7e-34	Endo-1,4-beta-xylanase OS=Trichoderma harzianum PE=1 SV=1
Unigene0056575	772	0	2.618	11.3542	Up	2.1883e-37	3.414e-36	gi|475588673|gb|EMT20945.1|	140	2e-32	Nucleolin [Aegilops tauschii]	sp|P41891|GAR2_SCHPO	211	6e-54	Protein gar2 OS=Schizosaccharomyces pombe (strain 972 / ATCC 24843) GN=gar2 PE=1 SV=2
Unigene0062693	995	0	2.0312	10.9881	Up	2.1883e-37	3.4136e-36	--	--	--	--	sp|P53322|TNA1_YEAST	95.9	4e-19	High-affinity nicotinic acid transporter OS=Saccharomyces cerevisiae (strain ATCC 204508 / S288c) GN=TNA1 PE=1 SV=1
Unigene0096184	909	0	2.2234	11.1186	Up	2.1883e-37	3.4132e-36	--	--	--	--	--	--	--	--
Unigene0044382	1029	0	1.9452	10.9257	Up	4.9218e-37	7.6314e-36	--	--	--	--	--	--	--	--
Unigene0044722	1079	0	1.8551	10.8573	Up	4.9218e-37	7.6305e-36	gi|449016308|dbj|BAM79710.1|	73.2	1e-11	similar to hedgehog protein [Cyanidioschyzon merolae strain 10D]	sp|Q02817|MUC2_HUMAN	95.5	6e-19	Mucin-2 OS=Homo sapiens GN=MUC2 PE=1 SV=2
Unigene0050273	1251	0	1.6	10.6439	Up	4.9218e-37	7.6297e-36	gi|507110877|emb|CDF34616.1|	56.2	2e-06	unnamed protein product [Chondrus crispus]	sp|P08640|MUC1_YEAST	57.8	2e-07	Flocculation protein FLO11 OS=Saccharomyces cerevisiae (strain ATCC 204508 / S288c) GN=MUC1 PE=1 SV=2
Unigene0059863	697	0	2.8718	11.4877	Up	4.9218e-37	7.6288e-36	--	--	--	--	sp|P04841|ALOX_PICAN	283	1e-75	Alcohol oxidase OS=Pichia angusta GN=MOX PE=3 SV=1
Unigene0063609	820	0	2.441	11.2533	Up	4.9218e-37	7.6279e-36	gi|159465489|ref|XP_001690955.1|	229	4e-59	aldehyde dehydrogenase [Chlamydomonas reinhardtii]	sp|O74187|ALDH_AGABI	289	2e-77	Aldehyde dehydrogenase OS=Agaricus bisporus GN=aldA PE=3 SV=1
Unigene0071594	381	0	5.2537	12.3591	Up	4.9218e-37	7.627e-36	gi|110816069|ref|YP_684401.1|	136	1e-31	ATP synthase F0 subunit 6 [Oltmannsiellopsis viridis]	sp|P14862|ATP6_COCHE	228	7e-60	ATP synthase subunit a OS=Cochliobolus heterostrophus GN=ATP6 PE=3 SV=2
Unigene0075952	1175	0	1.7035	10.7343	Up	4.9218e-37	7.6262e-36	gi|116309189|emb|CAH66284.1|	775	0	OSIGBa0161P06.1 [Oryza sativa Indica Group]	sp|Q9UR07|RTF23_SCHPO	171	1e-41	Retrotransposable element Tf2 155 kDa protein type 3 OS=Schizosaccharomyces pombe (strain 972 / ATCC 24843) GN=Tf2-11 PE=4 SV=1
Unigene0080352	914	0	2.19	11.0967	Up	4.9218e-37	7.6253e-36	--	--	--	--	--	--	--	--
Unigene0082016	523	0	3.8272	11.9021	Up	4.9218e-37	7.6244e-36	gi|508710589|gb|EOY02486.1|	122	4e-27	Transducin/WD40 repeat-like superfamily protein [Theobroma cacao]	sp|Q6NV31|WDR82_DANRE	57.4	5e-08	WD repeat-containing protein 82 OS=Danio rerio GN=wdr82 PE=2 SV=1
Unigene0090819	2095	0	0.9554	9.9	Up	4.9218e-37	7.6235e-36	gi|502161044|ref|XP_004511998.1|	455	1e-126	PREDICTED: cytochrome P450 71D8-like [Cicer arietinum]	sp|A6YIH8|C7D55_HYOMU	442	4e-123	Premnaspirodiene oxygenase OS=Hyoscyamus muticus GN=CYP71D55 PE=1 SV=1
Unigene0093671	650	0	3.0794	11.5884	Up	4.9218e-37	7.6226e-36	gi|358346026|ref|XP_003637074.1|	37	8e-09	Cell wall-associated hydrolase, partial [Medicago truncatula]	--	--	--	--
Unigene0099625	1338	0	1.496	10.5469	Up	4.9218e-37	7.6218e-36	--	--	--	--	--	--	--	--
Unigene0061202	1046	0	1.895	10.888	Up	1.107e-36	1.7019e-35	gi|452819108|gb|EME26198.1|	70.1	9e-11	SNARE-interacting protein-like protein, partial [Galdieria sulphuraria]	sp|Q9FPQ6|GP1_CHLRE	68.6	8e-11	Vegetative cell wall protein gp1 OS=Chlamydomonas reinhardtii GN=GP1 PE=2 SV=1
Unigene0063024	1252	0	1.5832	10.6286	Up	1.107e-36	1.7017e-35	gi|474077455|gb|EMS54598.1|	179	1e-43	Transposon Ty3-G Gag-Pol polyprotein [Triticum urartu]	--	--	--	--
Unigene0071729	1371	0	1.4458	10.4977	Up	1.107e-36	1.7015e-35	--	--	--	--	--	--	--	--
Unigene0073124	575	0	3.4473	11.7513	Up	1.107e-36	1.7013e-35	--	--	--	--	--	--	--	--
Unigene0081040	949	0	2.0887	11.0284	Up	1.107e-36	1.7011e-35	gi|357441411|ref|XP_003590983.1|	84	5e-15	Eukaryotic translation initiation factor 3 subunit G [Medicago truncatula]	sp|P40631|MLH_TETTS	55.8	4e-07	Micronuclear linker histone polyprotein OS=Tetrahymena thermophila (strain SB210) GN=MLH PE=1 SV=2
Unigene0094760	818	0	2.4232	11.2427	Up	1.107e-36	1.7009e-35	gi|1545805|dbj|BAA10929.1|	41.6	6e-09	cytochrome P450 like_TBP [Nicotiana tabacum]	--	--	--	--
Unigene0096326	677	0	2.9279	11.5157	Up	1.107e-36	1.7007e-35	gi|313768545|ref|YP_004062219.1|	226	3e-58	cytochrome c oxidase subunit 2 [Plocamiocolax pulvinata]	sp|P92478|COX2_EQUAS	402	1e-111	Cytochrome c oxidase subunit 2 OS=Equus asinus GN=MT-CO2 PE=3 SV=1
Unigene0096487	1464	0	1.354	10.403	Up	1.107e-36	1.7005e-35	gi|115454641|ref|NP_001050921.1|	256	1e-66	Os03g0684700 [Oryza sativa Japonica Group]	sp|Q55EF8|Y9096_DICDI	57.8	2e-07	Transmembrane protein DDB_G0269096 OS=Dictyostelium discoideum GN=DDB_G0269096 PE=4 SV=1
Unigene0049623	1032	0	1.9019	10.8932	Up	2.4897e-36	3.8072e-35	gi|323448663|gb|EGB04558.1|	77.4	5e-13	hypothetical protein AURANDRAFT_13619 [Aureococcus anophagefferens]	sp|P47181|YJ9S_YEAST	127	1e-28	Uncharacterized protein YJR154W OS=Saccharomyces cerevisiae (strain ATCC 204508 / S288c) GN=YJR154W PE=1 SV=1
Unigene0068352	546	0	3.5948	11.8117	Up	2.4897e-36	3.8068e-35	gi|530743440|gb|EQC41682.1|	203	2e-51	creatine kinase [Saprolegnia diclina VS20]	sp|P00563|KCRM_RABIT	378	1e-104	Creatine kinase M-type OS=Oryctolagus cuniculus GN=CKM PE=1 SV=1
Unigene0071361	1141	0	1.7202	10.7484	Up	2.4897e-36	3.8064e-35	gi|403406140|dbj|BAM42646.1|	370	1e-101	polyprotein [Arabidopsis thaliana]	sp|P10978|POLX_TOBAC	237	1e-61	Retrovirus-related Pol polyprotein from transposon TNT 1-94 OS=Nicotiana tabacum PE=2 SV=1
Unigene0075497	682	0	2.878	11.4909	Up	2.4897e-36	3.8059e-35	gi|157093615|gb|ABV22462.1|	224	2e-57	ribosomal protein S23e [Oxyrrhis marina]	sp|Q873W8|RS23_ASPFU	276	9e-74	40S ribosomal protein S23 OS=Neosartorya fumigata (strain ATCC MYA-4609 / Af293 / CBS 101355 / FGSC A1100) GN=rps23 PE=2 SV=1
Unigene0076489	609	0	3.2229	11.6541	Up	2.4897e-36	3.8055e-35	gi|375267646|emb|CCD28273.1|	139	6e-32	pectate lyase, partial [Plasmopara viticola]	sp|A1DBJ7|PLYE_NEOFI	168	3e-41	Probable pectate lyase E OS=Neosartorya fischeri (strain ATCC 1020 / DSM 3700 / FGSC A1164 / NRRL 181) GN=plyE PE=3 SV=1
Unigene0085085	480	0	4.0891	11.9976	Up	2.4897e-36	3.8051e-35	gi|452820253|gb|EME27298.1|	233	2e-60	molecular chaperone DnaK [Galdieria sulphuraria]	sp|Q5B0C0|HSP7M_EMENI	264	2e-70	Heat shock 70 kDa protein OS=Emericella nidulans (strain FGSC A4 / ATCC 38163 / CBS 112.46 / NRRL 194 / M139) GN=AN6010 PE=1 SV=1
Unigene0095901	487	0	4.0303	11.9767	Up	2.4897e-36	3.8046e-35	gi|89242345|gb|ABD64591.1|	95.1	5e-19	ribosomal protein S29 subunit [Chlamydomonas sp. ICE-L]	sp|Q5EMX3|RS29_MAGO7	113	7e-25	40S ribosomal protein S29 OS=Magnaporthe oryzae (strain 70-15 / ATCC MYA-4617 / FGSC 8958) GN=RPS29 PE=3 SV=1
Unigene0098622	804	0	2.4413	11.2534	Up	2.4897e-36	3.8042e-35	--	--	--	--	--	--	--	--
Unigene0100010	3029	0	0.648	9.3399	Up	2.4897e-36	3.8038e-35	gi|514777108|ref|XP_004968633.1|	754	0	PREDICTED: cleavage stimulation factor subunit 3-like isoform X2 [Setaria italica]	sp|Q99LI7|CSTF3_MOUSE	328	2e-88	Cleavage stimulation factor subunit 3 OS=Mus musculus GN=Cstf3 PE=1 SV=1
Unigene0153870	2509	0	0.7823	9.6116	Up	2.4897e-36	3.8033e-35	gi|90265103|emb|CAH67716.1|	771	0	H0512B01.11 [Oryza sativa Indica Group]	sp|Q39202|RLK1_ARATH	558	9e-158	G-type lectin S-receptor-like serine/threonine-protein kinase RLK1 OS=Arabidopsis thaliana GN=RLK1 PE=2 SV=2
Unigene0046195	364	0	5.3389	12.3823	Up	5.5995e-36	8.501e-35	--	--	--	--	sp|Q4HXT6|PMP3_GIBZE	49.3	8e-06	Plasma membrane proteolipid 3 OS=Gibberella zeae (strain PH-1 / ATCC MYA-4620 / FGSC 9075 / NRRL 31084) GN=PMP3 PE=3 SV=2
Unigene0051502	976	0	1.9911	10.9593	Up	5.5995e-36	8.5e-35	gi|293333495|ref|NP_001169066.1|	67.8	4e-10	uncharacterized protein LOC100382907 precursor [Zea mays]	sp|P08640|MUC1_YEAST	51.6	9e-06	Flocculation protein FLO11 OS=Saccharomyces cerevisiae (strain ATCC 204508 / S288c) GN=MUC1 PE=1 SV=2
Unigene0057840	871	0	2.2312	11.1236	Up	5.5995e-36	8.4991e-35	--	--	--	--	--	--	--	--
Unigene0058600	409	0	4.7514	12.2141	Up	5.5995e-36	8.4981e-35	gi|527193117|gb|EPS63271.1|	64.7	6e-10	copper chaperone, partial [Genlisea aurea]	sp|P38636|ATX1_YEAST	71.2	2e-12	Metal homeostasis factor ATX1 OS=Saccharomyces cerevisiae (strain ATCC 204508 / S288c) GN=ATX1 PE=1 SV=1
Unigene0068062	512	0	3.7956	11.8901	Up	5.5995e-36	8.4971e-35	--	--	--	--	--	--	--	--
Unigene0074183	785	0	2.4756	11.2736	Up	5.5995e-36	8.4962e-35	gi|530741923|gb|EQC40165.1|	57.8	3e-07	CAMK/CAMK1 protein kinase [Saprolegnia diclina VS20]	sp|O94547|SRK1_SCHPO	122	2e-27	Serine/threonine-protein kinase srk1 OS=Schizosaccharomyces pombe (strain 972 / ATCC 24843) GN=srk1 PE=1 SV=1
Unigene0087808	723	0	2.6879	11.3923	Up	5.5995e-36	8.4952e-35	--	--	--	--	--	--	--	--
Unigene0095915	457	0	4.2524	12.0541	Up	5.5995e-36	8.4943e-35	gi|333796940|gb|AEF98135.1|	236	2e-61	cytochrome c oxidase subunit I [Lingulodinium polyedrum]	sp|O78749|COX1_SHEEP	263	3e-70	Cytochrome c oxidase subunit 1 OS=Ovis aries GN=MT-CO1 PE=3 SV=1
Unigene0049793	1040	0	1.8499	10.8532	Up	1.2594e-35	1.8985e-34	gi|514733491|ref|XP_004957681.1|	212	1e-53	PREDICTED: serine carboxypeptidase-like [Setaria italica]	sp|Q0V1R1|CBPYA_PHANO	569	1e-161	Carboxypeptidase Y homolog A OS=Phaeosphaeria nodorum (strain SN15 / ATCC MYA-4574 / FGSC 10173) GN=CPYA PE=3 SV=1
Unigene0051643	901	0	2.1353	11.0602	Up	1.2594e-35	1.8982e-34	gi|507110877|emb|CDF34616.1|	63.9	5e-09	unnamed protein product [Chondrus crispus]	sp|Q0UCJ2|NPIIA_PHANO	448	2e-125	Neutral protease 2 homolog SNOG_10522 OS=Phaeosphaeria nodorum (strain SN15 / ATCC MYA-4574 / FGSC 10173) GN=SNOG_10522 PE=3 SV=1
Unigene0062441	771	0	2.4953	11.285	Up	1.2594e-35	1.898e-34	gi|449462276|ref|XP_004148867.1|	67	4e-10	PREDICTED: proline-rich receptor-like protein kinase PERK5-like [Cucumis sativus]	sp|P14328|SP96_DICDI	82	4e-15	Spore coat protein SP96 OS=Dictyostelium discoideum GN=cotA PE=1 SV=2
Unigene0069784	768	0	2.5051	11.2907	Up	1.2594e-35	1.8978e-34	gi|348673145|gb|EGZ12964.1|	163	5e-39	pectate lyase [Phytophthora sojae]	sp|Q0CCF8|PLYF_ASPTN	300	1e-80	Probable pectate lyase F OS=Aspergillus terreus (strain NIH 2624 / FGSC A1156) GN=plyF PE=3 SV=1
Unigene0070061	926	0	2.0777	11.0208	Up	1.2594e-35	1.8976e-34	gi|326530041|dbj|BAK08300.1|	156	8e-37	predicted protein [Hordeum vulgare subsp. vulgare]	sp|Q01738|CDH_PHACH	190	1e-47	Cellobiose dehydrogenase OS=Phanerochaete chrysosporium GN=CDH-1 PE=1 SV=1
Unigene0070939	1269	0	1.5161	10.5661	Up	1.2594e-35	1.8974e-34	gi|60678627|gb|AAX33674.1|	106	1e-21	plus agglutinin [Chlamydomonas incerta]	sp|P52320|PRTC_STRGR	340	1e-92	Streptogrisin-C OS=Streptomyces griseus GN=sprC PE=3 SV=1
Unigene0074536	704	0	2.7328	11.4162	Up	1.2594e-35	1.8972e-34	gi|32400971|gb|AAP80691.1|	284	1e-75	ubiquitin-conjugating enzyme [Griffithsia japonica]	sp|Q9UVR2|UBC1_MAGO7	303	7e-82	Ubiquitin-conjugating enzyme E2-16 kDa OS=Magnaporthe oryzae (strain 70-15 / ATCC MYA-4617 / FGSC 8958) GN=UBC1 PE=3 SV=2
Unigene0074862	586	0	3.2831	11.6808	Up	1.2594e-35	1.897e-34	gi|357488225|ref|XP_003614400.1|	58.5	9e-08	Cytochrome P450 likeTBP [Medicago truncatula]	--	--	--	--
Unigene0079995	535	0	3.5961	11.8122	Up	1.2594e-35	1.8968e-34	gi|4139170|gb|AAD03711.1|	264	9e-70	elongation translation factor 1 alpha [Cyanophora paradoxa]	sp|Q01765|EF1A_PODCU	350	4e-96	Elongation factor 1-alpha OS=Podospora curvicolla GN=TEF PE=3 SV=1
Unigene0081524	599	0	3.2119	11.6492	Up	1.2594e-35	1.8965e-34	gi|145408590|ref|YP_001152214.1|	45.8	3e-06	ORF124 [Pinus koraiensis]	--	--	--	--
Unigene0100032	405	0	4.7504	12.2138	Up	1.2594e-35	1.8963e-34	gi|357488225|ref|XP_003614400.1|	85.1	4e-16	Cytochrome P450 likeTBP [Medicago truncatula]	sp|Q3E813|YL154_YEAST	50.1	4e-06	Uncharacterized protein YLR154C-G OS=Saccharomyces cerevisiae (strain ATCC 204508 / S288c) GN=YLR154C-G PE=2 SV=1
Unigene0044766	949	0	2.0068	10.9707	Up	2.8325e-35	4.2413e-34	--	--	--	--	sp|P06845|TYRO_STRGA	80.5	2e-14	Tyrosinase OS=Streptomyces glaucescens GN=melC2 PE=1 SV=3
Unigene0046711	1208	0	1.5766	10.6226	Up	2.8325e-35	4.2408e-34	gi|400131566|emb|CCH50966.1|	328	2e-88	T4.5 [Malus x robusta]	sp|P10978|POLX_TOBAC	197	2e-49	Retrovirus-related Pol polyprotein from transposon TNT 1-94 OS=Nicotiana tabacum PE=2 SV=1
Unigene0052887	246	0	7.7418	12.9185	Up	2.8325e-35	4.2403e-34	--	--	--	--	--	--	--	--
Unigene0065043	924	0	2.0611	11.0092	Up	2.8325e-35	4.2399e-34	gi|452819108|gb|EME26198.1|	56.6	8e-07	SNARE-interacting protein-like protein, partial [Galdieria sulphuraria]	sp|Q8BTI8|SRRM2_MOUSE	60.1	2e-08	Serine/arginine repetitive matrix protein 2 OS=Mus musculus GN=Srrm2 PE=1 SV=3
Unigene0067194	806	0	2.3629	11.2063	Up	2.8325e-35	4.2394e-34	--	--	--	--	--	--	--	--
Unigene0068157	1218	0	1.5636	10.6107	Up	2.8325e-35	4.2389e-34	gi|302828408|ref|XP_002945771.1|	60.5	8e-12	pathogenesis-related protein 1-like protein [Volvox carteri f. nagariensis]	sp|Q6S6W0|GP2_EHV1V	76.6	3e-13	Glycoprotein gp2 OS=Equine herpesvirus 1 (strain V592) GN=71 PE=3 SV=1
Unigene0070767	935	0	2.0369	10.9922	Up	2.8325e-35	4.2384e-34	gi|15724220|gb|AAL06503.1|AF412050_1	88.2	3e-16	At2g01180/F10A8.6 [Arabidopsis thaliana]	sp|Q9ZU49|LPP1_ARATH	88.2	8e-17	Lipid phosphate phosphatase 1 OS=Arabidopsis thaliana GN=LPP1 PE=2 SV=2
Unigene0074163	1045	0	1.8225	10.8317	Up	2.8325e-35	4.238e-34	gi|359493621|ref|XP_002282909.2|	96.7	2e-25	PREDICTED: glutamate receptor 2.7-like [Vitis vinifera]	sp|P04146|COPIA_DROME	61.2	5e-15	Copia protein OS=Drosophila melanogaster GN=GIP PE=1 SV=3
Unigene0076670	936	0	2.0347	10.9906	Up	2.8325e-35	4.2375e-34	gi|514748264|ref|XP_004961574.1|	64.3	4e-09	PREDICTED: mannose/glucose-specific lectin-like [Setaria italica]	sp|P82859|LECA_CASCR	52.4	5e-06	Agglutinin OS=Castanea crenata PE=1 SV=1
Unigene0076882	940	0	2.026	10.9844	Up	2.8325e-35	4.237e-34	--	--	--	--	--	--	--	--
Unigene0086808	707	0	2.6937	11.3954	Up	2.8325e-35	4.2366e-34	--	--	--	--	--	--	--	--
Unigene0092229	1580	0	1.2054	10.2353	Up	2.8325e-35	4.2361e-34	gi|116308879|emb|CAH66014.1|	93.2	2e-17	OSIGBa0093M15.4 [Oryza sativa Indica Group]	--	--	--	--
Unigene0097601	926	0	2.0567	11.0061	Up	2.8325e-35	4.2356e-34	gi|357483349|ref|XP_003611961.1|	57.8	4e-07	Vicilin-like antimicrobial peptides 2-3 [Medicago truncatula]	--	--	--	--
Unigene0058435	947	0	1.9905	10.9589	Up	6.3706e-35	9.4706e-34	gi|115444811|ref|NP_001046185.1|	145	1e-33	Os02g0195500 [Oryza sativa Japonica Group]	sp|Q02817|MUC2_HUMAN	89.7	3e-17	Mucin-2 OS=Homo sapiens GN=MUC2 PE=1 SV=2
Unigene0064634	1154	0	1.6335	10.6738	Up	6.3706e-35	9.4695e-34	gi|2388584|gb|AAB71465.1|	71.6	3e-11	EST gb|ATTS1136 comes from this gene [Arabidopsis thaliana]	sp|P47179|DAN4_YEAST	87.4	2e-16	Cell wall protein DAN4 OS=Saccharomyces cerevisiae (strain ATCC 204508 / S288c) GN=DAN4 PE=2 SV=1
Unigene0070222	667	0	2.8261	11.4646	Up	6.3706e-35	9.4685e-34	gi|63002636|dbj|BAD97830.1|	303	2e-81	ornithine decarboxylase [Prunus persica]	sp|P27121|DCOR_NEUCR	289	1e-77	Ornithine decarboxylase OS=Neurospora crassa (strain ATCC 24698 / 74-OR23-1A / CBS 708.71 / DSM 1257 / FGSC 987) GN=spe-1 PE=2 SV=1
Unigene0076391	893	0	2.1109	11.0436	Up	6.3706e-35	9.4674e-34	gi|449016001|dbj|BAM79403.1|	134	3e-30	similar to hedgehog protein [Cyanidioschyzon merolae strain 10D]	sp|Q2TZY0|PLYB_ASPOR	368	4e-101	Probable pectate lyase B OS=Aspergillus oryzae (strain ATCC 42149 / RIB 40) GN=plyB PE=3 SV=1
Unigene0076487	960	0	1.9636	10.9393	Up	6.3706e-35	9.4664e-34	gi|375267646|emb|CCD28273.1|	139	8e-32	pectate lyase, partial [Plasmopara viticola]	sp|A1DBJ7|PLYE_NEOFI	215	3e-55	Probable pectate lyase E OS=Neosartorya fischeri (strain ATCC 1020 / DSM 3700 / FGSC A1164 / NRRL 181) GN=plyE PE=3 SV=1
Unigene0081148	382	0	4.9347	12.2687	Up	6.3706e-35	9.4653e-34	--	--	--	--	--	--	--	--
Unigene0083223	712	0	2.6475	11.3704	Up	6.3706e-35	9.4643e-34	--	--	--	--	sp|Q5BJU7|WASF1_RAT	52	4e-06	Wiskott-Aldrich syndrome protein family member 1 OS=Rattus norvegicus GN=Wasf1 PE=2 SV=1
Unigene0087216	831	0	2.2684	11.1475	Up	6.3706e-35	9.4633e-34	--	--	--	--	--	--	--	--
Unigene0090422	417	0	4.5205	12.1423	Up	6.3706e-35	9.4622e-34	gi|357484567|ref|XP_003612571.1|	115	3e-25	Zinc finger protein [Medicago truncatula]	sp|Q5ZMM5|ZN706_CHICK	57.8	2e-08	Zinc finger protein 706 OS=Gallus gallus GN=ZNF706 PE=4 SV=1
Unigene0092199	373	0	5.0537	12.3031	Up	6.3706e-35	9.4612e-34	--	--	--	--	--	--	--	--
Unigene0096844	981	0	1.9216	10.9081	Up	6.3706e-35	9.4601e-34	gi|357438229|ref|XP_003589390.1|	65.9	1e-09	BZIP transcription factor bZIP11 [Medicago truncatula]	sp|Q54Q90|BZPL_DICDI	89	4e-21	Probable basic-leucine zipper transcription factor L OS=Dictyostelium discoideum GN=bzpL PE=3 SV=1
Unigene0099608	564	0	3.3423	11.7066	Up	6.3706e-35	9.4591e-34	gi|195613926|gb|ACG28793.1|	57	2e-07	receptor protein kinase PERK1 [Zea mays]	sp|Q9UVI4|THYD_CLAFS	77.4	6e-14	Trihydrophobin OS=Claviceps fusiformis GN=TH1 PE=1 SV=1
Unigene0131006	1881	0	1.0021	9.9688	Up	6.3706e-35	9.458e-34	gi|508727303|gb|EOY19200.1|	144	2e-36	Retrotransposon, unclassified-like protein [Theobroma cacao]	--	--	--	--
Unigene0058360	793	0	2.3526	11.2	Up	1.4328e-34	2.1137e-33	--	--	--	--	--	--	--	--
Unigene0059269	1234	0	1.5118	10.5621	Up	1.4328e-34	2.1134e-33	gi|452819738|gb|EME26791.1|	282	1e-74	ATP-dependent Clp protease ATP-binding subunit ClpB [Galdieria sulphuraria]	sp|P31540|HSP98_NEUCR	498	3e-140	Heat shock protein hsp98 OS=Neurospora crassa (strain ATCC 24698 / 74-OR23-1A / CBS 708.71 / DSM 1257 / FGSC 987) GN=hsp98 PE=1 SV=2
Unigene0061242	818	0	2.2807	11.1553	Up	1.4328e-34	2.1132e-33	gi|226491348|ref|NP_001142253.1|	77.4	4e-13	uncharacterized protein LOC100274422 [Zea mays]	sp|P0C7S9|GEL1_ASPFU	180	1e-44	1,3-beta-glucanosyltransferase gel1 OS=Neosartorya fumigata (strain ATCC MYA-4609 / Af293 / CBS 101355 / FGSC A1100) GN=gel1 PE=3 SV=1
Unigene0071466	994	0	1.8769	10.8741	Up	1.4328e-34	2.113e-33	--	--	--	--	--	--	--	--
Unigene0072481	382	0	4.8838	12.2538	Up	1.4328e-34	2.1127e-33	gi|348685021|gb|EGZ24836.1|	96.7	1e-19	hypothetical protein PHYSODRAFT_481159 [Phytophthora sojae]	sp|Q5B2G3|FAEC_EMENI	110	4e-24	Feruloyl esterase C OS=Emericella nidulans (strain FGSC A4 / ATCC 38163 / CBS 112.46 / NRRL 194 / M139) GN=faeC PE=1 SV=1
Unigene0075606	529	0	3.5267	11.7841	Up	1.4328e-34	2.1125e-33	gi|242079503|ref|XP_002444520.1|	52	7e-06	hypothetical protein SORBIDRAFT_07g023145 [Sorghum bicolor]	sp|P22943|HSP12_YEAST	76.3	1e-13	12 kDa heat shock protein OS=Saccharomyces cerevisiae (strain ATCC 204508 / S288c) GN=HSP12 PE=1 SV=1
Unigene0077150	814	0	2.2919	11.1623	Up	1.4328e-34	2.1123e-33	gi|502133272|ref|XP_004501708.1|	132	9e-56	PREDICTED: thylakoid lumenal 17.9 kDa protein, chloroplastic-like [Cicer arietinum]	sp|Q9SW33|TL1Y_ARATH	120	6e-53	Thylakoid lumenal 17.9 kDa protein, chloroplastic OS=Arabidopsis thaliana GN=At4g24930 PE=1 SV=1
Unigene0082947	333	0	5.6024	12.4518	Up	1.4328e-34	2.112e-33	gi|422293454|gb|EKU20754.1|	97.4	8e-20	transcript antisense to ribosomal rna protein [Nannochloropsis gaditana CCMP526]	sp|Q8TGM6|TAR1_YEAST	120	2e-27	Protein TAR1 OS=Saccharomyces cerevisiae (strain ATCC 204508 / S288c) GN=TAR1 PE=2 SV=1
Unigene0086356	300	0	6.2187	12.6024	Up	1.4328e-34	2.1118e-33	--	--	--	--	--	--	--	--
Unigene0096150	523	0	3.5671	11.8005	Up	1.4328e-34	2.1116e-33	--	--	--	--	--	--	--	--
Unigene0042161	994	0	1.8573	10.859	Up	3.2225e-34	4.7202e-33	--	--	--	--	--	--	--	--
Unigene0044136	757	0	2.4388	11.252	Up	3.2225e-34	4.7197e-33	gi|530876|gb|AAB53953.1|	58.5	2e-07	amino acid feature: rod protein domain, aa 266 .. 468; amino acid feature: globular protein domain, aa 32 .. 265 [Chlamydomonas reinhardtii]	sp|P08640|MUC1_YEAST	69.7	2e-11	Flocculation protein FLO11 OS=Saccharomyces cerevisiae (strain ATCC 204508 / S288c) GN=MUC1 PE=1 SV=2
Unigene0051050	967	0	1.9092	10.8988	Up	3.2225e-34	4.7192e-33	gi|115434904|ref|NP_001042210.1|	157	4e-37	Os01g0180800 [Oryza sativa Japonica Group]	sp|O74225|HSP88_NEUCR	361	4e-99	Heat shock protein Hsp88 OS=Neurospora crassa (strain ATCC 24698 / 74-OR23-1A / CBS 708.71 / DSM 1257 / FGSC 987) GN=hsp-88 PE=1 SV=1
Unigene0064563	916	0	2.0155	10.9769	Up	3.2225e-34	4.7187e-33	gi|502171676|ref|XP_004515081.1|	343	3e-93	PREDICTED: isocitrate lyase 2-like [Cicer arietinum]	sp|Q86ZF1|ACEA_LEPMC	476	1e-133	Isocitrate lyase OS=Leptosphaeria maculans GN=ICL1 PE=3 SV=1
Unigene0068448	747	0	2.4715	11.2712	Up	3.2225e-34	4.7182e-33	gi|226494205|ref|NP_001152563.1|	256	4e-67	transcription factor BTF3 [Zea mays]	sp|Q0ULD0|NACB_PHANO	290	7e-78	Nascent polypeptide-associated complex subunit beta OS=Phaeosphaeria nodorum (strain SN15 / ATCC MYA-4574 / FGSC 10173) GN=EGD1 PE=3 SV=1
Unigene0068974	591	0	3.1238	11.6091	Up	3.2225e-34	4.7177e-33	--	--	--	--	--	--	--	--
Unigene0073944	492	0	3.7524	11.8736	Up	3.2225e-34	4.7171e-33	gi|301105495|ref|XP_002901831.1|	124	7e-28	creatine kinase B-type [Phytophthora infestans T30-4]	sp|Q9XSC6|KCRM_BOVIN	299	7e-81	Creatine kinase M-type OS=Bos taurus GN=CKM PE=1 SV=2
Unigene0077098	417	0	4.4273	12.1122	Up	3.2225e-34	4.7166e-33	--	--	--	--	--	--	--	--
Unigene0083786	671	0	2.7514	11.426	Up	3.2225e-34	4.7161e-33	gi|357436101|ref|XP_003588326.1|	66.2	6e-10	ATP synthase subunit alpha [Medicago truncatula]	--	--	--	--
Unigene0095933	713	0	2.5893	11.3383	Up	3.2225e-34	4.7156e-33	gi|323449744|gb|EGB05630.1|	55.5	1e-06	hypothetical protein AURANDRAFT_72199, partial [Aureococcus anophagefferens]	--	--	--	--
Unigene0095957	512	0	3.6058	11.8161	Up	3.2225e-34	4.7151e-33	--	--	--	--	sp|Q6T8D8|TELT_BOVIN	61.6	3e-09	Telethonin OS=Bos taurus GN=TCAP PE=2 SV=1
Unigene0055444	914	0	1.9986	10.9648	Up	7.2477e-34	1.0552e-32	gi|301118957|ref|XP_002907206.1|	217	4e-55	aspartate aminotransferase, mitochondrial precursor [Phytophthora infestans T30-4]	sp|O42652|AATC_SCHPO	249	3e-65	Aspartate aminotransferase, cytoplasmic OS=Schizosaccharomyces pombe (strain 972 / ATCC 24843) GN=aat2 PE=3 SV=1
Unigene0060501	436	0	4.1898	12.0327	Up	7.2477e-34	1.0551e-32	--	--	--	--	sp|Q00251|EF1A_AURPU	58.2	2e-08	Elongation factor 1-alpha OS=Aureobasidium pullulans GN=TEF1 PE=3 SV=1
Unigene0063753	1011	0	1.8069	10.8193	Up	7.2477e-34	1.055e-32	gi|301111143|ref|XP_002904651.1|	132	1e-29	Major Facilitator Superfamily (MFS) [Phytophthora infestans T30-4]	sp|P49374|HGT1_KLULA	257	1e-67	High-affinity glucose transporter OS=Kluyveromyces lactis (strain ATCC 8585 / CBS 2359 / DSM 70799 / NBRC 1267 / NRRL Y-1140 / WM37) GN=HGT1 PE=3 SV=1
Unigene0069020	436	0	4.1898	12.0327	Up	7.2477e-34	1.0548e-32	gi|357495369|ref|XP_003617973.1|	99	3e-20	Heavy metal-associated domain containing protein expressed [Medicago truncatula]	sp|P86736|DGRP_HALAI	105	1e-22	Aspartate and glycine-rich protein (Fragment) OS=Haliotis asinina PE=1 SV=1
Unigene0072325	911	0	2.0052	10.9695	Up	7.2477e-34	1.0547e-32	gi|356554609|ref|XP_003545637.1|	78.2	3e-13	PREDICTED: filament-like plant protein-like [Glycine max]	sp|Q5KR49|TPM1_BOVIN	446	8e-125	Tropomyosin alpha-1 chain OS=Bos taurus GN=TPM1 PE=2 SV=1
Unigene0072399	850	0	2.1491	11.0695	Up	7.2477e-34	1.0546e-32	gi|323454300|gb|EGB10170.1|	60.8	4e-08	expressed protein, partial [Aureococcus anophagefferens]	sp|P36787|VE2_HPV25	52.4	4e-06	Regulatory protein E2 OS=Human papillomavirus type 25 GN=E2 PE=3 SV=1
Unigene0076196	421	0	4.3391	12.0832	Up	7.2477e-34	1.0545e-32	gi|502143156|ref|XP_004505236.1|	222	2e-57	PREDICTED: PI-PLC X domain-containing protein At5g67130-like [Cicer arietinum]	sp|Q93XX5|Y5713_ARATH	193	3e-49	PI-PLC X domain-containing protein At5g67130 OS=Arabidopsis thaliana GN=At5g67130 PE=1 SV=1
Unigene0080667	393	0	4.6482	12.1825	Up	7.2477e-34	1.0544e-32	--	--	--	--	--	--	--	--
Unigene0107842	1199	0	1.5236	10.5733	Up	7.2477e-34	1.0543e-32	gi|502143216|ref|XP_004505262.1|	147	5e-34	PREDICTED: chaperone protein DnaJ-like [Cicer arietinum]	sp|B9KAB9|DNAJ_THENN	81.3	1e-14	Chaperone protein DnaJ OS=Thermotoga neapolitana (strain ATCC 49049 / DSM 4359 / NS-E) GN=dnaJ PE=3 SV=1
Unigene0044389	701	0	2.5782	11.3321	Up	1.6301e-33	2.3577e-32	--	--	--	--	--	--	--	--
Unigene0047380	847	0	2.1338	11.0592	Up	1.6301e-33	2.3574e-32	gi|449016135|dbj|BAM79537.1|	68.9	1e-10	similar to hedgehog protein [Cyanidioschyzon merolae strain 10D]	sp|P08640|MUC1_YEAST	63.5	2e-09	Flocculation protein FLO11 OS=Saccharomyces cerevisiae (strain ATCC 204508 / S288c) GN=MUC1 PE=1 SV=2
Unigene0047940	1212	0	1.4912	10.5423	Up	1.6301e-33	2.3571e-32	gi|11466466|ref|NP_038169.1|	435	1e-120	apocytochrome b [Chrysodidymus synuroideus]	sp|Q6X9S4|CYB_MYCGR	640	0	Cytochrome b OS=Mycosphaerella graminicola GN=cob PE=3 SV=1
Unigene0070388	902	0	2.0037	10.9685	Up	1.6301e-33	2.3569e-32	--	--	--	--	sp|A2QLK4|FKS1_ASPNC	334	6e-91	1,3-beta-glucan synthase component FKS1 OS=Aspergillus niger (strain CBS 513.88 / FGSC A1513) GN=fksA PE=3 SV=1
Unigene0071783	735	0	2.4589	11.2638	Up	1.6301e-33	2.3566e-32	gi|400131566|emb|CCH50966.1|	226	5e-58	T4.5 [Malus x robusta]	sp|P92519|M810_ARATH	207	8e-53	Uncharacterized mitochondrial protein AtMg00810 OS=Arabidopsis thaliana GN=AtMg00810 PE=4 SV=1
Unigene0080837	865	0	2.0894	11.0289	Up	1.6301e-33	2.3564e-32	gi|470120620|ref|XP_004296397.1|	53.5	6e-06	PREDICTED: uncharacterized protein LOC101309817 [Fragaria vesca subsp. vesca]	--	--	--	--
Unigene0096149	621	0	2.9103	11.507	Up	1.6301e-33	2.3561e-32	--	--	--	--	--	--	--	--
Unigene0046142	415	0	4.3081	12.0728	Up	3.6662e-33	5.2641e-32	--	--	--	--	--	--	--	--
Unigene0056958	1048	0	1.706	10.7364	Up	3.6662e-33	5.2636e-32	gi|159147901|dbj|BAF92024.1|	162	2e-38	sedolisin-like peptidase [Actinophrys sol]	sp|Q70GH4|SED3_ASPFU	281	4e-75	Tripeptidyl-peptidase sed3 OS=Neosartorya fumigata (strain ATCC MYA-4609 / Af293 / CBS 101355 / FGSC A1100) GN=sed3 PE=1 SV=1
Unigene0059095	760	0	2.3525	11.2	Up	3.6662e-33	5.263e-32	gi|356567172|ref|XP_003551795.1|	53.1	6e-06	PREDICTED: proline-rich receptor-like protein kinase PERK8-like [Glycine max]	sp|Q5R5Q2|SRRM1_PONAB	58.2	6e-08	Serine/arginine repetitive matrix protein 1 OS=Pongo abelii GN=SRRM1 PE=2 SV=1
Unigene0060274	914	0	1.9561	10.9338	Up	3.6662e-33	5.2624e-32	gi|508786328|gb|EOY33584.1|	402	1e-111	Transmembrane amino acid transporter family protein isoform 2 [Theobroma cacao]	sp|F4HW02|GAT1_ARATH	352	2e-96	GABA transporter 1 OS=Arabidopsis thaliana GN=GAT1 PE=1 SV=1
Unigene0060796	1109	0	1.6122	10.6548	Up	3.6662e-33	5.2619e-32	gi|115479893|ref|NP_001063540.1|	400	1e-110	Os09g0491900 [Oryza sativa Japonica Group]	sp|Q7LHG5|YI31B_YEAST	211	8e-54	Transposon Ty3-I Gag-Pol polyprotein OS=Saccharomyces cerevisiae (strain ATCC 204508 / S288c) GN=TY3B-I PE=3 SV=2
Unigene0062524	846	0	2.1133	11.0453	Up	3.6662e-33	5.2613e-32	gi|297721319|ref|NP_001173022.1|	57	5e-07	Os02g0557000 [Oryza sativa Japonica Group]	sp|P98088|MUC5A_HUMAN	56.6	2e-07	Mucin-5AC (Fragments) OS=Homo sapiens GN=MUC5AC PE=1 SV=3
Unigene0063272	1206	0	1.4825	10.5338	Up	3.6662e-33	5.2607e-32	gi|508779273|gb|EOY26529.1|	106	1e-21	Ribonuclease H-like protein [Theobroma cacao]	--	--	--	--
Unigene0063813	721	0	2.4797	11.2759	Up	3.6662e-33	5.2602e-32	--	--	--	--	--	--	--	--
Unigene0065076	975	0	1.8337	10.8405	Up	3.6662e-33	5.2596e-32	--	--	--	--	--	--	--	--
Unigene0069852	570	0	3.1366	11.615	Up	3.6662e-33	5.2591e-32	--	--	--	--	--	--	--	--
Unigene0074446	393	0	4.5493	12.1514	Up	3.6662e-33	5.2585e-32	--	--	--	--	sp|P22151|GRG1_NEUCR	83.6	4e-16	Glucose-repressible gene protein OS=Neurospora crassa (strain ATCC 24698 / 74-OR23-1A / CBS 708.71 / DSM 1257 / FGSC 987) GN=grg-1 PE=2 SV=1
Unigene0075604	615	0	2.9071	11.5054	Up	3.6662e-33	5.2579e-32	--	--	--	--	--	--	--	--
Unigene0055554	222	0	7.966	12.9596	Up	8.2457e-33	1.1758e-31	--	--	--	--	--	--	--	--
Unigene0059565	700	0	2.5263	11.3028	Up	8.2457e-33	1.1757e-31	--	--	--	--	--	--	--	--
Unigene0067325	838	0	2.1103	11.0432	Up	8.2457e-33	1.1755e-31	gi|502136681|ref|XP_004502785.1|	226	7e-58	PREDICTED: UNC93-like protein 1-like [Cicer arietinum]	sp|Q9URX1|YLX5_SCHPO	240	1e-62	UNC93-like protein C922.05c OS=Schizosaccharomyces pombe (strain 972 / ATCC 24843) GN=SPAC922.05c PE=3 SV=1
Unigene0067613	849	0	2.083	11.0244	Up	8.2457e-33	1.1754e-31	--	--	--	--	sp|Q1KZ59|POLG_CILVC	59.7	3e-08	RNA replication protein OS=Citrus leprosis virus C (isolate Citrus sinesis/Brazil/Cordeiropolis/2003) PE=4 SV=1
Unigene0071078	1050	0	1.6842	10.7178	Up	8.2457e-33	1.1753e-31	gi|530743729|gb|EQC41971.1|	210	5e-53	calcium/proton exchanger, partial [Saprolegnia diclina VS20]	sp|Q99385|VCX1_YEAST	260	1e-68	Vacuolar calcium ion transporter OS=Saccharomyces cerevisiae (strain ATCC 204508 / S288c) GN=VCX1 PE=1 SV=1
Unigene0081770	240	0	7.3685	12.8472	Up	8.2457e-33	1.1752e-31	--	--	--	--	--	--	--	--
Unigene0084638	314	0	5.632	12.4594	Up	8.2457e-33	1.175e-31	gi|508713454|gb|EOY05351.1|	92.4	3e-18	Vesicle-associated membrane protein 726 isoform 2 [Theobroma cacao]	sp|Q9ZTW3|VA721_ARATH	86.3	6e-17	Vesicle-associated membrane protein 721 OS=Arabidopsis thaliana GN=VAMP721 PE=1 SV=1
Unigene0090071	732	0	2.4159	11.2383	Up	8.2457e-33	1.1749e-31	--	--	--	--	--	--	--	--
Unigene0098054	547	0	3.233	11.6587	Up	8.2457e-33	1.1748e-31	gi|47497248|dbj|BAD19292.1|	67	2e-10	BRUSHY1-like [Oryza sativa Japonica Group]	--	--	--	--
Unigene0044412	599	0	2.9199	11.5117	Up	1.8545e-32	2.6253e-31	gi|530738556|gb|EQC36798.1|	145	8e-34	50S ribosomal protein L31e [Saprolegnia diclina VS20]	sp|Q6FWF4|RL31_CANGA	153	7e-37	60S ribosomal protein L31 OS=Candida glabrata (strain ATCC 2001 / CBS 138 / JCM 3761 / NBRC 0622 / NRRL Y-65) GN=RPL31 PE=3 SV=1
Unigene0044511	566	0	3.0901	11.5934	Up	1.8545e-32	2.625e-31	gi|485625855|gb|EOD21655.1|	58.9	6e-08	hypothetical protein EMIHUDRAFT_354802, partial [Emiliania huxleyi CCMP1516]	sp|P09940|ATIF_CYBJA	60.1	9e-09	ATPase inhibitor, mitochondrial OS=Cyberlindnera jadinii PE=1 SV=1
Unigene0044514	416	0	4.2043	12.0376	Up	1.8545e-32	2.6247e-31	gi|413926103|gb|AFW66035.1|	59.7	2e-08	elongation factor 1-gamma 2 [Zea mays]	sp|P40921|EF1G_SCHPO	72.8	6e-13	Elongation factor 1-gamma OS=Schizosaccharomyces pombe (strain 972 / ATCC 24843) GN=tef3 PE=1 SV=1
Unigene0045886	449	0	3.8953	11.9275	Up	1.8545e-32	2.6244e-31	gi|358346026|ref|XP_003637074.1|	77	1e-13	Cell wall-associated hydrolase, partial [Medicago truncatula]	--	--	--	--
Unigene0059282	502	0	3.4841	11.7666	Up	1.8545e-32	2.6242e-31	gi|428176792|gb|EKX45675.1|	158	6e-38	large subunit ribosomal protein L30e, cytoplasmic [Guillardia theta CCMP2712]	sp|Q7S7F1|RL30_NEUCR	171	2e-42	60S ribosomal protein L30 OS=Neurospora crassa (strain ATCC 24698 / 74-OR23-1A / CBS 708.71 / DSM 1257 / FGSC 987) GN=rpl-30 PE=3 SV=1
Unigene0061367	814	0	2.1487	11.0692	Up	1.8545e-32	2.6239e-31	gi|22330656|ref|NP_177742.2|	151	2e-35	enoyl-CoA hydratase 2 [Arabidopsis thaliana]	sp|Q01373|FOX2_NEUCR	351	4e-96	Peroxisomal hydratase-dehydrogenase-epimerase OS=Neurospora crassa (strain ATCC 24698 / 74-OR23-1A / CBS 708.71 / DSM 1257 / FGSC 987) GN=fox-2 PE=1 SV=1
Unigene0064246	828	0	2.1123	11.0446	Up	1.8545e-32	2.6236e-31	gi|449016135|dbj|BAM79537.1|	66.2	9e-10	similar to hedgehog protein [Cyanidioschyzon merolae strain 10D]	sp|Q02817|MUC2_HUMAN	63.2	2e-09	Mucin-2 OS=Homo sapiens GN=MUC2 PE=1 SV=2
Unigene0067109	1112	0	1.5728	10.6191	Up	1.8545e-32	2.6233e-31	gi|400131566|emb|CCH50966.1|	311	1e-83	T4.5 [Malus x robusta]	sp|P10978|POLX_TOBAC	202	4e-51	Retrovirus-related Pol polyprotein from transposon TNT 1-94 OS=Nicotiana tabacum PE=2 SV=1
Unigene0070019	1199	0	1.4587	10.5105	Up	1.8545e-32	2.6231e-31	gi|308800876|ref|XP_003075219.1|	204	4e-51	casein kinase I (ISS) [Ostreococcus tauri]	sp|P40235|HHP1_SCHPO	200	2e-50	Casein kinase I homolog hhp1 OS=Schizosaccharomyces pombe (strain 972 / ATCC 24843) GN=hhp1 PE=2 SV=1
Unigene0070937	789	0	2.2167	11.1142	Up	1.8545e-32	2.6228e-31	gi|357448011|ref|XP_003594281.1|	52.8	9e-06	Proline-rich protein [Medicago truncatula]	--	--	--	--
Unigene0077287	380	0	4.6027	12.1683	Up	1.8545e-32	2.6225e-31	gi|508710921|gb|EOY02818.1|	94.4	7e-19	Receptor like protein 6 [Theobroma cacao]	sp|Q9C9H7|RLP12_ARATH	79.3	7e-15	Receptor-like protein 12 OS=Arabidopsis thaliana GN=RLP12 PE=2 SV=2
Unigene0082915	828	0	2.1123	11.0446	Up	1.8545e-32	2.6222e-31	gi|9802583|gb|AAF99785.1|AC012463_2	110	2e-39	T2E6.4 [Arabidopsis thaliana]	sp|P14381|YTX2_XENLA	59.7	1e-19	Transposon TX1 uncharacterized 149 kDa protein OS=Xenopus laevis PE=4 SV=1
Unigene0093664	390	0	4.4846	12.1308	Up	1.8545e-32	2.622e-31	gi|379054856|gb|AFC88819.1|	215	2e-55	actin-like protein, partial [Miscanthus sinensis]	sp|P78711|ACT_NEUCR	215	6e-56	Actin OS=Neurospora crassa (strain ATCC 24698 / 74-OR23-1A / CBS 708.71 / DSM 1257 / FGSC 987) GN=act-1 PE=3 SV=2
Unigene0098439	477	0	3.6667	11.8403	Up	1.8545e-32	2.6217e-31	gi|440136373|gb|AGB85039.1|	60.1	2e-08	hypothetical protein CHLPROCp009, partial [Auxenochlorella protothecoides]	--	--	--	--
Unigene0100204	436	0	4.0115	11.9699	Up	1.8545e-32	2.6214e-31	gi|508784964|gb|EOY32220.1|	65.1	5e-10	Leucine-rich repeat/extensin 2 [Theobroma cacao]	sp|Q9S740|AGP19_ARATH	63.9	3e-10	Lysine-rich arabinogalactan protein 19 OS=Arabidopsis thaliana GN=AGP19 PE=2 SV=2
Unigene0044648	789	0	2.1921	11.0981	Up	4.1711e-32	5.8564e-31	gi|298713638|emb|CBJ33686.1|	57	5e-07	n/a [Ectocarpus siliculosus]	--	--	--	--
Unigene0065473	1346	0	1.285	10.3276	Up	4.1711e-32	5.8558e-31	gi|115437444|ref|NP_001043297.1|	548	1e-154	Os01g0549700 [Oryza sativa Japonica Group]	sp|Q0TXZ2|SUB2_PHANO	761	0	ATP-dependent RNA helicase SUB2 OS=Phaeosphaeria nodorum (strain SN15 / ATCC MYA-4574 / FGSC 10173) GN=SUB2 PE=3 SV=1
Unigene0069990	851	0	2.0324	10.989	Up	4.1711e-32	5.8552e-31	gi|514810012|ref|XP_004979820.1|	89	1e-16	PREDICTED: vegetative cell wall protein gp1-like [Setaria italica]	sp|Q9FPQ6|GP1_CHLRE	79.3	3e-14	Vegetative cell wall protein gp1 OS=Chlamydomonas reinhardtii GN=GP1 PE=2 SV=1
Unigene0071464	1258	0	1.3749	10.4251	Up	4.1711e-32	5.8546e-31	gi|399920210|gb|AFP55557.1|	189	1e-46	non-ltr retroelement reverse transcriptase [Rosa rugosa]	sp|P14381|YTX2_XENLA	102	5e-21	Transposon TX1 uncharacterized 149 kDa protein OS=Xenopus laevis PE=4 SV=1
Unigene0071585	1084	0	1.5955	10.6398	Up	4.1711e-32	5.854e-31	--	--	--	--	--	--	--	--
Unigene0072509	555	0	3.1163	11.6056	Up	4.1711e-32	5.8534e-31	--	--	--	--	--	--	--	--
Unigene0076207	583	0	2.9667	11.5346	Up	4.1711e-32	5.8528e-31	--	--	--	--	--	--	--	--
Unigene0077420	1068	0	1.6195	10.6613	Up	4.1711e-32	5.8521e-31	gi|2586082|gb|AAB82754.1|	249	8e-65	retrofit [Oryza longistaminata]	sp|P10978|POLX_TOBAC	99.8	3e-20	Retrovirus-related Pol polyprotein from transposon TNT 1-94 OS=Nicotiana tabacum PE=2 SV=1
Unigene0084926	319	0	5.4219	12.4046	Up	4.1711e-32	5.8515e-31	gi|357436101|ref|XP_003588326.1|	53.1	9e-12	ATP synthase subunit alpha [Medicago truncatula]	--	--	--	--
Unigene0085056	1353	0	1.2783	10.32	Up	4.1711e-32	5.8509e-31	gi|301111394|ref|XP_002904776.1|	436	1e-121	exoglucanase 1 precursor [Phytophthora infestans T30-4]	sp|Q7SA23|GUX1A_NEUCR	536	2e-151	Exoglucanase 1 OS=Neurospora crassa (strain ATCC 24698 / 74-OR23-1A / CBS 708.71 / DSM 1257 / FGSC 987) GN=cbh-1 PE=3 SV=1
Unigene0096836	957	0	1.8073	10.8196	Up	4.1711e-32	5.8503e-31	gi|508712264|gb|EOY04161.1|	363	3e-99	Peptidyl-tRNA hydrolase family protein isoform 1 [Theobroma cacao]	sp|Q9M5P4|CRS2_MAIZE	335	3e-91	Chloroplastic group IIB intron splicing facilitator CRS2, chloroplastic OS=Zea mays GN=CRS2 PE=1 SV=1
Unigene0097973	2796	0	0.6186	9.2729	Up	4.1711e-32	5.8497e-31	gi|381423464|gb|AFG29445.1|	131	1e-28	Erb3 binding protein [Nervilia fordii]	sp|Q1ZXG4|PRLA_DICDI	73.2	1e-11	Proliferation-associated protein A OS=Dictyostelium discoideum GN=prlA PE=2 SV=1
Unigene0043294	1114	0	1.5351	10.5841	Up	9.3811e-32	1.3068e-30	gi|298708264|emb|CBJ48327.1|	138	3e-31	endo alpha-1,4 polygalactosaminidase precusor [Ectocarpus siliculosus]	--	--	--	--
Unigene0044417	675	0	2.5335	11.3069	Up	9.3811e-32	1.3067e-30	--	--	--	--	--	--	--	--
Unigene0046159	294	0	5.8168	12.506	Up	9.3811e-32	1.3065e-30	--	--	--	--	--	--	--	--
Unigene0058322	393	0	4.3515	12.0873	Up	9.3811e-32	1.3064e-30	gi|384250469|gb|EIE23948.1|	60.5	1e-08	hypothetical protein COCSUDRAFT_65660 [Coccomyxa subellipsoidea C-169]	--	--	--	--
Unigene0059878	559	0	3.0593	11.579	Up	9.3811e-32	1.3063e-30	gi|302828408|ref|XP_002945771.1|	109	4e-23	pathogenesis-related protein 1-like protein [Volvox carteri f. nagariensis]	sp|Q54LY1|Y6311_DICDI	105	2e-22	G8 domain-containing protein DDB_G0286311 OS=Dictyostelium discoideum GN=DDB_G0286311 PE=3 SV=1
Unigene0067621	911	0	1.8772	10.8744	Up	9.3811e-32	1.3061e-30	gi|485617838|gb|EOD15003.1|	57.4	5e-07	hypothetical protein EMIHUDRAFT_445710, partial [Emiliania huxleyi CCMP1516]	--	--	--	--
Unigene0068569	938	0	1.8232	10.8323	Up	9.3811e-32	1.306e-30	gi|308810629|ref|XP_003082623.1|	188	1e-46	Cytochrome b5 (ISS) [Ostreococcus tauri]	sp|Q9Z4P0|FRD2_SHEFN	95.1	6e-19	Fumarate reductase flavoprotein subunit OS=Shewanella frigidimarina (strain NCIMB 400) GN=ifcA PE=1 SV=1
Unigene0069803	815	0	2.0983	11.035	Up	9.3811e-32	1.3059e-30	--	--	--	--	--	--	--	--
Unigene0070459	1927	0	0.8875	9.7936	Up	9.3811e-32	1.3057e-30	gi|485630657|gb|EOD25873.1|	105	3e-21	choline dehydrogenase [Emiliania huxleyi CCMP1516]	sp|Q01738|CDH_PHACH	382	4e-105	Cellobiose dehydrogenase OS=Phanerochaete chrysosporium GN=CDH-1 PE=1 SV=1
Unigene0088688	732	0	2.3363	11.19	Up	9.3811e-32	1.3056e-30	gi|449015697|dbj|BAM79099.1|	58.5	1e-07	similar to trefoil factor [Cyanidioschyzon merolae strain 10D]	sp|O74238|SNP1_PHANO	204	4e-52	Protein SnodProt1 OS=Phaeosphaeria nodorum (strain SN15 / ATCC MYA-4574 / FGSC 10173) GN=SNOG_13722 PE=2 SV=1
Unigene0090421	1397	0	1.2242	10.2576	Up	9.3811e-32	1.3054e-30	gi|414591462|tpg|DAA42033.1|	481	1e-134	TPA: alpha-mannosidase [Zea mays]	sp|Q29451|MA2B1_BOVIN	219	4e-56	Lysosomal alpha-mannosidase OS=Bos taurus GN=MAN2B1 PE=1 SV=3
Unigene0098765	630	0	2.7145	11.4065	Up	9.3811e-32	1.3053e-30	--	--	--	--	--	--	--	--
Unigene0042162	919	0	1.8397	10.8453	Up	2.1099e-31	2.915e-30	--	--	--	--	sp|P86029|HQD2_CANAL	259	1e-68	Catechol 1,2-dioxygenase OS=Candida albicans (strain SC5314 / ATCC MYA-2876) GN=HQD2 PE=1 SV=1
Unigene0046170	312	0	5.4189	12.4038	Up	2.1099e-31	2.9147e-30	gi|229315930|ref|YP_002860156.1|	71.2	7e-12	NADH dehydrogenase subunit 3 [Micromonas sp. RCC299]	sp|O78753|NU3M_SHEEP	187	2e-47	NADH-ubiquinone oxidoreductase chain 3 OS=Ovis aries GN=MT-ND3 PE=3 SV=1
Unigene0057346	606	0	2.7899	11.446	Up	2.1099e-31	2.9144e-30	--	--	--	--	--	--	--	--
Unigene0059127	1054	0	1.6041	10.6475	Up	2.1099e-31	2.9141e-30	gi|460373503|ref|XP_004232558.1|	114	4e-24	PREDICTED: ubiquilin-1-like [Solanum lycopersicum]	sp|P48510|DSK2_YEAST	109	3e-23	Ubiquitin domain-containing protein DSK2 OS=Saccharomyces cerevisiae (strain ATCC 204508 / S288c) GN=DSK2 PE=1 SV=2
Unigene0059286	1127	0	1.5002	10.5509	Up	2.1099e-31	2.9138e-30	gi|159485080|ref|XP_001700577.1|	81.3	4e-14	fasciclin-like protein [Chlamydomonas reinhardtii]	sp|Q02817|MUC2_HUMAN	66.2	4e-10	Mucin-2 OS=Homo sapiens GN=MUC2 PE=1 SV=2
Unigene0067107	1184	0	1.428	10.4798	Up	2.1099e-31	2.9135e-30	gi|400131566|emb|CCH50966.1|	129	1e-28	T4.5 [Malus x robusta]	sp|P04146|COPIA_DROME	67	3e-10	Copia protein OS=Drosophila melanogaster GN=GIP PE=1 SV=3
Unigene0067278	1049	0	1.6117	10.6544	Up	2.1099e-31	2.9132e-30	gi|507110877|emb|CDF34616.1|	53.5	8e-06	unnamed protein product [Chondrus crispus]	sp|O54728|PLB1_RAT	159	4e-38	Phospholipase B1, membrane-associated OS=Rattus norvegicus GN=Plb1 PE=1 SV=1
Unigene0070695	577	0	2.9302	11.5168	Up	2.1099e-31	2.9129e-30	gi|357130175|ref|XP_003566726.1|	52.4	6e-06	PREDICTED: LOW QUALITY PROTEIN: formin-like protein 14-like, partial [Brachypodium distachyon]	sp|Q9ULL5|PRR12_HUMAN	52	3e-06	Proline-rich protein 12 OS=Homo sapiens GN=PRR12 PE=1 SV=2
Unigene0070992	850	0	1.9891	10.9579	Up	2.1099e-31	2.9126e-30	gi|159465473|ref|XP_001690947.1|	88.6	2e-16	sodium/phosphate symporter [Chlamydomonas reinhardtii]	sp|Q54UG3|Y1095_DICDI	94.7	7e-19	UPF0746 protein DDB_G0281095 OS=Dictyostelium discoideum GN=DDB_G0281095 PE=3 SV=1
Unigene0071572	820	0	2.0618	11.0097	Up	2.1099e-31	2.9123e-30	gi|60678627|gb|AAX33674.1|	84.3	3e-15	plus agglutinin [Chlamydomonas incerta]	sp|Q95JC9|PRP_PIG	79.7	2e-14	Basic proline-rich protein OS=Sus scrofa PE=1 SV=2
Unigene0071573	519	0	3.2576	11.6696	Up	2.1099e-31	2.912e-30	gi|514715687|ref|XP_004953309.1|	77	2e-13	PREDICTED: vegetative cell wall protein gp1-like [Setaria italica]	sp|P36594|RPB1_SCHPO	72.4	2e-12	DNA-directed RNA polymerase II subunit rpb1 OS=Schizosaccharomyces pombe (strain 972 / ATCC 24843) GN=rpb1 PE=1 SV=1
Unigene0079394	640	0	2.6417	11.3673	Up	2.1099e-31	2.9117e-30	gi|298708482|emb|CBJ30606.1|	119	7e-26	eukaryotic initiation factor 4A [Ectocarpus siliculosus]	sp|Q0UU86|IF4A_PHANO	134	4e-31	ATP-dependent RNA helicase eIF4A OS=Phaeosphaeria nodorum (strain SN15 / ATCC MYA-4574 / FGSC 10173) GN=TIF1 PE=3 SV=1
Unigene0091097	299	0	5.6545	12.4652	Up	2.1099e-31	2.9114e-30	--	--	--	--	--	--	--	--
Unigene0094317	1136	0	1.4883	10.5394	Up	2.1099e-31	2.9111e-30	gi|460369149|ref|XP_004230426.1|	275	1e-72	PREDICTED: protein FAR1-RELATED SEQUENCE 11-like [Solanum lycopersicum]	sp|Q9SY66|FRS11_ARATH	255	5e-67	Protein FAR1-RELATED SEQUENCE 11 OS=Arabidopsis thaliana GN=FRS11 PE=2 SV=1
Unigene0094471	527	0	3.2082	11.6475	Up	2.1099e-31	2.9108e-30	--	--	--	--	--	--	--	--
Unigene0045832	244	0	6.8495	12.7418	Up	4.7454e-31	6.5046e-30	--	--	--	--	--	--	--	--
Unigene0045920	747	0	2.2373	11.1275	Up	4.7454e-31	6.504e-30	gi|384248819|gb|EIE22302.1|	40.4	2e-06	hypothetical protein COCSUDRAFT_47821 [Coccomyxa subellipsoidea C-169]	sp|Q10690|Y2082_MYCTU	53.1	2e-06	Uncharacterized protein Rv2082 OS=Mycobacterium tuberculosis GN=Rv2082 PE=4 SV=1
Unigene0054454	991	0	1.6865	10.7198	Up	4.7454e-31	6.5033e-30	gi|7320911|emb|CAA89837.3|	196	7e-49	NADPH-cytochrome P450 reductase [Pseudotsuga menziesii]	sp|A2QS05|NCPR_ASPNC	414	4e-115	NADPH--cytochrome P450 reductase OS=Aspergillus niger (strain CBS 513.88 / FGSC A1513) GN=cprA PE=3 SV=1
Unigene0055715	891	0	1.8757	10.8732	Up	4.7454e-31	6.5026e-30	gi|502116489|ref|XP_004495456.1|	84	4e-15	PREDICTED: early nodulin-75-like [Cicer arietinum]	sp|P08297|NO75_SOYBN	82.8	3e-15	Early nodulin-75 OS=Glycine max GN=ENOD2A PE=2 SV=2
Unigene0059777	654	0	2.5555	11.3194	Up	4.7454e-31	6.502e-30	gi|507110364|emb|CDF34132.1|	65.9	7e-10	exoglucanase 3 1,4-beta-cellobiohydrolase3 family GH6, Exoglucanase 3 (Pyrenophora tritici-repentis (strain Pt-1C-BFP)), Predicted CDS Pa_4_2420 (Podospora anserina) [Chondrus crispus]	sp|P49075|GUX3_AGABI	138	3e-32	Exoglucanase 3 OS=Agaricus bisporus GN=cel3 PE=1 SV=1
Unigene0063397	828	0	2.0184	10.979	Up	4.7454e-31	6.5013e-30	gi|308081483|ref|NP_001183215.1|	153	4e-36	uncharacterized protein LOC100501601 [Zea mays]	sp|Q54Q90|BZPL_DICDI	53.5	2e-06	Probable basic-leucine zipper transcription factor L OS=Dictyostelium discoideum GN=bzpL PE=3 SV=1
Unigene0072406	810	0	2.0633	11.0107	Up	4.7454e-31	6.5007e-30	--	--	--	--	--	--	--	--
Unigene0074927	1085	0	1.5403	10.589	Up	4.7454e-31	6.5e-30	gi|4056437|gb|AAC98010.1|	55.8	2e-06	Strong similarity to PFAM PF|00069 Eukaryotic protein kinase domain [Arabidopsis thaliana]	sp|P52890|ATF1_SCHPO	63.9	2e-09	Transcription factor atf1 OS=Schizosaccharomyces pombe (strain 972 / ATCC 24843) GN=atf1 PE=1 SV=1
Unigene0095104	344	0	4.8584	12.2463	Up	4.7454e-31	6.4993e-30	--	--	--	--	sp|P22151|GRG1_NEUCR	80.5	3e-15	Glucose-repressible gene protein OS=Neurospora crassa (strain ATCC 24698 / 74-OR23-1A / CBS 708.71 / DSM 1257 / FGSC 987) GN=grg-1 PE=2 SV=1
Unigene0041752	775	0	2.1314	11.0576	Up	1.0673e-30	1.453e-29	gi|485638460|gb|EOD32865.1|	92.4	1e-17	profilin [Emiliania huxleyi CCMP1516]	sp|P39825|PROF_SCHPO	102	4e-21	Profilin OS=Schizosaccharomyces pombe (strain 972 / ATCC 24843) GN=cdc3 PE=1 SV=1
Unigene0042140	914	0	1.8073	10.8196	Up	1.0673e-30	1.4529e-29	--	--	--	--	--	--	--	--
Unigene0044467	534	0	3.0933	11.5949	Up	1.0673e-30	1.4527e-29	--	--	--	--	--	--	--	--
Unigene0057039	1173	0	1.4082	10.4596	Up	1.0673e-30	1.4526e-29	--	--	--	--	sp|G2QJR6|CIP2_THIHA	390	3e-120	4-O-methyl-glucuronoyl methylesterase OS=Thielavia heterothallica (strain ATCC 42464 / BCRC 31852 / DSM 1799) GN=ge2 PE=1 SV=1
Unigene0064825	557	0	2.9656	11.5341	Up	1.0673e-30	1.4524e-29	gi|301112751|ref|XP_002998146.1|	174	8e-43	Major Facilitator Superfamily (MFS) [Phytophthora infestans T30-4]	sp|P36035|JEN1_YEAST	84.7	3e-16	Carboxylic acid transporter protein homolog OS=Saccharomyces cerevisiae (strain ATCC 204508 / S288c) GN=JEN1 PE=1 SV=1
Unigene0066967	776	0	2.1287	11.0558	Up	1.0673e-30	1.4523e-29	--	--	--	--	--	--	--	--
Unigene0067857	1079	0	1.5309	10.5802	Up	1.0673e-30	1.4522e-29	gi|168041934|ref|XP_001773445.1|	61.6	3e-08	predicted protein [Physcomitrella patens subsp. patens]	sp|P98088|MUC5A_HUMAN	55.5	7e-07	Mucin-5AC (Fragments) OS=Homo sapiens GN=MUC5AC PE=1 SV=3
Unigene0071911	447	0	3.6954	11.8515	Up	1.0673e-30	1.452e-29	--	--	--	--	--	--	--	--
Unigene0071915	661	0	2.499	11.2871	Up	1.0673e-30	1.4519e-29	gi|220938738|emb|CAR78979.1|	325	5e-88	phosphoenolpyruvate carboxykinase [Digitaria sanguinalis]	sp|Q96UL8|PCKA_EMENI	434	2e-121	Phosphoenolpyruvate carboxykinase [ATP] OS=Emericella nidulans (strain FGSC A4 / ATCC 38163 / CBS 112.46 / NRRL 194 / M139) GN=acuF PE=3 SV=3
Unigene0072352	830	0	1.9902	10.9587	Up	1.0673e-30	1.4517e-29	gi|530743730|gb|EQC41972.1|	167	3e-40	calcium/proton exchanger [Saprolegnia diclina VS20]	sp|Q99385|VCX1_YEAST	194	6e-49	Vacuolar calcium ion transporter OS=Saccharomyces cerevisiae (strain ATCC 204508 / S288c) GN=VCX1 PE=1 SV=1
Unigene0072479	881	0	1.875	10.8727	Up	1.0673e-30	1.4516e-29	gi|449016135|dbj|BAM79537.1|	76.6	7e-13	similar to hedgehog protein [Cyanidioschyzon merolae strain 10D]	sp|Q01589|SED1_YEAST	130	2e-29	Cell wall protein SED1 OS=Saccharomyces cerevisiae (strain ATCC 204508 / S288c) GN=SED1 PE=1 SV=1
Unigene0074195	771	0	2.1425	11.0651	Up	1.0673e-30	1.4514e-29	--	--	--	--	--	--	--	--
Unigene0074305	532	0	3.105	11.6004	Up	1.0673e-30	1.4513e-29	--	--	--	--	sp|P50519|HSP9_SCHPO	60.1	8e-09	Heat shock protein hsp9 OS=Schizosaccharomyces pombe (strain 972 / ATCC 24843) GN=hsp9 PE=2 SV=1
Unigene0075043	453	0	3.6464	11.8323	Up	1.0673e-30	1.4511e-29	gi|159472054|ref|XP_001694171.1|	57	1e-07	DnaJ-like protein [Chlamydomonas reinhardtii]	sp|Q0S219|IF2_RHOSR	51.2	2e-06	Translation initiation factor IF-2 OS=Rhodococcus sp. (strain RHA1) GN=infB PE=3 SV=1
Unigene0081525	407	0	4.0586	11.9868	Up	1.0673e-30	1.451e-29	gi|145408591|ref|YP_001152215.1|	51.2	7e-06	ORF44l [Pinus koraiensis]	--	--	--	--
Unigene0090871	671	0	2.4618	11.2655	Up	1.0673e-30	1.4508e-29	gi|357467743|ref|XP_003604156.1|	76.3	4e-22	Cell wall-associated hydrolase [Medicago truncatula]	sp|Q3BAI2|YCX91_PHAAO	66.2	2e-10	Uncharacterized protein ORF91 OS=Phalaenopsis aphrodite subsp. formosana PE=4 SV=1
Unigene0093370	1225	0	1.3484	10.397	Up	1.0673e-30	1.4507e-29	gi|326500468|dbj|BAK06323.1|	57.4	7e-07	predicted protein [Hordeum vulgare subsp. vulgare]	sp|Q8STA9|Y5G8_ENCCU	53.5	3e-06	UPF0329 protein ECU05_1680/ECU11_0050 OS=Encephalitozoon cuniculi (strain GB-M1) GN=ECU05_1680 PE=3 SV=1
Unigene0047417	1056	0	1.5458	10.5941	Up	2.4004e-30	3.2434e-29	gi|357476127|ref|XP_003608349.1|	87	7e-16	Bromodomain-containing protein [Medicago truncatula]	sp|P35817|BDF1_YEAST	125	4e-28	Bromodomain-containing factor 1 OS=Saccharomyces cerevisiae (strain ATCC 204508 / S288c) GN=BDF1 PE=1 SV=3
Unigene0059716	777	0	2.1009	11.0368	Up	2.4004e-30	3.2431e-29	gi|357140113|ref|XP_003571615.1|	86.3	7e-16	PREDICTED: major pollen allergen Cha o 1-like [Brachypodium distachyon]	sp|O59939|PLYB_COLGL	194	6e-49	Pectate lyase B OS=Colletotrichum gloeosporioides GN=PLB PE=3 SV=1
Unigene0060525	748	0	2.1824	11.0917	Up	2.4004e-30	3.2428e-29	gi|357481253|ref|XP_003610912.1|	52.8	8e-06	Far upstream element-binding protein [Medicago truncatula]	sp|Q870V7|PNS1_NEUCR	54.3	9e-07	Protein PNS1 OS=Neurospora crassa (strain ATCC 24698 / 74-OR23-1A / CBS 708.71 / DSM 1257 / FGSC 987) GN=pns-1 PE=3 SV=1
Unigene0063810	1051	0	1.5532	10.601	Up	2.4004e-30	3.2424e-29	gi|351724605|ref|NP_001238343.1|	178	2e-43	transcription initiation factor IIB [Glycine max]	sp|O13749|TF2B_SCHPO	278	4e-74	Transcription initiation factor IIB OS=Schizosaccharomyces pombe (strain 972 / ATCC 24843) GN=sua7 PE=3 SV=1
Unigene0069275	1141	0	1.4307	10.4825	Up	2.4004e-30	3.2421e-29	--	--	--	--	--	--	--	--
Unigene0069385	637	0	2.5626	11.3234	Up	2.4004e-30	3.2418e-29	--	--	--	--	--	--	--	--
Unigene0070814	713	0	2.2895	11.1608	Up	2.4004e-30	3.2414e-29	gi|226506500|ref|NP_001149076.1|	90.9	2e-17	arabinose-proton symporter [Zea mays]	sp|A1D2R3|QUTD_NEOFI	86.3	2e-16	Probable quinate permease OS=Neosartorya fischeri (strain ATCC 1020 / DSM 3700 / FGSC A1164 / NRRL 181) GN=qutD PE=3 SV=1
Unigene0070892	1112	0	1.468	10.5196	Up	2.4004e-30	3.2411e-29	gi|124359510|gb|ABD28627.2|	128	1e-55	RNA-directed DNA polymerase (Reverse transcriptase); Ribonuclease H [Medicago truncatula]	sp|P08548|LIN1_NYCCO	74.3	8e-24	LINE-1 reverse transcriptase homolog OS=Nycticebus coucang PE=1 SV=1
Unigene0071660	718	0	2.2735	11.1507	Up	2.4004e-30	3.2408e-29	gi|514801445|ref|XP_004975628.1|	154	2e-36	PREDICTED: 40S ribosomal protein S10-like [Setaria italica]	sp|O13614|RS10B_SCHPO	176	1e-43	40S ribosomal protein S10-B OS=Schizosaccharomyces pombe (strain 972 / ATCC 24843) GN=rps10b PE=3 SV=1
Unigene0080581	394	0	4.1432	12.0165	Up	2.4004e-30	3.2405e-29	gi|422293454|gb|EKU20754.1|	56.2	2e-07	transcript antisense to ribosomal rna protein [Nannochloropsis gaditana CCMP526]	sp|Q8TGM6|TAR1_YEAST	55.1	1e-07	Protein TAR1 OS=Saccharomyces cerevisiae (strain ATCC 204508 / S288c) GN=TAR1 PE=2 SV=1
Unigene0085916	245	0	6.6629	12.7019	Up	2.4004e-30	3.2401e-29	--	--	--	--	--	--	--	--
Unigene0087099	250	0	6.5296	12.6728	Up	2.4004e-30	3.2398e-29	gi|4139170|gb|AAD03711.1|	142	2e-33	elongation translation factor 1 alpha [Cyanophora paradoxa]	sp|Q92005|EF1A_DANRE	145	8e-35	Elongation factor 1-alpha OS=Danio rerio GN=eef1a PE=2 SV=1
Unigene0056775	1068	0	1.5103	10.5606	Up	5.3988e-30	7.2286e-29	gi|430006593|emb|CBY84994.1|	190	4e-47	zinc-containing alcohol dehydrogenase family protein [Polytomella sp. Pringsheim 198.80]	sp|P42328|ADH3_GEOSE	198	5e-50	Alcohol dehydrogenase OS=Geobacillus stearothermophilus PE=1 SV=1
Unigene0056989	877	0	1.8392	10.8449	Up	5.3988e-30	7.2279e-29	gi|299469771|emb|CBN76625.1|	120	5e-26	Carnitine O-acyltransferase [Ectocarpus siliculosus]	sp|P40017|YAT2_YEAST	57.8	1e-07	Carnitine O-acetyltransferase YAT2 OS=Saccharomyces cerevisiae (strain ATCC 204508 / S288c) GN=YAT2 PE=1 SV=1
Unigene0059762	791	0	2.0392	10.9938	Up	5.3988e-30	7.2272e-29	gi|530733525|gb|EQC31767.1|	166	6e-40	6-phosphogluconolactonase [Saprolegnia diclina VS20]	sp|O74455|6PGL_SCHPO	225	3e-58	Probable 6-phosphogluconolactonase OS=Schizosaccharomyces pombe (strain 972 / ATCC 24843) GN=SPCC16C4.10 PE=3 SV=1
Unigene0070630	541	0	2.9815	11.5418	Up	5.3988e-30	7.2265e-29	--	--	--	--	--	--	--	--
Unigene0073616	1614	0	0.9994	9.9649	Up	5.3988e-30	7.2258e-29	gi|2586082|gb|AAB82754.1|	158	2e-62	retrofit [Oryza longistaminata]	sp|P10978|POLX_TOBAC	65.1	1e-09	Retrovirus-related Pol polyprotein from transposon TNT 1-94 OS=Nicotiana tabacum PE=2 SV=1
Unigene0073802	506	0	3.1877	11.6383	Up	5.3988e-30	7.2251e-29	--	--	--	--	--	--	--	--
Unigene0076719	1092	0	1.4771	10.5286	Up	5.3988e-30	7.2243e-29	gi|310753565|gb|ADP20179.1|	193	7e-48	gag-pol polyprotein [Silene latifolia]	--	--	--	--
Unigene0076851	526	0	3.0665	11.5824	Up	5.3988e-30	7.2236e-29	gi|218766460|gb|ACL11882.1|	76.3	3e-13	Ric1 protein [Phytophthora cinnamomi]	sp|Q4HXT6|PMP3_GIBZE	107	6e-23	Plasma membrane proteolipid 3 OS=Gibberella zeae (strain PH-1 / ATCC MYA-4620 / FGSC 9075 / NRRL 31084) GN=PMP3 PE=3 SV=2
Unigene0077384	249	0	6.4778	12.6613	Up	5.3988e-30	7.2229e-29	gi|114159828|gb|ABI53721.1|	164	6e-40	polyubiquitin [Pyropia yezoensis]	sp|P0CG63|UBI4P_YEAST	164	2e-40	Polyubiquitin OS=Saccharomyces cerevisiae (strain ATCC 204508 / S288c) GN=UBI4 PE=1 SV=1
Unigene0096688	455	0	3.545	11.7916	Up	5.3988e-30	7.2222e-29	--	--	--	--	sp|Q00369|MT2_COLGL	68.2	2e-11	Metallothionein-like protein CAP5 OS=Colletotrichum gloeosporioides GN=CAP5 PE=2 SV=1
Unigene0068103	1010	0	1.5778	10.6237	Up	1.2142e-29	1.6145e-28	gi|325149292|gb|ADY86687.1|	289	9e-77	mitogen-activated protein kinase [Dunaliella salina]	sp|Q92398|SPM1_SCHPO	407	5e-113	Mitogen-activated protein kinase spm1 OS=Schizosaccharomyces pombe (strain 972 / ATCC 24843) GN=spm1 PE=1 SV=1
Unigene0069950	985	0	1.6178	10.6598	Up	1.2142e-29	1.6144e-28	--	--	--	--	--	--	--	--
Unigene0072624	779	0	2.0456	10.9983	Up	1.2142e-29	1.6142e-28	gi|225432132|ref|XP_002274591.1|	146	6e-34	PREDICTED: beta-xylosidase/alpha-L-arabinofuranosidase 1-like [Vitis vinifera]	sp|Q4WFI6|BXLB_ASPFU	232	2e-60	Probable exo-1,4-beta-xylosidase bxlB OS=Neosartorya fumigata (strain ATCC MYA-4609 / Af293 / CBS 101355 / FGSC A1100) GN=bxlB PE=3 SV=1
Unigene0074369	661	0	2.4108	11.2353	Up	1.2142e-29	1.6141e-28	gi|194476935|ref|YP_002049114.1|	298	9e-80	transketolase [Paulinella chromatophora]	sp|P23254|TKT1_YEAST	308	2e-83	Transketolase 1 OS=Saccharomyces cerevisiae (strain ATCC 204508 / S288c) GN=TKL1 PE=1 SV=4
Unigene0077817	673	0	2.3678	11.2093	Up	1.2142e-29	1.6139e-28	gi|502078786|ref|XP_004486054.1|	273	2e-72	PREDICTED: 40S ribosomal protein S5-like [Cicer arietinum]	sp|Q7RVI1|RS5_NEUCR	293	5e-79	40S ribosomal protein S5 OS=Neurospora crassa (strain ATCC 24698 / 74-OR23-1A / CBS 708.71 / DSM 1257 / FGSC 987) GN=rps-5 PE=3 SV=2
Unigene0079209	594	0	2.6827	11.3895	Up	1.2142e-29	1.6137e-28	gi|115460344|ref|NP_001053772.1|	139	5e-32	Os04g0602400 [Oryza sativa Japonica Group]	sp|Q7XTQ5|MEX1_ORYSJ	139	2e-32	Maltose excess protein 1-like, chloroplastic OS=Oryza sativa subsp. japonica GN=Os04g0602400 PE=2 SV=2
Unigene0090571	726	0	2.195	11.1	Up	1.2142e-29	1.6136e-28	gi|372450221|ref|YP_005090373.1|	287	1e-76	ribosomal protein S3 (mitochondrion) [Phoenix dactylifera]	sp|P46773|RT03_ORYSJ	283	1e-75	Ribosomal protein S3, mitochondrial OS=Oryza sativa subsp. japonica GN=RPS3 PE=2 SV=1
Unigene0093208	1661	0	0.9594	9.906	Up	1.2142e-29	1.6134e-28	--	--	--	--	--	--	--	--
Unigene0095951	634	0	2.5135	11.2955	Up	1.2142e-29	1.6133e-28	--	--	--	--	--	--	--	--
Unigene0096792	797	0	1.9994	10.9654	Up	1.2142e-29	1.6131e-28	--	--	--	--	--	--	--	--
Unigene0098177	856	0	1.8616	10.8623	Up	1.2142e-29	1.6129e-28	gi|485611545|gb|EOD10092.1|	55.8	1e-06	Roco2, Roco family protein [Emiliania huxleyi CCMP1516]	sp|Q9Y0C9|RIP3_DICDI	62.8	3e-09	Ras-interacting protein RIP3 OS=Dictyostelium discoideum GN=ripA PE=1 SV=1
Unigene0099565	304	0	5.2419	12.3559	Up	1.2142e-29	1.6128e-28	gi|357436159|ref|XP_003588355.1|	72.8	9e-13	Mitochondrial protein, putative [Medicago truncatula]	--	--	--	--
Unigene0099787	920	0	1.7321	10.7583	Up	1.2142e-29	1.6126e-28	--	--	--	--	--	--	--	--
Unigene0044114	500	0	3.1482	11.6203	Up	2.731e-29	3.5982e-28	--	--	--	--	--	--	--	--
Unigene0049864	1109	0	1.4194	10.4711	Up	2.731e-29	3.5978e-28	gi|195637864|gb|ACG38400.1|	118	2e-25	THO complex subunit 4 [Zea mays]	sp|Q09330|MLO3_SCHPO	95.1	8e-19	mRNA export protein mlo3 OS=Schizosaccharomyces pombe (strain 972 / ATCC 24843) GN=mlo3 PE=1 SV=1
Unigene0049866	824	0	1.9103	10.8996	Up	2.731e-29	3.5975e-28	gi|326529079|dbj|BAK00933.1|	118	2e-25	predicted protein [Hordeum vulgare subsp. vulgare]	sp|Q10327|YD72_SCHPO	76.6	2e-13	Uncharacterized protein C32A11.02c OS=Schizosaccharomyces pombe (strain 972 / ATCC 24843) GN=SPAC32A11.02c PE=4 SV=1
Unigene0057548	1024	0	1.5372	10.5861	Up	2.731e-29	3.5971e-28	gi|475603402|gb|EMT25413.1|	371	1e-101	Glutamate decarboxylase 1 [Aegilops tauschii]	sp|Q9ZPS3|DCE4_ARATH	358	3e-98	Glutamate decarboxylase 4 OS=Arabidopsis thaliana GN=GAD4 PE=2 SV=1
Unigene0063725	826	0	1.9057	10.8961	Up	2.731e-29	3.5968e-28	gi|158828199|gb|ABW81077.1|	53.9	4e-06	Prp9 [Cleome spinosa]	sp|Q9P785|YNY5_SCHPO	56.2	3e-07	LisH domain-containing protein C1711.05 OS=Schizosaccharomyces pombe (strain 972 / ATCC 24843) GN=SPBC1711.05 PE=4 SV=1
Unigene0066610	951	0	1.6552	10.6928	Up	2.731e-29	3.5964e-28	gi|357128238|ref|XP_003565781.1|	103	6e-21	PREDICTED: pentatricopeptide repeat-containing protein At1g71060, mitochondrial-like [Brachypodium distachyon]	sp|Q10451|PPR5_SCHPO	219	2e-56	Pentatricopeptide repeat-containing protein 5, mitochondrial OS=Schizosaccharomyces pombe (strain 972 / ATCC 24843) GN=ppr5 PE=4 SV=2
Unigene0071734	645	0	2.4405	11.253	Up	2.731e-29	3.5961e-28	--	--	--	--	--	--	--	--
Unigene0078048	683	0	2.3047	11.1704	Up	2.731e-29	3.5957e-28	gi|357448011|ref|XP_003594281.1|	57.8	2e-07	Proline-rich protein [Medicago truncatula]	sp|P47179|DAN4_YEAST	74.7	5e-13	Cell wall protein DAN4 OS=Saccharomyces cerevisiae (strain ATCC 204508 / S288c) GN=DAN4 PE=2 SV=1
Unigene0082825	1230	0	1.2798	10.3217	Up	2.731e-29	3.5954e-28	gi|225451633|ref|XP_002276803.1|	297	4e-79	PREDICTED: rRNA-processing protein UTP23 homolog [Vitis vinifera]	sp|Q08DU1|UTP23_BOVIN	131	1e-29	rRNA-processing protein UTP23 homolog OS=Bos taurus GN=UTP23 PE=2 SV=1
Unigene0084284	625	0	2.5186	11.2984	Up	2.731e-29	3.595e-28	--	--	--	--	--	--	--	--
Unigene0095977	538	0	2.9258	11.5146	Up	2.731e-29	3.5947e-28	gi|303277633|ref|XP_003058110.1|	116	3e-25	profilin [Micromonas pusilla CCMP1545]	sp|P22271|PROF1_PHYPO	178	2e-44	Profilin-A OS=Physarum polycephalum GN=PROA PE=3 SV=2
Unigene0096306	511	0	3.0804	11.5889	Up	2.731e-29	3.5943e-28	gi|449016135|dbj|BAM79537.1|	64.3	1e-09	similar to hedgehog protein [Cyanidioschyzon merolae strain 10D]	sp|P98088|MUC5A_HUMAN	55.5	2e-07	Mucin-5AC (Fragments) OS=Homo sapiens GN=MUC5AC PE=1 SV=3
Unigene0100046	969	0	1.6245	10.6658	Up	2.731e-29	3.594e-28	gi|507110877|emb|CDF34616.1|	64.3	4e-09	unnamed protein product [Chondrus crispus]	sp|P28968|GP2_EHV1B	55.8	5e-07	Glycoprotein gp2 OS=Equine herpesvirus 1 (strain Ab4p) GN=EUs4 PE=4 SV=1
Unigene0041744	610	0	2.5486	11.3155	Up	6.1422e-29	8.036e-28	gi|113170499|ref|YP_717290.1|	236	3e-61	cytochrome b [Ostreococcus tauri]	sp|P92487|CYB_EQUAS	389	1e-107	Cytochrome b OS=Equus asinus GN=MT-CYB PE=3 SV=1
Unigene0044401	423	0	3.6754	11.8437	Up	6.1422e-29	8.0352e-28	--	--	--	--	--	--	--	--
Unigene0044429	524	0	2.9669	11.5347	Up	6.1422e-29	8.0345e-28	--	--	--	--	--	--	--	--
Unigene0049683	917	0	1.6954	10.7274	Up	6.1422e-29	8.0337e-28	gi|384249256|gb|EIE22738.1|	212	9e-54	protein serine/threonine phosphatase 2C [Coccomyxa subellipsoidea C-169]	sp|Q9SUK9|P2C55_ARATH	195	3e-49	Probable protein phosphatase 2C 55 OS=Arabidopsis thaliana GN=At4g16580 PE=2 SV=2
Unigene0056650	782	0	1.9881	10.9572	Up	6.1422e-29	8.0329e-28	--	--	--	--	--	--	--	--
Unigene0057482	637	0	2.4406	11.253	Up	6.1422e-29	8.0321e-28	--	--	--	--	--	--	--	--
Unigene0058646	675	0	2.3032	11.1694	Up	6.1422e-29	8.0313e-28	gi|449018384|dbj|BAM81786.1|	166	5e-40	cytochrome c reductase cytochrome c1 subunit [Cyanidioschyzon merolae strain 10D]	sp|P07142|CY1_NEUCR	290	6e-78	Cytochrome c1, heme protein, mitochondrial OS=Neurospora crassa (strain ATCC 24698 / 74-OR23-1A / CBS 708.71 / DSM 1257 / FGSC 987) GN=cyt-1 PE=2 SV=1
Unigene0058822	544	0	2.8579	11.4807	Up	6.1422e-29	8.0306e-28	--	--	--	--	--	--	--	--
Unigene0063062	466	0	3.3362	11.704	Up	6.1422e-29	8.0298e-28	--	--	--	--	sp|Q08656|ATP8_NEUCR	69.7	7e-12	ATP synthase protein 8 OS=Neurospora crassa (strain ATCC 24698 / 74-OR23-1A / CBS 708.71 / DSM 1257 / FGSC 987) GN=atp-8 PE=3 SV=1
Unigene0065292	868	0	1.7911	10.8066	Up	6.1422e-29	8.029e-28	gi|514728255|ref|XP_004956417.1|	55.8	1e-06	PREDICTED: mucin-2-like [Setaria italica]	sp|Q02910|CPN_DROME	55.1	7e-07	Calphotin OS=Drosophila melanogaster GN=Cpn PE=2 SV=2
Unigene0067321	552	0	2.8164	11.4596	Up	6.1422e-29	8.0282e-28	--	--	--	--	--	--	--	--
Unigene0068945	628	0	2.4756	11.2736	Up	6.1422e-29	8.0274e-28	gi|115470403|ref|NP_001058800.1|	60.8	2e-08	Os07g0123800 [Oryza sativa Japonica Group]	--	--	--	--
Unigene0070973	1151	0	1.3507	10.3995	Up	6.1422e-29	8.0267e-28	gi|224012829|ref|XP_002295067.1|	156	8e-37	sur1-like protein [Thalassiosira pseudonana CCMP1335]	sp|P33300|SUR1_YEAST	310	2e-83	Mannosyl phosphorylinositol ceramide synthase SUR1 OS=Saccharomyces cerevisiae (strain ATCC 204508 / S288c) GN=SUR1 PE=1 SV=1
Unigene0074907	321	0	4.8432	12.2417	Up	6.1422e-29	8.0259e-28	--	--	--	--	--	--	--	--
Unigene0075625	201	0	7.7347	12.9171	Up	6.1422e-29	8.0251e-28	gi|514796470|ref|XP_004973559.1|	71.2	7e-12	PREDICTED: LRR receptor-like serine/threonine-protein kinase GSO1-like [Setaria italica]	sp|O80809|CLV2_ARATH	56.2	6e-08	Leucine-rich repeat receptor-like protein CLAVATA2 OS=Arabidopsis thaliana GN=CLV2 PE=1 SV=1
Unigene0076650	623	0	2.4955	11.2851	Up	6.1422e-29	8.0243e-28	gi|323398656|ref|YP_004222731.1|	223	3e-57	cytochrome c oxidase subunit 1 [Glaucocystis nostochinearum]	sp|P20681|COX1_PODAN	344	3e-94	Cytochrome c oxidase subunit 1 OS=Podospora anserina (strain S / ATCC MYA-4624 / DSM 980 / FGSC 10383) GN=COI PE=3 SV=2
Unigene0076722	941	0	1.6522	10.6902	Up	6.1422e-29	8.0235e-28	gi|474077455|gb|EMS54598.1|	180	5e-44	Transposon Ty3-G Gag-Pol polyprotein [Triticum urartu]	--	--	--	--
Unigene0076877	233	0	6.6724	12.704	Up	6.1422e-29	8.0228e-28	--	--	--	--	--	--	--	--
Unigene0077773	594	0	2.6173	11.3539	Up	6.1422e-29	8.022e-28	--	--	--	--	--	--	--	--
Unigene0080401	507	0	3.0664	11.5823	Up	6.1422e-29	8.0212e-28	--	--	--	--	--	--	--	--
Unigene0082556	695	0	2.2369	11.1273	Up	6.1422e-29	8.0204e-28	gi|460411699|ref|XP_004251243.1|	157	3e-37	PREDICTED: tyrosine-specific transport protein-like [Solanum lycopersicum]	--	--	--	--
Unigene0084864	548	0	2.837	11.4702	Up	6.1422e-29	8.0196e-28	--	--	--	--	--	--	--	--
Unigene0086700	1017	0	1.5287	10.5781	Up	6.1422e-29	8.0189e-28	gi|358346026|ref|XP_003637074.1|	61.2	4e-08	Cell wall-associated hydrolase, partial [Medicago truncatula]	--	--	--	--
Unigene0095932	404	0	3.8482	11.91	Up	6.1422e-29	8.0181e-28	gi|167859793|gb|ACA04850.1|	110	1e-23	senescence-associated protein [Picea abies]	sp|Q3E811|RRT15_YEAST	69.3	7e-12	Regulator of rDNA transcription protein 15 OS=Saccharomyces cerevisiae (strain ATCC 204508 / S288c) GN=RRT15 PE=3 SV=1
Unigene0096295	619	0	2.5116	11.2944	Up	6.1422e-29	8.0173e-28	gi|357441741|ref|XP_003591148.1|	92	8e-18	Translationally-controlled tumor protein-like protein [Medicago truncatula]	sp|Q93573|TCTP_CAEEL	289	1e-77	Translationally-controlled tumor protein homolog OS=Caenorhabditis elegans GN=tct-1 PE=1 SV=1
Unigene0044544	1231	0	1.2471	10.2844	Up	1.3814e-28	1.7939e-27	gi|159465411|ref|XP_001690916.1|	85.1	3e-15	extracellular matrix protein [Chlamydomonas reinhardtii]	sp|P18696|PUTX_EMENI	514	7e-145	Proline-specific permease OS=Emericella nidulans (strain FGSC A4 / ATCC 38163 / CBS 112.46 / NRRL 194 / M139) GN=prnB PE=2 SV=2
Unigene0045953	478	0	3.2118	11.6492	Up	1.3814e-28	1.7938e-27	gi|348673808|gb|EGZ13627.1|	56.2	3e-07	hypothetical protein PHYSODRAFT_355001 [Phytophthora sojae]	sp|P0C2C8|ATP7_ASPTN	218	1e-56	ATP synthase subunit d, mitochondrial OS=Aspergillus terreus (strain NIH 2624 / FGSC A1156) GN=atp7 PE=3 SV=1
Unigene0050642	636	0	2.4139	11.2372	Up	1.3814e-28	1.7936e-27	gi|470107740|ref|XP_004290200.1|	101	1e-20	PREDICTED: small ubiquitin-related modifier 2-like [Fragaria vesca subsp. vesca]	sp|Q12306|SMT3_YEAST	107	6e-23	Ubiquitin-like protein SMT3 OS=Saccharomyces cerevisiae (strain ATCC 204508 / S288c) GN=SMT3 PE=1 SV=1
Unigene0052957	730	0	2.1031	11.0383	Up	1.3814e-28	1.7934e-27	gi|70663985|emb|CAE04679.2|	407	1e-112	OSJNBb0018A10.8 [Oryza sativa Japonica Group]	--	--	--	--
Unigene0067295	445	0	3.45	11.7524	Up	1.3814e-28	1.7933e-27	gi|428180775|gb|EKX49641.1|	121	4e-27	large subunit ribosomal protein L12e, cytoplasmic [Guillardia theta CCMP2712]	sp|Q9C285|RL12_NEUCR	134	2e-31	60S ribosomal protein L12 OS=Neurospora crassa (strain ATCC 24698 / 74-OR23-1A / CBS 708.71 / DSM 1257 / FGSC 987) GN=rpl-12 PE=3 SV=1
Unigene0068219	860	0	1.7852	10.8019	Up	1.3814e-28	1.7931e-27	gi|164510747|emb|CAJ90910.1|	79.7	8e-14	glucan 1,3-beta-D-glucosidase [Phytophthora cinnamomi]	sp|Q2UUZ1|EGLC_ASPOR	254	4e-67	Probable glucan endo-1,3-beta-glucosidase eglC OS=Aspergillus oryzae (strain ATCC 42149 / RIB 40) GN=eglC PE=3 SV=1
Unigene0070763	1240	0	1.2381	10.2739	Up	1.3814e-28	1.7929e-27	gi|148727870|gb|ABR08570.1|	75.5	3e-12	proline-rich protein [Oryza sativa Japonica Group]	sp|O25899|TONB_HELPY	73.9	2e-12	Protein TonB OS=Helicobacter pylori (strain ATCC 700392 / 26695) GN=tonB PE=3 SV=1
Unigene0071479	756	0	2.0307	10.9878	Up	1.3814e-28	1.7927e-27	gi|449016570|dbj|BAM79972.1|	64.3	3e-09	similar to syntaxin binding protein [Cyanidioschyzon merolae strain 10D]	sp|Q07283|TRHY_HUMAN	56.2	2e-07	Trichohyalin OS=Homo sapiens GN=TCHH PE=1 SV=2
Unigene0092074	996	0	1.5414	10.59	Up	1.3814e-28	1.7926e-27	gi|115482082|ref|NP_001064634.1|	88.6	2e-16	Os10g0423000 [Oryza sativa Japonica Group]	--	--	--	--
Unigene0047321	1153	0	1.3147	10.3605	Up	3.107e-28	4.0054e-27	gi|514774928|ref|XP_004968105.1|	164	4e-39	PREDICTED: eukaryotic translation initiation factor 3 subunit A-like isoform X1 [Setaria italica]	sp|A1D4A7|EIF3A_NEOFI	380	8e-105	Eukaryotic translation initiation factor 3 subunit A OS=Neosartorya fischeri (strain ATCC 1020 / DSM 3700 / FGSC A1164 / NRRL 181) GN=tif32 PE=3 SV=1
Unigene0050684	852	0	1.7791	10.7969	Up	3.107e-28	4.005e-27	gi|298708264|emb|CBJ48327.1|	134	2e-30	endo alpha-1,4 polygalactosaminidase precusor [Ectocarpus siliculosus]	sp|P38739|WSC4_YEAST	52.4	4e-06	Cell wall integrity and stress response component 4 OS=Saccharomyces cerevisiae (strain ATCC 204508 / S288c) GN=WSC4 PE=1 SV=1
Unigene0054798	406	0	3.7335	11.8663	Up	3.107e-28	4.0046e-27	gi|299473697|emb|CBN78090.1|	78.2	5e-14	ubiquitin UbiA [Ectocarpus siliculosus]	sp|P0C224|RL40_NEUCR	78.2	2e-14	Ubiquitin-60S ribosomal protein L40 OS=Neurospora crassa (strain ATCC 24698 / 74-OR23-1A / CBS 708.71 / DSM 1257 / FGSC 987) GN=ubi-1 PE=1 SV=2
Unigene0059256	785	0	1.931	10.9151	Up	3.107e-28	4.0042e-27	gi|295923842|gb|ADG63074.1|	236	4e-61	cellulase [Lingulodinium polyedrum]	sp|Q7SA23|GUX1A_NEUCR	312	2e-84	Exoglucanase 1 OS=Neurospora crassa (strain ATCC 24698 / 74-OR23-1A / CBS 708.71 / DSM 1257 / FGSC 987) GN=cbh-1 PE=3 SV=1
Unigene0059580	997	0	1.5204	10.5702	Up	3.107e-28	4.0038e-27	gi|219120947|ref|XP_002185705.1|	310	3e-83	UDP-glucose 4-epimerase [Phaeodactylum tricornutum CCAP 1055/1]	sp|P40801|GAL10_PACTA	384	6e-106	Bifunctional protein GAL10 OS=Pachysolen tannophilus GN=GAL10 PE=2 SV=1
Unigene0067320	945	0	1.604	10.6475	Up	3.107e-28	4.0034e-27	gi|342365825|gb|AEL30359.1|	99	1e-19	RNA-directed DNA polymerase [Arachis hypogaea]	sp|P08640|MUC1_YEAST	54.7	1e-06	Flocculation protein FLO11 OS=Saccharomyces cerevisiae (strain ATCC 204508 / S288c) GN=MUC1 PE=1 SV=2
Unigene0067859	521	0	2.9094	11.5065	Up	3.107e-28	4.0031e-27	--	--	--	--	--	--	--	--
Unigene0071360	785	0	1.931	10.9151	Up	3.107e-28	4.0027e-27	gi|400131566|emb|CCH50966.1|	195	1e-48	T4.5 [Malus x robusta]	sp|P10978|POLX_TOBAC	130	8e-30	Retrovirus-related Pol polyprotein from transposon TNT 1-94 OS=Nicotiana tabacum PE=2 SV=1
Unigene0073882	503	0	3.0135	11.5572	Up	3.107e-28	4.0023e-27	gi|223994227|ref|XP_002286797.1|	87.8	1e-16	RS30, ribosomal protein 30 40S small ribosomal subunit [Thalassiosira pseudonana CCMP1335]	sp|P0CX34|RS30B_YEAST	99	1e-20	40S ribosomal protein S30-B OS=Saccharomyces cerevisiae (strain ATCC 204508 / S288c) GN=RPS30B PE=1 SV=1
Unigene0075036	432	0	3.5088	11.7768	Up	3.107e-28	4.0019e-27	--	--	--	--	--	--	--	--
Unigene0075722	478	0	3.1711	11.6308	Up	3.107e-28	4.0015e-27	gi|357488225|ref|XP_003614400.1|	46.6	2e-08	Cytochrome P450 likeTBP [Medicago truncatula]	--	--	--	--
Unigene0076047	684	0	2.2161	11.1138	Up	3.107e-28	4.0011e-27	--	--	--	--	--	--	--	--
Unigene0087925	1734	0	0.8742	9.7718	Up	3.107e-28	4.0008e-27	gi|526117429|ref|NP_001268020.1|	443	1e-123	GAGA-binding transcriptional activator BBR/BPC6-like [Vitis vinifera]	sp|Q5VSA8|BBRD_ORYSJ	411	9e-114	Barley B recombinant-like protein D OS=Oryza sativa subsp. japonica GN=Os06g0130600 PE=2 SV=1
Unigene0088173	871	0	1.7403	10.7651	Up	3.107e-28	4.0004e-27	gi|356567348|ref|XP_003551883.1|	56.2	1e-06	PREDICTED: uncharacterized protein LOC100791945 [Glycine max]	--	--	--	--
Unigene0090635	332	0	4.5657	12.1566	Up	3.107e-28	4e-27	--	--	--	--	--	--	--	--
Unigene0100178	547	0	2.7711	11.4362	Up	3.107e-28	3.9996e-27	gi|147795803|emb|CAN69783.1|	58.5	8e-08	hypothetical protein VITISV_012616 [Vitis vinifera]	--	--	--	--
Unigene0041729	603	0	2.4815	11.277	Up	6.988e-28	8.9196e-27	--	--	--	--	--	--	--	--
Unigene0041809	773	0	1.9358	10.9187	Up	6.988e-28	8.9187e-27	gi|452822015|gb|EME29039.1|	112	1e-23	chaperonin GroES [Galdieria sulphuraria]	sp|O59804|CH10_SCHPO	133	2e-30	10 kDa heat shock protein, mitochondrial OS=Schizosaccharomyces pombe (strain 972 / ATCC 24843) GN=hsp10 PE=1 SV=1
Unigene0042172	754	0	1.9846	10.9546	Up	6.988e-28	8.9179e-27	gi|356554609|ref|XP_003545637.1|	78.6	1e-13	PREDICTED: filament-like plant protein-like [Glycine max]	sp|P06753|TPM3_HUMAN	405	2e-112	Tropomyosin alpha-3 chain OS=Homo sapiens GN=TPM3 PE=1 SV=1
Unigene0044012	976	0	1.5332	10.5823	Up	6.988e-28	8.917e-27	gi|357466423|ref|XP_003603496.1|	324	2e-87	60S acidic ribosomal protein p0 [Medicago truncatula]	sp|Q93572|RLA0_CAEEL	522	1e-147	60S acidic ribosomal protein P0 OS=Caenorhabditis elegans GN=rpa-0 PE=1 SV=3
Unigene0044052	616	0	2.4292	11.2463	Up	6.988e-28	8.9162e-27	--	--	--	--	--	--	--	--
Unigene0044477	332	0	4.5071	12.138	Up	6.988e-28	8.9154e-27	gi|356573109|ref|XP_003554707.1|	104	5e-22	PREDICTED: calmodulin-like protein 11-like [Glycine max]	sp|P02586|TNNC2_RABIT	197	1e-50	Troponin C, skeletal muscle OS=Oryctolagus cuniculus GN=TNNC2 PE=1 SV=2
Unigene0047698	662	0	2.2604	11.1424	Up	6.988e-28	8.9145e-27	--	--	--	--	--	--	--	--
Unigene0055653	703	0	2.1286	11.0557	Up	6.988e-28	8.9137e-27	--	--	--	--	--	--	--	--
Unigene0058032	900	0	1.6626	10.6992	Up	6.988e-28	8.9128e-27	--	--	--	--	--	--	--	--
Unigene0058045	1047	0	1.4292	10.481	Up	6.988e-28	8.912e-27	gi|159478216|ref|XP_001697200.1|	57.8	4e-07	trf4 poly(A) polymerase [Chlamydomonas reinhardtii]	sp|Q77Z83|IE2_HHV6U	57.4	2e-07	Immediate-early protein 2 OS=Human herpesvirus 6A (strain Uganda-1102) GN=U90/U87/U86 PE=2 SV=2
Unigene0058470	411	0	3.6408	11.83	Up	6.988e-28	8.9111e-27	--	--	--	--	--	--	--	--
Unigene0059096	833	0	1.7964	10.8109	Up	6.988e-28	8.9103e-27	--	--	--	--	--	--	--	--
Unigene0061591	620	0	2.4135	11.2369	Up	6.988e-28	8.9094e-27	gi|229315900|ref|YP_002860126.1|	195	5e-49	cytochrome oxidase subunit 3 [Micromonas sp. RCC299]	sp|Q02654|COX3_PODAN	273	6e-73	Cytochrome c oxidase subunit 3 OS=Podospora anserina (strain S / ATCC MYA-4624 / DSM 980 / FGSC 10383) GN=COIII PE=3 SV=1
Unigene0063023	888	0	1.6851	10.7186	Up	6.988e-28	8.9086e-27	gi|310753565|gb|ADP20179.1|	168	1e-40	gag-pol polyprotein [Silene latifolia]	--	--	--	--
Unigene0063183	966	0	1.549	10.5971	Up	6.988e-28	8.9078e-27	gi|514756932|ref|XP_004963655.1|	68.9	2e-10	PREDICTED: flocculation protein FLO11-like [Setaria italica]	sp|Q9Y7X6|ISH1_SCHPO	68.9	5e-11	Stress response protein ish1 OS=Schizosaccharomyces pombe (strain 972 / ATCC 24843) GN=ish1 PE=1 SV=1
Unigene0067186	788	0	1.899	10.891	Up	6.988e-28	8.9069e-27	gi|15240972|ref|NP_195761.1|	410	1e-113	Pyridoxal biosynthesis protein PDX1.3 [Arabidopsis thaliana]	sp|O59905|PDX1_CERNC	431	2e-120	Pyridoxine biosynthesis protein PDX1 OS=Cercospora nicotianae GN=PDX1 PE=1 SV=1
Unigene0068893	558	0	2.6817	11.3889	Up	6.988e-28	8.9061e-27	gi|449015697|dbj|BAM79099.1|	56.6	3e-07	similar to trefoil factor [Cyanidioschyzon merolae strain 10D]	--	--	--	--
Unigene0070548	759	0	1.9715	10.9451	Up	6.988e-28	8.9052e-27	gi|449470784|ref|XP_004153096.1|	117	2e-25	PREDICTED: aromatic amino acid transport protein AroP-like, partial [Cucumis sativus]	sp|P38090|AGP2_YEAST	179	2e-44	General amino acid permease AGP2 OS=Saccharomyces cerevisiae (strain ATCC 204508 / S288c) GN=AGP2 PE=1 SV=1
Unigene0075094	548	0	2.7306	11.415	Up	6.988e-28	8.9044e-27	gi|115435564|ref|NP_001042540.1|	80.9	1e-14	Os01g0238800 [Oryza sativa Japonica Group]	--	--	--	--
Unigene0076013	674	0	2.2201	11.1164	Up	6.988e-28	8.9035e-27	gi|452825181|gb|EME32179.1|	124	2e-27	stearoyl-CoA desaturase (delta-9 desaturase) [Galdieria sulphuraria]	sp|Q12618|ACO1_AJECA	200	6e-51	Acyl-CoA desaturase OS=Ajellomyces capsulatus GN=OLE1 PE=3 SV=1
Unigene0076921	1308	0	1.144	10.1599	Up	6.988e-28	8.9027e-27	gi|301123135|ref|XP_002909294.1|	249	8e-65	acetyl-coenzyme A synthetase [Phytophthora infestans T30-4]	sp|P36333|ACSA_PENCH	432	3e-120	Acetyl-coenzyme A synthetase OS=Penicillium chrysogenum GN=facA PE=3 SV=1
Unigene0092501	849	0	1.7625	10.7834	Up	6.988e-28	8.9018e-27	gi|115473883|ref|NP_001060540.1|	87	5e-16	Os07g0661700 [Oryza sativa Japonica Group]	--	--	--	--
Unigene0095981	613	0	2.4411	11.2533	Up	6.988e-28	8.901e-27	gi|299830469|ref|YP_003734840.1|	76.6	4e-13	NADH dehydrogenase subunit 2 [Pythium ultimum]	sp|Q36346|NU2M_CAPHI	340	3e-93	NADH-ubiquinone oxidoreductase chain 2 OS=Capra hircus GN=MT-ND2 PE=3 SV=1
Unigene0096123	527	0	2.8394	11.4714	Up	6.988e-28	8.9002e-27	--	--	--	--	--	--	--	--
Unigene0096331	674	0	2.2201	11.1164	Up	6.988e-28	8.8993e-27	--	--	--	--	--	--	--	--
Unigene0043263	788	0	1.8743	10.8721	Up	1.5717e-27	1.9861e-26	gi|449016308|dbj|BAM79710.1|	76.6	6e-13	similar to hedgehog protein [Cyanidioschyzon merolae strain 10D]	sp|Q02817|MUC2_HUMAN	72.8	3e-12	Mucin-2 OS=Homo sapiens GN=MUC2 PE=1 SV=2
Unigene0044718	656	0	2.2514	11.1366	Up	1.5717e-27	1.9859e-26	--	--	--	--	--	--	--	--
Unigene0045873	770	0	1.9181	10.9055	Up	1.5717e-27	1.9858e-26	gi|485608122|gb|EOD07491.1|	91.3	2e-17	actin depolymerizing factor ADF/cofilin [Emiliania huxleyi CCMP1516]	sp|Q4I963|COFI_GIBZE	190	1e-47	Cofilin OS=Gibberella zeae (strain PH-1 / ATCC MYA-4620 / FGSC 9075 / NRRL 31084) GN=COF1 PE=3 SV=2
Unigene0045936	644	0	2.2934	11.1633	Up	1.5717e-27	1.9856e-26	gi|50508930|dbj|BAD31835.1|	55.1	1e-06	putative high-affinity potassium transporter [Oryza sativa Japonica Group]	--	--	--	--
Unigene0049257	628	0	2.3518	11.1995	Up	1.5717e-27	1.9854e-26	gi|6523547|emb|CAB62280.1|	117	3e-25	hydroxyproline-rich glycoprotein DZ-HRGP [Volvox carteri f. nagariensis]	sp|Q9LK03|PERK2_ARATH	104	5e-22	Proline-rich receptor-like protein kinase PERK2 OS=Arabidopsis thaliana GN=PERK2 PE=2 SV=3
Unigene0050301	639	0	2.3113	11.1745	Up	1.5717e-27	1.9852e-26	--	--	--	--	--	--	--	--
Unigene0056210	1002	0	1.474	10.5255	Up	1.5717e-27	1.985e-26	gi|9758853|dbj|BAB09379.1|	116	4e-43	non-LTR retroelement reverse transcriptase-like protein [Arabidopsis thaliana]	sp|P11369|POL2_MOUSE	68.2	9e-11	Retrovirus-related Pol polyprotein LINE-1 OS=Mus musculus GN=Pol PE=1 SV=2
Unigene0058346	1020	0	1.448	10.4998	Up	1.5717e-27	1.9848e-26	gi|508710302|gb|EOY02199.1|	91.7	3e-17	Proline-rich receptor protein kinase PERK10 isoform 1 [Theobroma cacao]	sp|P19145|GAP1_YEAST	315	3e-85	General amino-acid permease GAP1 OS=Saccharomyces cerevisiae (strain ATCC 204508 / S288c) GN=GAP1 PE=1 SV=2
Unigene0060936	646	0	2.2863	11.1588	Up	1.5717e-27	1.9846e-26	gi|219107911|gb|ACL13981.1|	163	2e-39	NADPH dependent alkenal/alkenone reductase [Dunaliella salina]	sp|Q9C0Y6|YKM8_SCHPO	175	3e-43	Zinc-type alcohol dehydrogenase-like protein PB24D3.08c OS=Schizosaccharomyces pombe (strain 972 / ATCC 24843) GN=SPAPB24D3.08c PE=3 SV=1
Unigene0061021	836	0	1.7667	10.7868	Up	1.5717e-27	1.9844e-26	gi|452820039|gb|EME27087.1|	156	6e-37	E3 SUMO-protein ligase RanBP2 [Galdieria sulphuraria]	sp|Q09717|RANG_SCHPO	229	2e-59	Ran-specific GTPase-activating protein 1 OS=Schizosaccharomyces pombe (strain 972 / ATCC 24843) GN=sbp1 PE=1 SV=1
Unigene0062390	564	0	2.6187	11.3546	Up	1.5717e-27	1.9843e-26	--	--	--	--	--	--	--	--
Unigene0068985	890	0	1.6595	10.6965	Up	1.5717e-27	1.9841e-26	gi|219125366|ref|XP_002182954.1|	166	9e-40	catalase [Phaeodactylum tricornutum CCAP 1055/1]	sp|P55306|CATA_SCHPO	202	3e-51	Catalase OS=Schizosaccharomyces pombe (strain 972 / ATCC 24843) GN=cta1 PE=1 SV=1
Unigene0071499	658	0	2.2446	11.1322	Up	1.5717e-27	1.9839e-26	gi|430006593|emb|CBY84994.1|	115	8e-25	zinc-containing alcohol dehydrogenase family protein [Polytomella sp. Pringsheim 198.80]	sp|P27250|YJGB_ECOLI	114	4e-25	Uncharacterized zinc-type alcohol dehydrogenase-like protein YjgB OS=Escherichia coli (strain K12) GN=yjgB PE=3 SV=2
Unigene0077396	290	0	5.0929	12.3143	Up	1.5717e-27	1.9837e-26	gi|507108598|emb|CDF32545.1|	50.8	9e-06	unnamed protein product [Chondrus crispus]	--	--	--	--
Unigene0079395	413	0	3.5761	11.8042	Up	1.5717e-27	1.9835e-26	gi|224009464|ref|XP_002293690.1|	228	3e-59	eukaryotic translation initiation factor 4A [Thalassiosira pseudonana CCMP1335]	sp|Q0UU86|IF4A_PHANO	266	2e-71	ATP-dependent RNA helicase eIF4A OS=Phaeosphaeria nodorum (strain SN15 / ATCC MYA-4574 / FGSC 10173) GN=TIF1 PE=3 SV=1
Unigene0086783	279	0	5.2937	12.3701	Up	1.5717e-27	1.9833e-26	--	--	--	--	--	--	--	--
Unigene0087106	320	0	4.6154	12.1722	Up	1.5717e-27	1.9831e-26	--	--	--	--	--	--	--	--
Unigene0087133	651	0	2.2687	11.1477	Up	1.5717e-27	1.983e-26	--	--	--	--	--	--	--	--
Unigene0093133	297	0	4.9729	12.2799	Up	1.5717e-27	1.9828e-26	--	--	--	--	--	--	--	--
Unigene0098958	752	0	1.964	10.9396	Up	1.5717e-27	1.9826e-26	gi|358346026|ref|XP_003637074.1|	72	1e-11	Cell wall-associated hydrolase, partial [Medicago truncatula]	--	--	--	--
Unigene0042628	939	0	1.5522	10.6001	Up	3.5348e-27	4.4233e-26	gi|302854355|ref|XP_002958686.1|	65.9	1e-09	3'5'-cyclic nucleotide phosphodiesterase [Volvox carteri f. nagariensis]	sp|Q54GV8|Y8625_DICDI	67	2e-10	Uncharacterized transmembrane protein DDB_G0289901 OS=Dictyostelium discoideum GN=DDB_G0289901 PE=4 SV=1
Unigene0048898	992	0	1.4693	10.5209	Up	3.5348e-27	4.4229e-26	gi|384249400|gb|EIE22882.1|	179	9e-44	protein disulfide isomerase [Coccomyxa subellipsoidea C-169]	sp|P55059|PDI_HUMIN	460	6e-129	Protein disulfide-isomerase OS=Humicola insolens PE=1 SV=1
Unigene0057488	730	0	1.9966	10.9633	Up	3.5348e-27	4.4225e-26	gi|58613423|gb|AAW79298.1|	149	8e-35	chloroplast ATP synthase gamma subunit [Guillardia theta]	sp|P49377|ATPG_KLULA	237	5e-62	ATP synthase subunit gamma, mitochondrial OS=Kluyveromyces lactis (strain ATCC 8585 / CBS 2359 / DSM 70799 / NBRC 1267 / NRRL Y-1140 / WM37) GN=ATP3 PE=1 SV=1
Unigene0059389	547	0	2.6645	11.3796	Up	3.5348e-27	4.4221e-26	gi|57999636|dbj|BAD88438.1|	171	8e-42	60S ribosomal protein L6 CgRPL6 [Chara globularis]	sp|P05739|RL6B_YEAST	176	1e-43	60S ribosomal protein L6-B OS=Saccharomyces cerevisiae (strain ATCC 204508 / S288c) GN=RPL6B PE=1 SV=4
Unigene0060884	705	0	2.0674	11.0136	Up	3.5348e-27	4.4217e-26	gi|460386595|ref|XP_004238983.1|	53.1	6e-06	PREDICTED: proline-rich receptor-like protein kinase PERK9-like [Solanum lycopersicum]	--	--	--	--
Unigene0063844	545	0	2.6743	11.3849	Up	3.5348e-27	4.4213e-26	--	--	--	--	--	--	--	--
Unigene0065117	593	0	2.4579	11.2632	Up	3.5348e-27	4.4209e-26	gi|117606933|gb|ABK42021.1|	91.7	1e-17	vegetative cell wall protein [Chlamydomonas incerta]	sp|Q9LK03|PERK2_ARATH	84	7e-16	Proline-rich receptor-like protein kinase PERK2 OS=Arabidopsis thaliana GN=PERK2 PE=2 SV=3
Unigene0067620	871	0	1.6734	10.7086	Up	3.5348e-27	4.4205e-26	gi|470108610|ref|XP_004290605.1|	54.3	4e-06	PREDICTED: WD repeat-containing protein 5-like [Fragaria vesca subsp. vesca]	sp|C5FP68|SCONB_ARTOC	82.4	4e-15	Probable E3 ubiquitin ligase complex SCF subunit sconB OS=Arthroderma otae (strain ATCC MYA-4605 / CBS 113480) GN=sconB PE=3 SV=1
Unigene0067650	546	0	2.6694	11.3823	Up	3.5348e-27	4.4201e-26	--	--	--	--	sp|Q12207|NCE2_YEAST	77	7e-14	Non-classical export protein 2 OS=Saccharomyces cerevisiae (strain ATCC 204508 / S288c) GN=NCE102 PE=1 SV=1
Unigene0068190	734	0	1.9857	10.9554	Up	3.5348e-27	4.4196e-26	gi|452823394|gb|EME30405.1|	218	1e-55	aldo/keto reductase [Galdieria sulphuraria]	sp|P14065|GCY_YEAST	253	7e-67	Protein GCY OS=Saccharomyces cerevisiae (strain ATCC 204508 / S288c) GN=GCY1 PE=1 SV=1
Unigene0077152	1023	0	1.4247	10.4764	Up	3.5348e-27	4.4192e-26	gi|508709261|gb|EOY01158.1|	407	1e-112	DNA/RNA polymerases superfamily protein [Theobroma cacao]	sp|Q7LHG5|YI31B_YEAST	181	6e-45	Transposon Ty3-I Gag-Pol polyprotein OS=Saccharomyces cerevisiae (strain ATCC 204508 / S288c) GN=TY3B-I PE=3 SV=2
Unigene0077605	984	0	1.4812	10.5326	Up	3.5348e-27	4.4188e-26	--	--	--	--	--	--	--	--
Unigene0084382	568	0	2.566	11.3253	Up	3.5348e-27	4.4184e-26	--	--	--	--	--	--	--	--
Unigene0086442	845	0	1.7249	10.7523	Up	3.5348e-27	4.418e-26	--	--	--	--	--	--	--	--
Unigene0091457	704	0	2.0703	11.0156	Up	3.5348e-27	4.4176e-26	gi|21322711|emb|CAD22154.1|	140	3e-32	pherophorin-dz1 protein [Volvox carteri f. nagariensis]	sp|Q8MP30|Y7791_DICDI	126	2e-28	Uncharacterized histidine-rich protein DDB_G0274557 OS=Dictyostelium discoideum GN=DDB_G0274557 PE=4 SV=1
Unigene0096327	658	0	2.2151	11.1132	Up	3.5348e-27	4.4172e-26	--	--	--	--	--	--	--	--
Unigene0097597	526	0	2.7709	11.4361	Up	3.5348e-27	4.4168e-26	gi|226509906|ref|NP_001152569.1|	210	1e-53	60S ribosomal protein L9 [Zea mays]	sp|P51401|RL9B_YEAST	176	8e-44	60S ribosomal protein L9-B OS=Saccharomyces cerevisiae (strain ATCC 204508 / S288c) GN=RPL9B PE=1 SV=1
Unigene0044065	554	0	2.5958	11.342	Up	7.9502e-27	9.8696e-26	gi|2078386|gb|AAB59010.1|	191	6e-48	glyceraldehyde-3-phosphate-dehydrogenase [Selaginella lepidophylla]	sp|Q28554|G3P_SHEEP	248	1e-65	Glyceraldehyde-3-phosphate dehydrogenase (Fragment) OS=Ovis aries GN=GAPDH PE=2 SV=4
Unigene0045864	584	0	2.4625	11.2659	Up	7.9502e-27	9.8687e-26	gi|428173430|gb|EKX42332.1|	140	1e-32	large subunit ribosomal protein L34e, cytoplasmic [Guillardia theta CCMP2712]	sp|P40525|RL34B_YEAST	159	9e-39	60S ribosomal protein L34-B OS=Saccharomyces cerevisiae (strain ATCC 204508 / S288c) GN=RPL34B PE=1 SV=1
Unigene0045883	654	0	2.1989	11.1026	Up	7.9502e-27	9.8678e-26	--	--	--	--	--	--	--	--
Unigene0046241	412	0	3.4905	11.7692	Up	7.9502e-27	9.8669e-26	--	--	--	--	--	--	--	--
Unigene0047097	857	0	1.678	10.7125	Up	7.9502e-27	9.866e-26	gi|255088325|ref|XP_002506085.1|	217	2e-55	aldehyde reductase [Micromonas sp. RCC299]	sp|Q5BGA7|XYL1_EMENI	397	7e-110	Probable NAD(P)H-dependent D-xylose reductase xyl1 OS=Emericella nidulans (strain FGSC A4 / ATCC 38163 / CBS 112.46 / NRRL 194 / M139) GN=xyl1 PE=3 SV=1
Unigene0049673	810	0	1.7754	10.7939	Up	7.9502e-27	9.865e-26	gi|514734138|ref|XP_004957852.1|	63.2	7e-09	PREDICTED: serine/arginine repetitive matrix protein 2-like isoform X3 [Setaria italica]	sp|P86029|HQD2_CANAL	210	8e-54	Catechol 1,2-dioxygenase OS=Candida albicans (strain SC5314 / ATCC MYA-2876) GN=HQD2 PE=1 SV=1
Unigene0049762	804	0	1.7886	10.8046	Up	7.9502e-27	9.8641e-26	gi|260516654|gb|ACX43954.1|	229	6e-59	cysteine protease 1 [Brachiaria hybrid cultivar]	sp|Q94504|CYSP7_DICDI	290	1e-77	Cysteine proteinase 7 OS=Dictyostelium discoideum GN=cprG PE=1 SV=1
Unigene0051116	1030	0	1.3962	10.4473	Up	7.9502e-27	9.8632e-26	gi|508714991|gb|EOY06888.1|	167	5e-40	Glycosyl hydrolase family protein [Theobroma cacao]	sp|Q4WFI6|BXLB_ASPFU	324	7e-88	Probable exo-1,4-beta-xylosidase bxlB OS=Neosartorya fumigata (strain ATCC MYA-4609 / Af293 / CBS 101355 / FGSC A1100) GN=bxlB PE=3 SV=1
Unigene0051401	1188	0	1.2105	10.2414	Up	7.9502e-27	9.8623e-26	gi|452819108|gb|EME26198.1|	55.8	2e-06	SNARE-interacting protein-like protein, partial [Galdieria sulphuraria]	sp|Q550K8|Y7071_DICDI	58.9	7e-08	Probable serine/threonine-protein kinase DDB_G0277071 OS=Dictyostelium discoideum GN=DDB_G0277071 PE=3 SV=1
Unigene0053601	1085	0	1.3254	10.3722	Up	7.9502e-27	9.8614e-26	--	--	--	--	--	--	--	--
Unigene0054499	735	0	1.9566	10.9341	Up	7.9502e-27	9.8605e-26	gi|533474|gb|AAA21277.1|	305	7e-82	2-phospho-D-glycerate hydrolase [Mesembryanthemum crystallinum]	sp|Q3ZC09|ENOB_BOVIN	444	4e-124	Beta-enolase OS=Bos taurus GN=ENO3 PE=2 SV=1
Unigene0060577	654	0	2.1989	11.1026	Up	7.9502e-27	9.8596e-26	gi|55168340|gb|AAV44205.1|	55.8	7e-07	unknow protein [Oryza sativa Japonica Group]	--	--	--	--
Unigene0061442	622	0	2.312	11.1749	Up	7.9502e-27	9.8587e-26	--	--	--	--	--	--	--	--
Unigene0061830	1018	0	1.4126	10.4641	Up	7.9502e-27	9.8578e-26	gi|449016001|dbj|BAM79403.1|	110	4e-23	similar to hedgehog protein [Cyanidioschyzon merolae strain 10D]	sp|O59939|PLYB_COLGL	301	7e-81	Pectate lyase B OS=Colletotrichum gloeosporioides GN=PLB PE=3 SV=1
Unigene0063011	825	0	1.7431	10.7674	Up	7.9502e-27	9.8569e-26	--	--	--	--	--	--	--	--
Unigene0063161	495	0	2.9052	11.5044	Up	7.9502e-27	9.856e-26	gi|357488199|ref|XP_003614387.1|	51.2	6e-09	RRNA intron-encoded homing endonuclease [Medicago truncatula]	--	--	--	--
Unigene0063210	1043	0	1.3788	10.4292	Up	7.9502e-27	9.855e-26	gi|3219280|dbj|BAA28834.1|	319	6e-86	delta-9 fatty acid desaturase [Cyanidioschyzon merolae]	sp|Q12618|ACO1_AJECA	404	6e-112	Acyl-CoA desaturase OS=Ajellomyces capsulatus GN=OLE1 PE=3 SV=1
Unigene0063520	692	0	2.0781	11.021	Up	7.9502e-27	9.8541e-26	--	--	--	--	--	--	--	--
Unigene0068284	451	0	3.1886	11.6387	Up	7.9502e-27	9.8532e-26	gi|115464781|ref|NP_001055990.1|	93.2	2e-18	Os05g0507200 [Oryza sativa Japonica Group]	sp|Q9C2B9|RL38_NEUCR	119	5e-27	60S ribosomal protein L38 OS=Neurospora crassa (strain ATCC 24698 / 74-OR23-1A / CBS 708.71 / DSM 1257 / FGSC 987) GN=rpl-38 PE=3 SV=1
Unigene0070643	927	0	1.5513	10.5993	Up	7.9502e-27	9.8523e-26	gi|115448745|ref|NP_001048152.1|	178	1e-43	Os02g0754100 [Oryza sativa Japonica Group]	sp|O14040|DIS3L_SCHPO	209	3e-53	Dis3-like exonuclease C2C4.07c OS=Schizosaccharomyces pombe (strain 972 / ATCC 24843) GN=SPAC2C4.07c PE=3 SV=1
Unigene0077479	483	0	2.9774	11.5398	Up	7.9502e-27	9.8514e-26	--	--	--	--	--	--	--	--
Unigene0083667	1107	0	1.2991	10.3433	Up	7.9502e-27	9.8505e-26	gi|470133838|ref|XP_004302766.1|	120	5e-26	PREDICTED: probable WRKY transcription factor 49-like [Fragaria vesca subsp. vesca]	sp|Q9FHR7|WRK49_ARATH	74.3	1e-12	Probable WRKY transcription factor 49 OS=Arabidopsis thaliana GN=WRKY49 PE=2 SV=1
Unigene0085759	924	0	1.5564	10.604	Up	7.9502e-27	9.8496e-26	--	--	--	--	--	--	--	--
Unigene0096163	479	0	3.0022	11.5518	Up	7.9502e-27	9.8487e-26	--	--	--	--	--	--	--	--
Unigene0097093	643	0	2.2365	11.127	Up	7.9502e-27	9.8478e-26	gi|116309024|emb|CAH66139.1|	435	1e-121	H0616A11.3 [Oryza sativa Indica Group]	sp|P04323|POL3_DROME	130	6e-30	Retrovirus-related Pol polyprotein from transposon 17.6 OS=Drosophila melanogaster GN=pol PE=4 SV=1
Unigene0097605	758	0	1.8972	10.8897	Up	7.9502e-27	9.8469e-26	gi|449018731|dbj|BAM82133.1|	225	9e-58	plasma membrane H+-ATPase [Cyanidioschyzon merolae strain 10D]	sp|P07038|PMA1_NEUCR	473	8e-133	Plasma membrane ATPase OS=Neurospora crassa (strain ATCC 24698 / 74-OR23-1A / CBS 708.71 / DSM 1257 / FGSC 987) GN=pma-1 PE=1 SV=1
Unigene0097679	500	0	2.8761	11.4899	Up	7.9502e-27	9.846e-26	gi|502177832|ref|XP_004516126.1|	75.5	5e-13	PREDICTED: protein anoxia up-regulated-like [Cicer arietinum]	--	--	--	--
Unigene0049766	911	0	1.5572	10.6047	Up	1.7881e-26	2.1951e-25	gi|384244663|gb|EIE18162.1|	156	7e-37	pyruvate carboxylase [Coccomyxa subellipsoidea C-169]	sp|Q9HES8|PYC_ASPNG	308	4e-83	Pyruvate carboxylase OS=Aspergillus niger GN=pyc PE=3 SV=1
Unigene0053068	538	0	2.6369	11.3646	Up	1.7881e-26	2.1949e-25	--	--	--	--	--	--	--	--
Unigene0053295	1124	0	1.2621	10.3016	Up	1.7881e-26	2.1947e-25	--	--	--	--	--	--	--	--
Unigene0053518	867	0	1.6363	10.6762	Up	1.7881e-26	2.1945e-25	gi|470130186|ref|XP_004300986.1|	79	3e-14	PREDICTED: proline-rich receptor-like protein kinase PERK7-like [Fragaria vesca subsp. vesca]	sp|P08673|CSP_PLACC	102	3e-21	Circumsporozoite protein OS=Plasmodium cynomolgi (strain Ceylon) PE=3 SV=1
Unigene0058767	1046	0	1.3563	10.4055	Up	1.7881e-26	2.1943e-25	gi|449016135|dbj|BAM79537.1|	65.9	2e-09	similar to hedgehog protein [Cyanidioschyzon merolae strain 10D]	sp|P08640|MUC1_YEAST	66.2	4e-10	Flocculation protein FLO11 OS=Saccharomyces cerevisiae (strain ATCC 204508 / S288c) GN=MUC1 PE=1 SV=2
Unigene0060406	919	0	1.5437	10.5922	Up	1.7881e-26	2.1941e-25	gi|206317489|gb|ACA49151.2|	63.5	7e-09	chitin synthase 2 [Aphanomyces euteiches]	sp|P54267|CHSG_ASPFU	238	5e-62	Chitin synthase G OS=Neosartorya fumigata (strain ATCC MYA-4609 / Af293 / CBS 101355 / FGSC A1100) GN=chsG PE=2 SV=2
Unigene0063002	691	0	2.053	11.0035	Up	1.7881e-26	2.1939e-25	--	--	--	--	sp|Q9Y520|PRC2C_HUMAN	52.4	3e-06	Protein PRRC2C OS=Homo sapiens GN=PRRC2C PE=1 SV=4
Unigene0065336	463	0	3.064	11.5812	Up	1.7881e-26	2.1937e-25	gi|470121725|ref|XP_004296911.1|	123	1e-27	PREDICTED: 40S ribosomal protein S16-like [Fragaria vesca subsp. vesca]	sp|Q0IQF7|RS16_ORYSJ	121	2e-27	40S ribosomal protein S16 OS=Oryza sativa subsp. japonica GN=RPS16A PE=2 SV=1
Unigene0066623	669	0	2.1205	11.0502	Up	1.7881e-26	2.1935e-25	gi|348680462|gb|EGZ20278.1|	134	2e-30	glycosyl hydrolase family 10 protein [Phytophthora sojae]	sp|Q0CBM8|XYNC_ASPTN	323	8e-88	Probable endo-1,4-beta-xylanase C OS=Aspergillus terreus (strain NIH 2624 / FGSC A1156) GN=xlnC PE=2 SV=2
Unigene0069382	694	0	2.0441	10.9973	Up	1.7881e-26	2.1933e-25	gi|307715376|gb|ADN88095.1|	54.7	2e-06	homeodomain-leucine zipper protein HD4 [Gossypium hirsutum]	sp|Q99160|HOY1_YARLI	83.2	2e-15	Homeobox protein HOY1 OS=Yarrowia lipolytica (strain CLIB 122 / E 150) GN=HOY1 PE=4 SV=2
Unigene0069967	418	0	3.3939	11.7287	Up	1.7881e-26	2.1931e-25	--	--	--	--	--	--	--	--
Unigene0070197	1027	0	1.3813	10.4318	Up	1.7881e-26	2.1929e-25	gi|507110364|emb|CDF34132.1|	122	2e-26	exoglucanase 3 1,4-beta-cellobiohydrolase3 family GH6, Exoglucanase 3 (Pyrenophora tritici-repentis (strain Pt-1C-BFP)), Predicted CDS Pa_4_2420 (Podospora anserina) [Chondrus crispus]	sp|P49075|GUX3_AGABI	246	3e-64	Exoglucanase 3 OS=Agaricus bisporus GN=cel3 PE=1 SV=1
Unigene0073543	638	0	2.2236	11.1187	Up	1.7881e-26	2.1927e-25	gi|302845734|ref|XP_002954405.1|	176	3e-43	phosphoenolpyruvate carboxykinase [Volvox carteri f. nagariensis]	sp|Q96UL8|PCKA_EMENI	358	2e-98	Phosphoenolpyruvate carboxykinase [ATP] OS=Emericella nidulans (strain FGSC A4 / ATCC 38163 / CBS 112.46 / NRRL 194 / M139) GN=acuF PE=3 SV=3
Unigene0076795	1045	0	1.3575	10.4067	Up	1.7881e-26	2.1925e-25	gi|90265044|emb|CAH67640.1|	197	4e-49	H0102C09.1 [Oryza sativa Indica Group]	sp|P10978|POLX_TOBAC	75.9	5e-13	Retrovirus-related Pol polyprotein from transposon TNT 1-94 OS=Nicotiana tabacum PE=2 SV=1
Unigene0094554	490	0	2.8952	11.4994	Up	1.7881e-26	2.1923e-25	--	--	--	--	--	--	--	--
Unigene0042589	682	0	2.0516	11.0025	Up	4.0216e-26	4.8931e-25	--	--	--	--	--	--	--	--
Unigene0048970	731	0	1.9141	10.9025	Up	4.0216e-26	4.8927e-25	--	--	--	--	sp|P11115|CPC1_NEUCR	52.8	2e-06	Cross-pathway control protein 1 OS=Neurospora crassa (strain ATCC 24698 / 74-OR23-1A / CBS 708.71 / DSM 1257 / FGSC 987) GN=cpc-1 PE=1 SV=2
Unigene0054786	647	0	2.1626	11.0786	Up	4.0216e-26	4.8922e-25	--	--	--	--	sp|P24276|SSD1_YEAST	56.2	2e-07	Protein SSD1 OS=Saccharomyces cerevisiae (strain ATCC 204508 / S288c) GN=SSD1 PE=1 SV=1
Unigene0055949	562	0	2.4897	11.2818	Up	4.0216e-26	4.8918e-25	--	--	--	--	--	--	--	--
Unigene0056805	708	0	1.9763	10.9486	Up	4.0216e-26	4.8914e-25	gi|452822000|gb|EME29024.1|	136	4e-31	mitochondrial carrier, phosphate carrier [Galdieria sulphuraria]	sp|P23641|MPCP_YEAST	156	1e-37	Mitochondrial phosphate carrier protein OS=Saccharomyces cerevisiae (strain ATCC 204508 / S288c) GN=MIR1 PE=1 SV=1
Unigene0058736	1089	0	1.2849	10.3274	Up	4.0216e-26	4.8909e-25	gi|15220851|ref|NP_173784.1|	73.6	8e-12	Proline-rich extensin-like family protein [Arabidopsis thaliana]	sp|P13983|EXTN_TOBAC	71.2	1e-11	Extensin OS=Nicotiana tabacum GN=HRGPNT3 PE=2 SV=1
Unigene0058852	758	0	1.8459	10.8501	Up	4.0216e-26	4.8905e-25	gi|108755405|emb|CAI77921.1|	74.7	2e-12	protein disulfide isomerase [Guillardia theta]	sp|O13704|YEU5_SCHPO	80.1	2e-14	Thioredoxin domain-containing protein C13F5.05, mitochondrial OS=Schizosaccharomyces pombe (strain 972 / ATCC 24843) GN=SPAC13F5.05 PE=4 SV=2
Unigene0059886	791	0	1.7689	10.7886	Up	4.0216e-26	4.89e-25	--	--	--	--	--	--	--	--
Unigene0060837	694	0	2.0161	10.9774	Up	4.0216e-26	4.8896e-25	gi|507107751|emb|CDF41186.1|	274	1e-72	Inosine-5'-monophosphate dehydrogenase [Chondrus crispus]	sp|Q4WHZ9|IMDH_ASPFU	385	1e-106	Inosine-5'-monophosphate dehydrogenase OS=Neosartorya fumigata (strain ATCC MYA-4609 / Af293 / CBS 101355 / FGSC A1100) GN=AFUA_2G03610 PE=3 SV=1
Unigene0063185	615	0	2.2751	11.1517	Up	4.0216e-26	4.8892e-25	--	--	--	--	--	--	--	--
Unigene0072219	628	0	2.228	11.1215	Up	4.0216e-26	4.8887e-25	--	--	--	--	sp|P53693|RDS1_SCHPO	62.4	2e-09	Protein rds1 OS=Schizosaccharomyces pombe (strain 972 / ATCC 24843) GN=rds1 PE=2 SV=2
Unigene0078267	610	0	2.2938	11.1635	Up	4.0216e-26	4.8883e-25	--	--	--	--	--	--	--	--
Unigene0078801	238	0	5.879	12.5214	Up	4.0216e-26	4.8878e-25	--	--	--	--	--	--	--	--
Unigene0079360	716	0	1.9542	10.9324	Up	4.0216e-26	4.8874e-25	--	--	--	--	--	--	--	--
Unigene0080374	628	0	2.228	11.1215	Up	4.0216e-26	4.8869e-25	--	--	--	--	sp|Q90508|VIT1_FUNHE	50.8	7e-06	Vitellogenin-1 OS=Fundulus heteroclitus GN=vtg1 PE=1 SV=2
Unigene0083305	1816	0	0.7705	9.5897	Up	4.0216e-26	4.8865e-25	gi|359492922|ref|XP_002285705.2|	119	2e-25	PREDICTED: LOW QUALITY PROTEIN: transcription factor bHLH145-like [Vitis vinifera]	sp|Q9FY69|BH143_ARATH	93.2	6e-18	Transcription factor bHLH143 OS=Arabidopsis thaliana GN=BHLH143 PE=2 SV=1
Unigene0086602	2312	0	0.6052	9.2413	Up	4.0216e-26	4.8861e-25	gi|508710603|gb|EOY02500.1|	675	0	GPI transamidase component family protein / Gaa1-like family protein [Theobroma cacao]	sp|Q9WTK3|GPAA1_MOUSE	130	3e-29	Glycosylphosphatidylinositol anchor attachment 1 protein OS=Mus musculus GN=Gpaa1 PE=1 SV=3
Unigene0086757	339	0	4.1275	12.0111	Up	4.0216e-26	4.8856e-25	--	--	--	--	--	--	--	--
Unigene0086800	608	0	2.3013	11.1682	Up	4.0216e-26	4.8852e-25	--	--	--	--	--	--	--	--
Unigene0087103	469	0	2.9834	11.5427	Up	4.0216e-26	4.8847e-25	--	--	--	--	--	--	--	--
Unigene0097624	597	0	2.3437	11.1946	Up	4.0216e-26	4.8843e-25	gi|38325813|gb|AAR17079.1|	294	1e-78	heat shock protein 70-2 [Nicotiana tabacum]	sp|O93866|HSP70_TRIRU	307	4e-83	Heat shock 70 kDa protein OS=Trichophyton rubrum GN=HSP70 PE=2 SV=1
Unigene0097671	503	0	2.7817	11.4418	Up	4.0216e-26	4.8839e-25	gi|527209922|gb|EPS74531.1|	62.4	4e-09	hypothetical protein M569_00248, partial [Genlisea aurea]	--	--	--	--
Unigene0098097	910	0	1.5376	10.5865	Up	4.0216e-26	4.8834e-25	gi|449016308|dbj|BAM79710.1|	107	4e-22	similar to hedgehog protein [Cyanidioschyzon merolae strain 10D]	sp|Q02817|MUC2_HUMAN	116	3e-25	Mucin-2 OS=Homo sapiens GN=MUC2 PE=1 SV=2
Unigene0100197	766	0	1.8266	10.8349	Up	4.0216e-26	4.883e-25	--	--	--	--	--	--	--	--
Unigene0047378	627	0	2.2006	11.1037	Up	9.0449e-26	1.0889e-24	gi|414591814|tpg|DAA42385.1|	74.7	1e-12	TPA: pollen extensin-like1 [Zea mays]	sp|Q02817|MUC2_HUMAN	70.5	9e-12	Mucin-2 OS=Homo sapiens GN=MUC2 PE=1 SV=2
Unigene0057916	852	0	1.6195	10.6613	Up	9.0449e-26	1.0888e-24	gi|3970837|dbj|BAA34783.1|	227	3e-58	RNA-dependent RNA polymerase [Pyrus pyrifolia]	--	--	--	--
Unigene0061514	1092	0	1.2635	10.3032	Up	9.0449e-26	1.0887e-24	gi|4512618|gb|AAD21687.1|	275	1e-72	Strong similarity to gi|3600044 T12H20.12 protease homolog from Arabidopsis thaliana BAC gb|AF080119 and is a member of the reverse transcriptase family PF|00078 [Arabidopsis thaliana]	sp|P10978|POLX_TOBAC	197	9e-50	Retrovirus-related Pol polyprotein from transposon TNT 1-94 OS=Nicotiana tabacum PE=2 SV=1
Unigene0061610	900	0	1.5331	10.5822	Up	9.0449e-26	1.0886e-24	gi|2462134|emb|CAA73798.1|	105	1e-21	reverse transcriptase [Beta vulgaris subsp. vulgaris]	sp|P14381|YTX2_XENLA	60.5	2e-08	Transposon TX1 uncharacterized 149 kDa protein OS=Xenopus laevis PE=4 SV=1
Unigene0061775	1027	0	1.3435	10.3918	Up	9.0449e-26	1.0885e-24	gi|514753854|ref|XP_004962896.1|	98.6	2e-19	PREDICTED: polyol transporter 5-like [Setaria italica]	sp|P07921|LACP_KLULA	216	2e-55	Lactose permease OS=Kluyveromyces lactis (strain ATCC 8585 / CBS 2359 / DSM 70799 / NBRC 1267 / NRRL Y-1140 / WM37) GN=LAC12 PE=3 SV=1
Unigene0062261	803	0	1.7183	10.7468	Up	9.0449e-26	1.0884e-24	--	--	--	--	--	--	--	--
Unigene0064687	998	0	1.3825	10.4331	Up	9.0449e-26	1.0883e-24	gi|412992323|emb|CCO20036.1|	87.8	4e-16	fumarylacetoacetate hydrolase family protein [Bathycoccus prasinos]	sp|Q96GK7|FAH2A_HUMAN	87	2e-16	Fumarylacetoacetate hydrolase domain-containing protein 2A OS=Homo sapiens GN=FAHD2A PE=1 SV=1
Unigene0064809	558	0	2.4727	11.2719	Up	9.0449e-26	1.0882e-24	gi|507106493|emb|CDF40122.1|	138	8e-32	60S ribosomal protein L22 [Chondrus crispus]	sp|Q09668|RL22_SCHPO	159	1e-38	60S ribosomal protein L22 OS=Schizosaccharomyces pombe (strain 972 / ATCC 24843) GN=rpl22 PE=1 SV=3
Unigene0066622	512	0	2.6949	11.396	Up	9.0449e-26	1.0881e-24	gi|298711844|emb|CBJ32867.1|	53.1	3e-06	EsV-1-166 [Ectocarpus siliculosus]	sp|Q0CBM8|XYNC_ASPTN	92.4	1e-18	Probable endo-1,4-beta-xylanase C OS=Aspergillus terreus (strain NIH 2624 / FGSC A1156) GN=xlnC PE=2 SV=2
Unigene0068702	457	0	3.0192	11.56	Up	9.0449e-26	1.088e-24	gi|530729336|gb|EQC27578.1|	94.4	8e-19	hypothetical protein SDRG_14632 [Saprolegnia diclina VS20]	sp|Q5AUX2|AXHA2_EMENI	145	1e-34	Alpha-L-arabinofuranosidase axhA-2 OS=Emericella nidulans (strain FGSC A4 / ATCC 38163 / CBS 112.46 / NRRL 194 / M139) GN=axhA-2 PE=1 SV=1
Unigene0070433	734	0	1.8798	10.8764	Up	9.0449e-26	1.0879e-24	gi|115470959|ref|NP_001059078.1|	64.7	2e-09	Os07g0187900 [Oryza sativa Japonica Group]	sp|P87179|WSC1_SCHPO	61.6	5e-09	Cell wall integrity and stress response component 1 OS=Schizosaccharomyces pombe (strain 972 / ATCC 24843) GN=wsc1 PE=1 SV=3
Unigene0071410	855	0	1.6138	10.6562	Up	9.0449e-26	1.0878e-24	gi|9758853|dbj|BAB09379.1|	167	4e-40	non-LTR retroelement reverse transcriptase-like protein [Arabidopsis thaliana]	sp|P08548|LIN1_NYCCO	76.3	3e-13	LINE-1 reverse transcriptase homolog OS=Nycticebus coucang PE=1 SV=1
Unigene0072106	569	0	2.4249	11.2437	Up	9.0449e-26	1.0877e-24	gi|15240947|ref|NP_198672.1|	61.6	1e-08	proline-rich receptor-like protein kinase PERK8 [Arabidopsis thaliana]	sp|Q9FFW5|PERK8_ARATH	61.6	3e-09	Proline-rich receptor-like protein kinase PERK8 OS=Arabidopsis thaliana GN=PERK8 PE=1 SV=1
Unigene0072168	554	0	2.4906	11.2823	Up	9.0449e-26	1.0876e-24	--	--	--	--	--	--	--	--
Unigene0073214	752	0	1.8348	10.8414	Up	9.0449e-26	1.0875e-24	gi|508710302|gb|EOY02199.1|	79.7	6e-14	Proline-rich receptor protein kinase PERK10 isoform 1 [Theobroma cacao]	sp|Q02817|MUC2_HUMAN	79	3e-14	Mucin-2 OS=Homo sapiens GN=MUC2 PE=1 SV=2
Unigene0073541	536	0	2.5742	11.3299	Up	9.0449e-26	1.0874e-24	gi|359487443|ref|XP_002267581.2|	53.9	2e-06	PREDICTED: DEAD-box ATP-dependent RNA helicase 37-like [Vitis vinifera]	sp|Q0UWA6|DED1_PHANO	102	1e-21	ATP-dependent RNA helicase DED1 OS=Phaeosphaeria nodorum (strain SN15 / ATCC MYA-4574 / FGSC 10173) GN=DED1 PE=3 SV=1
Unigene0074677	779	0	1.7712	10.7905	Up	9.0449e-26	1.0873e-24	--	--	--	--	--	--	--	--
Unigene0075042	524	0	2.6332	11.3626	Up	9.0449e-26	1.0872e-24	gi|435039|gb|AAA79360.1|	61.6	8e-09	proline-rich cell wall protein [Gossypium hirsutum]	sp|Q9FFW5|PERK8_ARATH	57	7e-08	Proline-rich receptor-like protein kinase PERK8 OS=Arabidopsis thaliana GN=PERK8 PE=1 SV=1
Unigene0075949	522	0	2.6432	11.3681	Up	9.0449e-26	1.0871e-24	gi|116317875|emb|CAH65904.1|	352	3e-96	H0207B04.5 [Oryza sativa Indica Group]	sp|Q05654|RTF21_SCHPO	155	1e-37	Retrotransposable element Tf2 155 kDa protein type 1 OS=Schizosaccharomyces pombe (strain 972 / ATCC 24843) GN=Tf2-1 PE=4 SV=1
Unigene0076756	880	0	1.5679	10.6146	Up	9.0449e-26	1.087e-24	gi|530734939|gb|EQC33181.1|	116	6e-25	HAD-superfamily subfamily IIA hydrolase [Saprolegnia diclina VS20]	sp|O13899|YF38_SCHPO	185	4e-46	Uncharacterized CDP-alcohol phosphatidyltransferase class-I family protein C22A12.08c OS=Schizosaccharomyces pombe (strain 972 / ATCC 24843) GN=SPAC22A12.08c PE=3 SV=1
Unigene0077422	805	0	1.714	10.7432	Up	9.0449e-26	1.0869e-24	gi|400131566|emb|CCH50966.1|	195	9e-49	T4.5 [Malus x robusta]	sp|P10978|POLX_TOBAC	125	4e-28	Retrovirus-related Pol polyprotein from transposon TNT 1-94 OS=Nicotiana tabacum PE=2 SV=1
Unigene0080375	535	0	2.579	11.3326	Up	9.0449e-26	1.0869e-24	gi|302838019|ref|XP_002950568.1|	58.5	7e-08	hypothetical protein VOLCADRAFT_60648 [Volvox carteri f. nagariensis]	--	--	--	--
Unigene0090727	442	0	3.1217	11.6081	Up	9.0449e-26	1.0868e-24	--	--	--	--	--	--	--	--
Unigene0098943	1364	0	1.0116	9.9824	Up	9.0449e-26	1.0867e-24	gi|452822198|gb|EME29220.1|	447	1e-124	NAD-dependent formate dehydrogenase [Galdieria sulphuraria]	sp|Q03134|FDH_EMENI	668	0	Probable formate dehydrogenase OS=Emericella nidulans (strain FGSC A4 / ATCC 38163 / CBS 112.46 / NRRL 194 / M139) GN=aciA PE=2 SV=3
Unigene0050230	855	0	1.591	10.6357	Up	2.0343e-25	2.4269e-24	gi|485624620|gb|EOD20654.1|	67.8	3e-10	glycosyltransferase, family 47 [Emiliania huxleyi CCMP1516]	sp|Q54PU1|HBX10_DICDI	114	9e-25	Homeobox protein 10 OS=Dictyostelium discoideum GN=hbx10 PE=3 SV=1
Unigene0055378	869	0	1.5654	10.6123	Up	2.0343e-25	2.4266e-24	gi|356520519|ref|XP_003528909.1|	66.2	9e-10	PREDICTED: proline-rich receptor-like protein kinase PERK15-like isoform 2 [Glycine max]	sp|Q9ZUE0|PEK12_ARATH	60.8	1e-08	Proline-rich receptor-like protein kinase PERK12 OS=Arabidopsis thaliana GN=PERK12 PE=2 SV=2
Unigene0061184	973	0	1.3981	10.4493	Up	2.0343e-25	2.4264e-24	gi|218675599|gb|ACL00587.1|	71.6	3e-11	chitin synthase 1 [Thalassiosira rotula]	sp|O13395|CHS6_USTMA	144	1e-33	Chitin synthase 6 OS=Ustilago maydis (strain 521 / FGSC 9021) GN=CHS6 PE=3 SV=2
Unigene0061822	891	0	1.5268	10.5763	Up	2.0343e-25	2.4262e-24	gi|508713488|gb|EOY05385.1|	230	3e-59	Potassium channel beta subunit 1 [Theobroma cacao]	sp|Q40648|KCAB_ORYSJ	229	2e-59	Probable voltage-gated potassium channel subunit beta OS=Oryza sativa subsp. japonica GN=KOB1 PE=1 SV=2
Unigene0061971	825	0	1.6489	10.6873	Up	2.0343e-25	2.426e-24	gi|384251873|gb|EIE25350.1|	144	2e-33	polyadenylate binding protein [Coccomyxa subellipsoidea C-169]	sp|Q13310|PABP4_HUMAN	165	4e-40	Polyadenylate-binding protein 4 OS=Homo sapiens GN=PABPC4 PE=1 SV=1
Unigene0062255	985	0	1.3811	10.4316	Up	2.0343e-25	2.4258e-24	gi|452821718|gb|EME28745.1|	323	3e-87	1-pyrroline-5-carboxylate dehydrogenase [Galdieria sulphuraria]	sp|Q9P8I0|PUT2_EMENI	441	4e-123	Delta-1-pyrroline-5-carboxylate dehydrogenase, mitochondrial OS=Emericella nidulans (strain FGSC A4 / ATCC 38163 / CBS 112.46 / NRRL 194 / M139) GN=prnC PE=3 SV=2
Unigene0062804	648	0	2.0993	11.0357	Up	2.0343e-25	2.4256e-24	gi|159487004|ref|XP_001701526.1|	63.2	3e-13	glyoxal or galactose oxidase [Chlamydomonas reinhardtii]	sp|P24152|EXTN_SORBI	65.5	3e-10	Extensin OS=Sorghum bicolor GN=HRGP PE=3 SV=1
Unigene0067858	768	0	1.7713	10.7906	Up	2.0343e-25	2.4254e-24	--	--	--	--	--	--	--	--
Unigene0068617	672	0	2.0243	10.9832	Up	2.0343e-25	2.4251e-24	gi|507111408|emb|CDF35132.1|	104	2e-21	probable dehydrogenase [Chondrus crispus]	sp|Q2KB43|BETA_RHIEC	120	6e-27	Choline dehydrogenase OS=Rhizobium etli (strain CFN 42 / ATCC 51251) GN=betA PE=3 SV=1
Unigene0068777	905	0	1.5031	10.5537	Up	2.0343e-25	2.4249e-24	--	--	--	--	--	--	--	--
Unigene0074028	850	0	1.6004	10.6442	Up	2.0343e-25	2.4247e-24	--	--	--	--	sp|P11115|CPC1_NEUCR	109	3e-23	Cross-pathway control protein 1 OS=Neurospora crassa (strain ATCC 24698 / 74-OR23-1A / CBS 708.71 / DSM 1257 / FGSC 987) GN=cpc-1 PE=1 SV=2
Unigene0077297	1026	0	1.3259	10.3728	Up	2.0343e-25	2.4245e-24	gi|449016944|dbj|BAM80346.1|	329	8e-89	vitamine B12-independent methionine synthase [Cyanidioschyzon merolae strain 10D]	sp|P82610|METE_CANAL	420	1e-116	5-methyltetrahydropteroyltriglutamate--homocysteine methyltransferase OS=Candida albicans (strain SC5314 / ATCC MYA-2876) GN=MET6 PE=1 SV=2
Unigene0089241	266	0	5.1141	12.3203	Up	2.0343e-25	2.4243e-24	--	--	--	--	--	--	--	--
Unigene0090633	937	0	1.4518	10.5036	Up	2.0343e-25	2.4241e-24	gi|158828172|gb|ABW81051.1|	52.4	8e-10	tn7 reverse transcriptase [Arabidopsis lyrata subsp. lyrata]	--	--	--	--
Unigene0099629	435	0	3.1272	11.6107	Up	2.0343e-25	2.4239e-24	--	--	--	--	--	--	--	--
Unigene0099690	787	0	1.7285	10.7553	Up	2.0343e-25	2.4236e-24	gi|575427|gb|AAA53173.1|	161	2e-38	similar to S. cerevisiae PTR2 gene, GenBank Accession Number L11994 [Arabidopsis thaliana]	sp|Q9P380|PTR2_SCHPO	176	2e-43	Probable peptide transporter ptr2 OS=Schizosaccharomyces pombe (strain 972 / ATCC 24843) GN=ptr2 PE=1 SV=1
Unigene0042174	628	0	2.1352	11.0602	Up	4.5753e-25	5.4127e-24	gi|357514887|ref|XP_003627732.1|	62.8	6e-09	ATP synthase subunit beta [Medicago truncatula]	--	--	--	--
Unigene0049671	882	0	1.5203	10.5701	Up	4.5753e-25	5.4122e-24	--	--	--	--	sp|P39768|OPA_DROME	55.8	4e-07	Pair-rule protein odd-paired OS=Drosophila melanogaster GN=opa PE=2 SV=2
Unigene0053430	1058	0	1.2674	10.3077	Up	4.5753e-25	5.4117e-24	gi|507114572|emb|CDF38116.1|	188	2e-46	TPR repeat-containing protein [Chondrus crispus]	sp|O60184|CYC8_SCHPO	190	1e-47	General transcriptional corepressor ssn6 OS=Schizosaccharomyces pombe (strain 972 / ATCC 24843) GN=ssn6 PE=1 SV=1
Unigene0055377	933	0	1.4372	10.489	Up	4.5753e-25	5.4113e-24	gi|356520519|ref|XP_003528909.1|	66.2	1e-09	PREDICTED: proline-rich receptor-like protein kinase PERK15-like isoform 2 [Glycine max]	sp|Q9ZUE0|PEK12_ARATH	60.8	1e-08	Proline-rich receptor-like protein kinase PERK12 OS=Arabidopsis thaliana GN=PERK12 PE=2 SV=2
Unigene0060752	738	0	1.8169	10.8273	Up	4.5753e-25	5.4108e-24	--	--	--	--	--	--	--	--
Unigene0062361	778	0	1.7235	10.7511	Up	4.5753e-25	5.4103e-24	gi|310753565|gb|ADP20179.1|	249	5e-65	gag-pol polyprotein [Silene latifolia]	sp|Q7LHG5|YI31B_YEAST	90.5	1e-17	Transposon Ty3-I Gag-Pol polyprotein OS=Saccharomyces cerevisiae (strain ATCC 204508 / S288c) GN=TY3B-I PE=3 SV=2
Unigene0066611	1081	0	1.2404	10.2766	Up	4.5753e-25	5.4098e-24	gi|302854934|ref|XP_002958970.1|	70.1	9e-11	homeodomain protein [Volvox carteri f. nagariensis]	sp|P12957|CALD1_CHICK	71.2	1e-11	Caldesmon OS=Gallus gallus GN=CALD1 PE=1 SV=2
Unigene0069957	648	0	2.0693	11.0149	Up	4.5753e-25	5.4093e-24	--	--	--	--	--	--	--	--
Unigene0070385	833	0	1.6097	10.6526	Up	4.5753e-25	5.4089e-24	gi|301114037|ref|XP_002998788.1|	102	1e-20	glycosyltransferase [Phytophthora infestans T30-4]	sp|A2QLK4|FKS1_ASPNC	530	6e-150	1,3-beta-glucan synthase component FKS1 OS=Aspergillus niger (strain CBS 513.88 / FGSC A1513) GN=fksA PE=3 SV=1
Unigene0071457	736	0	1.8219	10.8312	Up	4.5753e-25	5.4084e-24	gi|301111394|ref|XP_002904776.1|	248	1e-64	exoglucanase 1 precursor [Phytophthora infestans T30-4]	sp|Q0CMT2|CBHB_ASPTN	347	6e-95	Probable 1,4-beta-D-glucan cellobiohydrolase B OS=Aspergillus terreus (strain NIH 2624 / FGSC A1156) GN=cbhB PE=3 SV=1
Unigene0071642	229	0	5.8555	12.5156	Up	4.5753e-25	5.4079e-24	--	--	--	--	--	--	--	--
Unigene0073131	939	0	1.428	10.4798	Up	4.5753e-25	5.4074e-24	--	--	--	--	sp|Q9UF83|YM012_HUMAN	51.6	8e-06	Uncharacterized protein DKFZp434B061 OS=Homo sapiens PE=2 SV=2
Unigene0073272	485	0	2.7648	11.433	Up	4.5753e-25	5.407e-24	gi|115459228|ref|NP_001053214.1|	53.1	2e-06	Os04g0498700 [Oryza sativa Japonica Group]	sp|Q9UTI9|YKZ2_SCHPO	62.4	1e-09	UPF0591 membrane protein C15E1.02c OS=Schizosaccharomyces pombe (strain 972 / ATCC 24843) GN=SPAC15E1.02c PE=3 SV=1
Unigene0074808	1163	0	1.153	10.1712	Up	4.5753e-25	5.4065e-24	gi|115470056|ref|NP_001058627.1|	55.1	3e-06	Os06g0726200 [Oryza sativa Japonica Group]	sp|P28968|GP2_EHV1B	74.3	2e-12	Glycoprotein gp2 OS=Equine herpesvirus 1 (strain Ab4p) GN=EUs4 PE=4 SV=1
Unigene0077430	610	0	2.1982	11.1021	Up	4.5753e-25	5.406e-24	gi|218766460|gb|ACL11882.1|	76.6	4e-13	Ric1 protein [Phytophthora cinnamomi]	sp|Q4HXT6|PMP3_GIBZE	106	1e-22	Plasma membrane proteolipid 3 OS=Gibberella zeae (strain PH-1 / ATCC MYA-4620 / FGSC 9075 / NRRL 31084) GN=PMP3 PE=3 SV=2
Unigene0078085	1070	0	1.2532	10.2914	Up	4.5753e-25	5.4055e-24	gi|508709261|gb|EOY01158.1|	405	1e-112	DNA/RNA polymerases superfamily protein [Theobroma cacao]	sp|P04323|POL3_DROME	249	3e-65	Retrovirus-related Pol polyprotein from transposon 17.6 OS=Drosophila melanogaster GN=pol PE=4 SV=1
Unigene0079471	625	0	2.1454	11.067	Up	4.5753e-25	5.4051e-24	gi|508716484|gb|EOY08381.1|	59.7	5e-08	Bric-a-brac 1 [Theobroma cacao]	--	--	--	--
Unigene0080928	1755	0	0.764	9.5774	Up	4.5753e-25	5.4046e-24	gi|507111239|emb|CDF34968.1|	56.2	3e-06	unnamed protein product [Chondrus crispus]	sp|Q9Y815|RSV2_SCHPO	84	3e-15	Zinc finger protein rsv2 OS=Schizosaccharomyces pombe (strain 972 / ATCC 24843) GN=rsv2 PE=4 SV=1
Unigene0081418	624	0	2.1489	11.0694	Up	4.5753e-25	5.4041e-24	--	--	--	--	--	--	--	--
Unigene0081830	967	0	1.3867	10.4374	Up	4.5753e-25	5.4037e-24	gi|514727118|ref|XP_004956143.1|	73.2	6e-20	PREDICTED: acyl-coenzyme A thioesterase 13-like isoform X2 [Setaria italica]	--	--	--	--
Unigene0088236	1778	0	0.7542	9.5588	Up	4.5753e-25	5.4032e-24	gi|76262500|gb|ABA41400.1|	196	1e-48	pherophorin-C2 protein precursor [Chlamydomonas reinhardtii]	sp|Q02817|MUC2_HUMAN	192	9e-48	Mucin-2 OS=Homo sapiens GN=MUC2 PE=1 SV=2
Unigene0042128	625	0	2.1144	11.046	Up	1.029e-24	1.2059e-23	gi|348665872|gb|EGZ05700.1|	80.9	2e-14	hypothetical protein PHYSODRAFT_341906 [Phytophthora sojae]	sp|P20186|YT35_STRFR	53.1	1e-06	Uncharacterized 35.5 kDa protein in transposon Tn4556 OS=Streptomyces fradiae PE=4 SV=1
Unigene0043005	696	0	1.8987	10.8908	Up	1.029e-24	1.2058e-23	--	--	--	--	--	--	--	--
Unigene0044484	574	0	2.3022	11.1688	Up	1.029e-24	1.2057e-23	gi|384245616|gb|EIE19109.1|	251	5e-66	60S ribosomal protein L7 [Coccomyxa subellipsoidea C-169]	sp|O01802|RL7_CAEEL	316	7e-86	60S ribosomal protein L7 OS=Caenorhabditis elegans GN=rpl-7 PE=1 SV=1
Unigene0044773	332	0	3.9803	11.9587	Up	1.029e-24	1.2056e-23	--	--	--	--	--	--	--	--
Unigene0045838	694	0	1.9041	10.8949	Up	1.029e-24	1.2055e-23	--	--	--	--	sp|Q12233|ATPN_YEAST	63.9	1e-09	ATP synthase subunit g, mitochondrial OS=Saccharomyces cerevisiae (strain ATCC 204508 / S288c) GN=ATP20 PE=1 SV=1
Unigene0050691	731	0	1.8078	10.82	Up	1.029e-24	1.2054e-23	--	--	--	--	--	--	--	--
Unigene0059401	529	0	2.4981	11.2866	Up	1.029e-24	1.2053e-23	gi|514709114|ref|XP_004951707.1|	83.6	2e-15	PREDICTED: protein transport protein Sec61 subunit gamma-like isoform X1 [Setaria italica]	sp|Q9C2D4|SC61G_NEUCR	112	1e-24	Probable protein transport protein Sec61 subunit gamma OS=Neurospora crassa (strain ATCC 24698 / 74-OR23-1A / CBS 708.71 / DSM 1257 / FGSC 987) GN=9G6.310 PE=3 SV=2
Unigene0062803	690	0	1.9152	10.9033	Up	1.029e-24	1.2052e-23	gi|356508744|ref|XP_003523114.1|	62.8	7e-09	PREDICTED: 31 kDa ribonucleoprotein, chloroplastic-like [Glycine max]	sp|Q9HEQ9|TCG1_SCHPO	84.3	7e-16	Single-stranded TG1-3 DNA-binding protein OS=Schizosaccharomyces pombe (strain 972 / ATCC 24843) GN=tcg1 PE=1 SV=3
Unigene0065339	511	0	2.5861	11.3366	Up	1.029e-24	1.2051e-23	gi|359478533|ref|XP_003632129.1|	51.6	8e-06	PREDICTED: uncharacterized protein LOC100852898 [Vitis vinifera]	sp|Q7KF89|RL41_SPOFR	52	2e-06	60S ribosomal protein L41 OS=Spodoptera frugiperda GN=RpL41 PE=3 SV=1
Unigene0065413	801	0	1.6498	10.6881	Up	1.029e-24	1.205e-23	gi|326488877|dbj|BAJ98050.1|	77	5e-13	predicted protein [Hordeum vulgare subsp. vulgare]	sp|P45815|CRF1_YARLI	105	4e-22	Copper resistance protein CRF1 OS=Yarrowia lipolytica (strain CLIB 122 / E 150) GN=CRF1 PE=4 SV=1
Unigene0070254	204	0	6.4778	12.6613	Up	1.029e-24	1.2049e-23	gi|428166671|gb|EKX35643.1|	64.7	6e-10	hypothetical protein GUITHDRAFT_79647 [Guillardia theta CCMP2712]	--	--	--	--
Unigene0070990	583	0	2.2667	11.1464	Up	1.029e-24	1.2048e-23	gi|502117966|ref|XP_004496034.1|	53.5	3e-06	PREDICTED: titin-like [Cicer arietinum]	sp|O94317|YH5D_SCHPO	58.9	2e-08	Uncharacterized serine-rich protein C215.13 OS=Schizosaccharomyces pombe (strain 972 / ATCC 24843) GN=SPBC215.13 PE=1 SV=1
Unigene0071414	628	0	2.1043	11.0391	Up	1.029e-24	1.2047e-23	gi|449468081|ref|XP_004151750.1|	57.4	2e-07	PREDICTED: uncharacterized protein LOC101220238, partial [Cucumis sativus]	--	--	--	--
Unigene0071644	800	0	1.6518	10.6898	Up	1.029e-24	1.2045e-23	gi|7262670|gb|AAF43928.1|AC012188_5	196	7e-49	Contains similarity to acid phosphatase from Lupinus albus gb|AB023385 and contains a Sterol desaturase PF|01598 domain. EST gb|AI995340 comes from this gene [Arabidopsis thaliana]	sp|P38992|SUR2_YEAST	207	7e-53	Sphingolipid C4-hydroxylase SUR2 OS=Saccharomyces cerevisiae (strain ATCC 204508 / S288c) GN=SUR2 PE=1 SV=1
Unigene0072822	255	0	5.1822	12.3393	Up	1.029e-24	1.2044e-23	--	--	--	--	--	--	--	--
Unigene0075300	414	0	3.192	11.6402	Up	1.029e-24	1.2043e-23	gi|422295062|gb|EKU22361.1|	61.2	7e-09	choline dehydrogenase [Nannochloropsis gaditana CCMP526]	sp|P04841|ALOX_PICAN	171	2e-42	Alcohol oxidase OS=Pichia angusta GN=MOX PE=3 SV=1
Unigene0084934	469	0	2.8176	11.4603	Up	1.029e-24	1.2042e-23	--	--	--	--	--	--	--	--
Unigene0088865	589	0	2.2436	11.1316	Up	1.029e-24	1.2041e-23	gi|27450759|gb|AAO14682.1|AF508263_1	377	1e-103	actin [Pyrocystis lunula]	sp|P53458|ACT5_DIPDE	380	3e-105	Actin-5 (Fragment) OS=Diphyllobothrium dendriticum GN=ACT5 PE=2 SV=1
Unigene0095916	418	0	3.1614	11.6263	Up	1.029e-24	1.204e-23	--	--	--	--	--	--	--	--
Unigene0095945	489	0	2.7024	11.4	Up	1.029e-24	1.2039e-23	gi|356545620|ref|XP_003541235.1|	54.7	3e-09	PREDICTED: protein TAR1-like [Glycine max]	--	--	--	--
Unigene0041791	614	0	2.1206	11.0503	Up	2.3144e-24	2.6832e-23	--	--	--	--	--	--	--	--
Unigene0044002	864	0	1.507	10.5575	Up	2.3144e-24	2.683e-23	gi|115440713|ref|NP_001044636.1|	55.8	1e-06	Os01g0819000 [Oryza sativa Japonica Group]	sp|P08640|MUC1_YEAST	65.5	5e-10	Flocculation protein FLO11 OS=Saccharomyces cerevisiae (strain ATCC 204508 / S288c) GN=MUC1 PE=1 SV=2
Unigene0044739	453	0	2.8743	11.489	Up	2.3144e-24	2.6828e-23	--	--	--	--	--	--	--	--
Unigene0051152	586	0	2.2219	11.1176	Up	2.3144e-24	2.6825e-23	--	--	--	--	--	--	--	--
Unigene0058761	678	0	1.9204	10.9072	Up	2.3144e-24	2.6823e-23	gi|8954370|ref|NP_059359.1|	208	7e-53	NADH dehydrogenase subunit 1 [Cyanidioschyzon merolae]	sp|P92475|NU1M_EQUAS	391	3e-108	NADH-ubiquinone oxidoreductase chain 1 OS=Equus asinus GN=MT-ND1 PE=3 SV=1
Unigene0061627	545	0	2.3891	11.2223	Up	2.3144e-24	2.6821e-23	gi|10176701|dbj|BAB09923.1|	99	5e-20	copia-like retrotransposable element [Arabidopsis thaliana]	sp|P10978|POLX_TOBAC	88.2	3e-17	Retrovirus-related Pol polyprotein from transposon TNT 1-94 OS=Nicotiana tabacum PE=2 SV=1
Unigene0062865	958	0	1.3591	10.4084	Up	2.3144e-24	2.6818e-23	gi|323453299|gb|EGB09171.1|	102	1e-20	hypothetical protein AURANDRAFT_63613 [Aureococcus anophagefferens]	--	--	--	--
Unigene0067091	752	0	1.7314	10.7577	Up	2.3144e-24	2.6816e-23	--	--	--	--	--	--	--	--
Unigene0068977	930	0	1.4	10.4512	Up	2.3144e-24	2.6814e-23	gi|222631198|gb|EEE63330.1|	68.6	2e-10	hypothetical protein OsJ_18141 [Oryza sativa Japonica Group]	--	--	--	--
Unigene0069919	449	0	2.8999	11.5018	Up	2.3144e-24	2.6811e-23	gi|195613926|gb|ACG28793.1|	58.2	6e-08	receptor protein kinase PERK1 [Zea mays]	sp|O74471|COX13_SCHPO	84.3	3e-16	Cytochrome c oxidase subunit 6A, mitochondrial OS=Schizosaccharomyces pombe (strain 972 / ATCC 24843) GN=cox13 PE=3 SV=1
Unigene0070557	951	0	1.3691	10.419	Up	2.3144e-24	2.6809e-23	gi|575427|gb|AAA53173.1|	136	6e-31	similar to S. cerevisiae PTR2 gene, GenBank Accession Number L11994 [Arabidopsis thaliana]	sp|P46030|PTR2_CANAX	138	5e-32	Peptide transporter PTR2 OS=Candida albicans GN=PTR2 PE=3 SV=1
Unigene0071299	893	0	1.4581	10.5099	Up	2.3144e-24	2.6807e-23	gi|449016135|dbj|BAM79537.1|	99	1e-19	similar to hedgehog protein [Cyanidioschyzon merolae strain 10D]	sp|Q01589|SED1_YEAST	139	3e-32	Cell wall protein SED1 OS=Saccharomyces cerevisiae (strain ATCC 204508 / S288c) GN=SED1 PE=1 SV=1
Unigene0072508	554	0	2.3503	11.1986	Up	2.3144e-24	2.6805e-23	gi|485614272|gb|EOD12128.1|	53.9	2e-06	hypothetical protein EMIHUDRAFT_213905 [Emiliania huxleyi CCMP1516]	--	--	--	--
Unigene0073682	617	0	2.1103	11.0432	Up	2.3144e-24	2.6802e-23	gi|508725616|gb|EOY17513.1|	52.4	7e-06	Uncharacterized protein TCM_036737 [Theobroma cacao]	--	--	--	--
Unigene0073929	473	0	2.7527	11.4266	Up	2.3144e-24	2.68e-23	--	--	--	--	--	--	--	--
Unigene0083262	576	0	2.2605	11.1424	Up	2.3144e-24	2.6798e-23	--	--	--	--	--	--	--	--
Unigene0086698	251	0	5.1874	12.3408	Up	2.3144e-24	2.6795e-23	gi|149392583|gb|ABR26094.1|	51.6	5e-06	retrotransposon protein [Oryza sativa Indica Group]	--	--	--	--
Unigene0089272	678	0	1.9204	10.9072	Up	2.3144e-24	2.6793e-23	--	--	--	--	--	--	--	--
Unigene0094513	246	0	5.2928	12.3698	Up	2.3144e-24	2.6791e-23	--	--	--	--	--	--	--	--
Unigene0097577	529	0	2.4613	11.2652	Up	2.3144e-24	2.6788e-23	gi|225690806|gb|ACO06089.1|	174	1e-42	glutathione peroxidase [Triticum aestivum]	sp|O59858|GPX1_SCHPO	172	8e-43	Glutathione peroxidase OS=Schizosaccharomyces pombe (strain 972 / ATCC 24843) GN=gpx1 PE=2 SV=1
Unigene0100007	817	0	1.5937	10.6382	Up	2.3144e-24	2.6786e-23	--	--	--	--	--	--	--	--
Unigene0043054	786	0	1.6318	10.6722	Up	5.2053e-24	5.9771e-23	gi|78127410|gb|ABB22037.1|	169	7e-41	cell 12A endoglucanase [Phytophthora ramorum]	sp|P22669|GUN_ASPAC	216	1e-55	Endoglucanase-1 OS=Aspergillus aculeatus PE=1 SV=1
Unigene0044174	446	0	2.8758	11.4897	Up	5.2053e-24	5.9766e-23	--	--	--	--	sp|Q06405|ATPK_YEAST	111	1e-24	ATP synthase subunit f, mitochondrial OS=Saccharomyces cerevisiae (strain ATCC 204508 / S288c) GN=ATP17 PE=1 SV=1
Unigene0044420	370	0	3.4665	11.7593	Up	5.2053e-24	5.9761e-23	--	--	--	--	--	--	--	--
Unigene0049017	782	0	1.6402	10.6797	Up	5.2053e-24	5.9756e-23	gi|159489773|ref|XP_001702869.1|	115	9e-25	adenylate kinase 1 [Chlamydomonas reinhardtii]	sp|B2IK83|KAD_BEII9	80.5	1e-14	Adenylate kinase OS=Beijerinckia indica subsp. indica (strain ATCC 9039 / DSM 1715 / NCIB 8712) GN=adk PE=3 SV=1
Unigene0049655	421	0	3.0466	11.573	Up	5.2053e-24	5.9751e-23	gi|225434343|ref|XP_002276484.1|	52.4	3e-06	PREDICTED: insulin-degrading enzyme-like [Vitis vinifera]	sp|O42932|QCR6_SCHPO	66.6	5e-11	Cytochrome b-c1 complex subunit 6 OS=Schizosaccharomyces pombe (strain 972 / ATCC 24843) GN=qcr6 PE=3 SV=1
Unigene0050558	724	0	1.7716	10.7908	Up	5.2053e-24	5.9746e-23	gi|13434998|gb|AAK26104.1|AF132729_1	187	2e-46	SKP1-like protein ASK10, partial [Arabidopsis thaliana]	sp|D4ARL8|SKP1_ARTBC	274	5e-73	E3 ubiquitin ligase complex SCF subunit sconC OS=Arthroderma benhamiae (strain ATCC MYA-4681 / CBS 112371) GN=sconC PE=3 SV=1
Unigene0057878	825	0	1.5547	10.6024	Up	5.2053e-24	5.9741e-23	gi|359495874|ref|XP_002265653.2|	186	4e-46	PREDICTED: beta-glucosidase 42-like [Vitis vinifera]	sp|Q25BW4|BGL1B_PHACH	206	1e-52	Beta-glucosidase 1B OS=Phanerochaete chrysosporium GN=BGL1B PE=1 SV=1
Unigene0060545	868	0	1.4777	10.5291	Up	5.2053e-24	5.9736e-23	gi|384246713|gb|EIE20202.1|	95.5	1e-18	CBS-domain-containing protein [Coccomyxa subellipsoidea C-169]	sp|A7FA72|SDS23_BOTFB	71.6	7e-12	Protein sds23 OS=Botryotinia fuckeliana (strain B05.10) GN=sds23 PE=3 SV=1
Unigene0061571	772	0	1.6614	10.6982	Up	5.2053e-24	5.9731e-23	gi|299470777|emb|CBN79823.1|	279	6e-74	Acetyl-coenzyme A synthetase [Ectocarpus siliculosus]	sp|P16928|ACSA_EMENI	374	4e-103	Acetyl-coenzyme A synthetase OS=Emericella nidulans (strain FGSC A4 / ATCC 38163 / CBS 112.46 / NRRL 194 / M139) GN=facA PE=2 SV=2
Unigene0064709	707	0	1.8142	10.8251	Up	5.2053e-24	5.9726e-23	--	--	--	--	sp|Q8VPD5|AHLLM_RHIRD	52.8	2e-06	N-acyl homoserine lactonase AttM OS=Rhizobium radiobacter GN=attM PE=1 SV=1
Unigene0068242	571	0	2.2462	11.1333	Up	5.2053e-24	5.972e-23	gi|219124680|ref|XP_002182626.1|	120	1e-26	14-3-3-like protein [Phaeodactylum tricornutum CCAP 1055/1]	sp|Q99002|1433_TRIHA	125	1e-28	14-3-3 protein homolog OS=Trichoderma harzianum PE=2 SV=1
Unigene0069997	821	0	1.5622	10.6094	Up	5.2053e-24	5.9715e-23	gi|502130515|ref|XP_004500676.1|	56.2	9e-07	PREDICTED: flocculation protein FLO11-like [Cicer arietinum]	sp|Q6ZRS2|SRCAP_HUMAN	55.8	3e-07	Helicase SRCAP OS=Homo sapiens GN=SRCAP PE=1 SV=3
Unigene0071743	1008	0	1.2724	10.3133	Up	5.2053e-24	5.971e-23	--	--	--	--	--	--	--	--
Unigene0074899	935	0	1.3718	10.4219	Up	5.2053e-24	5.9705e-23	gi|51969558|dbj|BAD43471.1|	58.5	2e-07	histone-H4-like protein [Arabidopsis thaliana]	sp|P08673|CSP_PLACC	62.4	5e-09	Circumsporozoite protein OS=Plasmodium cynomolgi (strain Ceylon) PE=3 SV=1
Unigene0075626	211	0	6.0787	12.5695	Up	5.2053e-24	5.97e-23	--	--	--	--	--	--	--	--
Unigene0077166	572	0	2.2423	11.1308	Up	5.2053e-24	5.9695e-23	gi|25553654|dbj|BAC24908.1|	110	2e-23	pr1-like protein [Oryza sativa Japonica Group]	--	--	--	--
Unigene0080080	552	0	2.3236	11.1821	Up	5.2053e-24	5.969e-23	gi|387600188|gb|AFJ92644.1|	287	1e-76	ABH-like cyclophilin [Eschscholzia californica]	sp|Q9SKQ0|CP19B_ARATH	280	4e-75	Peptidyl-prolyl cis-trans isomerase CYP19-2 OS=Arabidopsis thaliana GN=CYP19-2 PE=1 SV=1
Unigene0081314	396	0	3.2389	11.6613	Up	5.2053e-24	5.9685e-23	--	--	--	--	--	--	--	--
Unigene0086004	317	0	4.0461	11.9823	Up	5.2053e-24	5.968e-23	gi|57864668|gb|AAW56954.1|	61.6	5e-09	actin, partial [Prymnesium parvum]	sp|P0CG39|POTEJ_HUMAN	61.6	1e-09	POTE ankyrin domain family member J OS=Homo sapiens GN=POTEJ PE=3 SV=1
Unigene0092758	496	0	2.5859	11.3365	Up	5.2053e-24	5.9675e-23	--	--	--	--	--	--	--	--
Unigene0093685	711	0	1.8039	10.8169	Up	5.2053e-24	5.967e-23	--	--	--	--	--	--	--	--
Unigene0095976	420	0	3.0538	11.5764	Up	5.2053e-24	5.9664e-23	--	--	--	--	--	--	--	--
Unigene0096179	430	0	2.9828	11.5425	Up	5.2053e-24	5.9659e-23	gi|460413951|ref|XP_004252338.1|	57.4	1e-07	PREDICTED: translation machinery-associated protein 7-like [Solanum lycopersicum]	sp|Q4SUE2|TMA7_TETNG	66.2	6e-11	Translation machinery-associated protein 7 OS=Tetraodon nigroviridis GN=tma7 PE=3 SV=1
Unigene0039294	4139	0	0.3052	8.2536	Up	1.1707e-23	1.3298e-22	gi|476001835|gb|AGI62059.1|	1439	0	SQUAMOSA promoter-binding-like 11 [Erycina pusilla]	sp|Q9S7P5|SPL12_ARATH	799	0	Squamosa promoter-binding-like protein 12 OS=Arabidopsis thaliana GN=SPL12 PE=1 SV=1
Unigene0042179	680	0	1.8576	10.8592	Up	1.1707e-23	1.3297e-22	--	--	--	--	--	--	--	--
Unigene0043629	924	0	1.3671	10.4169	Up	1.1707e-23	1.3296e-22	gi|384406895|gb|AFH89552.1|	92.4	1e-17	hypothetical chloroplast RF21 (chloroplast) [Aegilops tauschii]	sp|A1XGT0|YCF2_RANMC	75.1	7e-13	Protein ycf2 OS=Ranunculus macranthus GN=ycf2-A PE=3 SV=1
Unigene0044241	1023	0	1.2348	10.2701	Up	1.1707e-23	1.3294e-22	gi|115435924|ref|NP_001042720.1|	55.8	2e-06	Os01g0274800 [Oryza sativa Japonica Group]	sp|Q8BTI8|SRRM2_MOUSE	61.2	1e-08	Serine/arginine repetitive matrix protein 2 OS=Mus musculus GN=Srrm2 PE=1 SV=3
Unigene0046476	802	0	1.575	10.6211	Up	1.1707e-23	1.3293e-22	gi|449525987|ref|XP_004169997.1|	112	1e-23	PREDICTED: AT-rich interactive domain-containing protein 3-like [Cucumis sativus]	sp|Q940Y3|ARID3_ARATH	104	6e-22	AT-rich interactive domain-containing protein 3 OS=Arabidopsis thaliana GN=ARID3 PE=2 SV=1
Unigene0054168	1025	0	1.2324	10.2673	Up	1.1707e-23	1.3292e-22	--	--	--	--	--	--	--	--
Unigene0056063	637	0	1.983	10.9535	Up	1.1707e-23	1.3291e-22	gi|475599954|gb|EMT24376.1|	52.8	6e-06	Transposon TX1 uncharacterized 149 kDa protein [Aegilops tauschii]	--	--	--	--
Unigene0061515	663	0	1.9052	10.8957	Up	1.1707e-23	1.329e-22	gi|514810012|ref|XP_004979820.1|	73.9	3e-12	PREDICTED: vegetative cell wall protein gp1-like [Setaria italica]	sp|Q02817|MUC2_HUMAN	73.9	9e-13	Mucin-2 OS=Homo sapiens GN=MUC2 PE=1 SV=2
Unigene0062252	838	0	1.5074	10.5578	Up	1.1707e-23	1.3289e-22	gi|470136763|ref|XP_004304153.1|	56.6	7e-07	PREDICTED: proline-rich receptor-like protein kinase PERK8-like [Fragaria vesca subsp. vesca]	sp|P80667|PEX13_YEAST	210	1e-53	Peroxisomal membrane protein PAS20 OS=Saccharomyces cerevisiae (strain ATCC 204508 / S288c) GN=PEX13 PE=1 SV=1
Unigene0066985	775	0	1.6299	10.6706	Up	1.1707e-23	1.3288e-22	gi|223944755|gb|ACN26461.1|	53.9	4e-06	unknown [Zea mays]	--	--	--	--
Unigene0067860	631	0	2.0019	10.9672	Up	1.1707e-23	1.3287e-22	--	--	--	--	--	--	--	--
Unigene0070555	264	0	4.7847	12.2242	Up	1.1707e-23	1.3286e-22	gi|77553970|gb|ABA96766.1|	68.9	3e-11	Leucine Rich Repeat family protein, expressed [Oryza sativa Japonica Group]	--	--	--	--
Unigene0072491	800	0	1.579	10.6248	Up	1.1707e-23	1.3284e-22	gi|449016308|dbj|BAM79710.1|	88.2	2e-16	similar to hedgehog protein [Cyanidioschyzon merolae strain 10D]	sp|Q54GV8|Y8625_DICDI	97.4	1e-19	Uncharacterized transmembrane protein DDB_G0289901 OS=Dictyostelium discoideum GN=DDB_G0289901 PE=4 SV=1
Unigene0073750	1334	0	0.9469	9.8871	Up	1.1707e-23	1.3283e-22	--	--	--	--	--	--	--	--
Unigene0079362	903	0	1.3989	10.4501	Up	1.1707e-23	1.3282e-22	--	--	--	--	--	--	--	--
Unigene0083713	564	0	2.2397	11.1291	Up	1.1707e-23	1.3281e-22	--	--	--	--	--	--	--	--
Unigene0088856	583	0	2.1667	11.0813	Up	1.1707e-23	1.328e-22	--	--	--	--	--	--	--	--
Unigene0099251	2172	0	0.5816	9.1839	Up	1.1707e-23	1.3279e-22	gi|508700275|gb|EOX92171.1|	173	2e-51	Gag-pol polyprotein-like protein [Theobroma cacao]	sp|Q8RXC8|RBK2_ARATH	108	1e-22	Receptor-like cytosolic serine/threonine-protein kinase RBK2 OS=Arabidopsis thaliana GN=RBK2 PE=1 SV=1
Unigene0100151	609	0	2.0742	11.0183	Up	1.1707e-23	1.3278e-22	gi|387965727|gb|AFK13856.1|	66.2	5e-10	Ty3/gypsy retrotransposon protein [Beta vulgaris subsp. vulgaris]	--	--	--	--
Unigene0046594	706	0	1.7617	10.7828	Up	2.6331e-23	2.9564e-22	gi|530728973|gb|EQC27215.1|	254	1e-66	30S ribosomal protein SAe [Saprolegnia diclina VS20]	sp|P46769|RSSA_CAEEL	382	1e-105	40S ribosomal protein SA OS=Caenorhabditis elegans GN=rps-0 PE=1 SV=3
Unigene0053037	946	0	1.3147	10.3605	Up	2.6331e-23	2.9561e-22	gi|159470953|ref|XP_001693621.1|	83.6	6e-15	SR protein factor [Chlamydomonas reinhardtii]	sp|Q10193|SRP1_SCHPO	128	7e-29	Pre-mRNA-splicing factor srp1 OS=Schizosaccharomyces pombe (strain 972 / ATCC 24843) GN=srp1 PE=1 SV=3
Unigene0053148	894	0	1.3912	10.4421	Up	2.6331e-23	2.9559e-22	gi|224003705|ref|XP_002291524.1|	60.1	7e-08	dihydrodiol dehydrogenase [Thalassiosira pseudonana CCMP1335]	sp|Q9TV69|DHDH_PIG	118	7e-26	Trans-1,2-dihydrobenzene-1,2-diol dehydrogenase OS=Sus scrofa GN=DHDH PE=1 SV=1
Unigene0057305	583	0	2.1333	11.0589	Up	2.6331e-23	2.9556e-22	--	--	--	--	sp|Q01358|BLI3_NEUCR	199	8e-51	Protein bli-3 OS=Neurospora crassa (strain ATCC 24698 / 74-OR23-1A / CBS 708.71 / DSM 1257 / FGSC 987) GN=bli-3 PE=2 SV=1
Unigene0060969	660	0	1.8845	10.88	Up	2.6331e-23	2.9554e-22	gi|195605636|gb|ACG24648.1|	263	2e-69	triosephosphate isomerase, cytosolic [Zea mays]	sp|P04828|TPIS_EMENI	315	2e-85	Triosephosphate isomerase OS=Emericella nidulans (strain FGSC A4 / ATCC 38163 / CBS 112.46 / NRRL 194 / M139) GN=tpiA PE=3 SV=1
Unigene0061933	528	0	2.3556	11.2019	Up	2.6331e-23	2.9551e-22	--	--	--	--	--	--	--	--
Unigene0062326	739	0	1.683	10.7168	Up	2.6331e-23	2.9549e-22	--	--	--	--	--	--	--	--
Unigene0062694	514	0	2.4197	11.2406	Up	2.6331e-23	2.9546e-22	gi|507105998|emb|CDF39686.1|	53.5	2e-06	member of major facilitator superfamily MFS_1, containing a MFS domain [Chondrus crispus]	sp|Q9P6J0|YHDC_SCHPO	79.7	9e-15	Uncharacterized transporter C1683.12 OS=Schizosaccharomyces pombe (strain 972 / ATCC 24843) GN=SPBC1683.12 PE=3 SV=1
Unigene0063059	589	0	2.1116	11.0441	Up	2.6331e-23	2.9544e-22	--	--	--	--	sp|Q7SGY6|DHSD_NEUCR	164	5e-40	Succinate dehydrogenase [ubiquinone] cytochrome b small subunit, mitochondrial OS=Neurospora crassa (strain ATCC 24698 / 74-OR23-1A / CBS 708.71 / DSM 1257 / FGSC 987) GN=B18P24.060 PE=3 SV=1
Unigene0069890	531	0	2.3423	11.1937	Up	2.6331e-23	2.9541e-22	--	--	--	--	sp|Q6S6W0|GP2_EHV1V	53.1	1e-06	Glycoprotein gp2 OS=Equine herpesvirus 1 (strain V592) GN=71 PE=3 SV=1
Unigene0071984	739	0	1.683	10.7168	Up	2.6331e-23	2.9539e-22	gi|115440355|ref|NP_001044457.1|	324	1e-87	Os01g0783800 [Oryza sativa Japonica Group]	sp|Q9SXB8|Y1133_ARATH	310	9e-84	G-type lectin S-receptor-like serine/threonine-protein kinase At1g11330 OS=Arabidopsis thaliana GN=At1g11330 PE=1 SV=3
Unigene0075698	719	0	1.7298	10.7564	Up	2.6331e-23	2.9537e-22	--	--	--	--	--	--	--	--
Unigene0076750	377	0	3.299	11.6878	Up	2.6331e-23	2.9534e-22	gi|297812013|ref|XP_002873890.1|	93.6	1e-18	40S ribosomal protein S16 [Arabidopsis lyrata subsp. lyrata]	sp|Q7SFJ9|RS16_NEUCR	94.4	2e-19	40S ribosomal protein S16 OS=Neurospora crassa (strain ATCC 24698 / 74-OR23-1A / CBS 708.71 / DSM 1257 / FGSC 987) GN=rps-16 PE=3 SV=1
Unigene0079706	457	0	2.7215	11.4102	Up	2.6331e-23	2.9532e-22	--	--	--	--	--	--	--	--
Unigene0082552	1075	0	1.157	10.1762	Up	2.6331e-23	2.9529e-22	--	--	--	--	--	--	--	--
Unigene0090827	859	0	1.4479	10.4997	Up	2.6331e-23	2.9527e-22	gi|115484409|ref|NP_001065866.1|	237	2e-61	Os11g0171800 [Oryza sativa Japonica Group]	sp|C0LGP4|Y3475_ARATH	219	2e-56	Probable LRR receptor-like serine/threonine-protein kinase At3g47570 OS=Arabidopsis thaliana GN=At3g47570 PE=1 SV=1
Unigene0091242	2308	0	0.5389	9.0739	Up	2.6331e-23	2.9524e-22	gi|359489443|ref|XP_002274584.2|	526	0	PREDICTED: tubulin-specific chaperone D isoform 1 [Vitis vinifera]	sp|Q5ZI87|TBCD_CHICK	317	2e-115	Tubulin-specific chaperone D OS=Gallus gallus GN=TBCD PE=2 SV=1
Unigene0092255	3638	0	0.3419	8.4174	Up	2.6331e-23	2.9522e-22	gi|400131566|emb|CCH50966.1|	304	1e-80	T4.5 [Malus x robusta]	sp|P10978|POLX_TOBAC	130	7e-29	Retrovirus-related Pol polyprotein from transposon TNT 1-94 OS=Nicotiana tabacum PE=2 SV=1
Unigene0098151	370	0	3.3615	11.7149	Up	2.6331e-23	2.9519e-22	--	--	--	--	--	--	--	--
Unigene0043296	885	0	1.3834	10.434	Up	5.9221e-23	6.5821e-22	--	--	--	--	sp|P98088|MUC5A_HUMAN	43.1	8e-09	Mucin-5AC (Fragments) OS=Homo sapiens GN=MUC5AC PE=1 SV=3
Unigene0044005	933	0	1.3122	10.3578	Up	5.9221e-23	6.5816e-22	gi|224013650|ref|XP_002296489.1|	377	1e-103	precursor of hydrogenase lipoamide dehydrogenase [Thalassiosira pseudonana CCMP1335]	sp|P09624|DLDH_YEAST	403	8e-112	Dihydrolipoyl dehydrogenase, mitochondrial OS=Saccharomyces cerevisiae (strain ATCC 204508 / S288c) GN=LPD1 PE=1 SV=1
Unigene0044748	549	0	2.2301	11.1229	Up	5.9221e-23	6.5811e-22	gi|384253056|gb|EIE26531.1|	208	5e-53	nucleic acid-binding protein [Coccomyxa subellipsoidea C-169]	sp|P55877|IF1A_SCHPO	234	2e-61	Eukaryotic translation initiation factor 1A OS=Schizosaccharomyces pombe (strain 972 / ATCC 24843) GN=tif11 PE=2 SV=2
Unigene0046126	362	0	3.3821	11.7237	Up	5.9221e-23	6.5805e-22	--	--	--	--	sp|P22151|GRG1_NEUCR	85.9	7e-17	Glucose-repressible gene protein OS=Neurospora crassa (strain ATCC 24698 / 74-OR23-1A / CBS 708.71 / DSM 1257 / FGSC 987) GN=grg-1 PE=2 SV=1
Unigene0049038	758	0	1.6152	10.6575	Up	5.9221e-23	6.58e-22	gi|11466583|ref|NP_066473.1|	287	2e-76	NADH dehydrogenase subunit 1 [Rhodomonas salina]	sp|P19041|NU1M_PODAN	380	5e-105	NADH-ubiquinone oxidoreductase chain 1 OS=Podospora anserina (strain S / ATCC MYA-4624 / DSM 980 / FGSC 10383) GN=ND1 PE=3 SV=2
Unigene0051203	305	0	4.0141	11.9709	Up	5.9221e-23	6.5794e-22	--	--	--	--	--	--	--	--
Unigene0053452	713	0	1.7171	10.7458	Up	5.9221e-23	6.5789e-22	--	--	--	--	--	--	--	--
Unigene0055634	437	0	2.8016	11.452	Up	5.9221e-23	6.5783e-22	--	--	--	--	--	--	--	--
Unigene0058824	911	0	1.3439	10.3922	Up	5.9221e-23	6.5778e-22	gi|508727303|gb|EOY19200.1|	137	3e-42	Retrotransposon, unclassified-like protein [Theobroma cacao]	--	--	--	--
Unigene0058853	668	0	1.8328	10.8398	Up	5.9221e-23	6.5772e-22	--	--	--	--	--	--	--	--
Unigene0060839	731	0	1.6748	10.7098	Up	5.9221e-23	6.5767e-22	gi|428180569|gb|EKX49436.1|	179	4e-44	IMPDH, inosine-5'-monophosphate dehydrogenase, eukaryote-type, purine salvage [Guillardia theta CCMP2712]	sp|Q4WHZ9|IMDH_ASPFU	326	1e-88	Inosine-5'-monophosphate dehydrogenase OS=Neosartorya fumigata (strain ATCC MYA-4609 / Af293 / CBS 101355 / FGSC A1100) GN=AFUA_2G03610 PE=3 SV=1
Unigene0064264	791	0	1.5478	10.596	Up	5.9221e-23	6.5762e-22	gi|90265044|emb|CAH67640.1|	91.7	4e-28	H0102C09.1 [Oryza sativa Indica Group]	--	--	--	--
Unigene0068468	849	0	1.4421	10.494	Up	5.9221e-23	6.5756e-22	--	--	--	--	--	--	--	--
Unigene0069068	484	0	2.5296	11.3047	Up	5.9221e-23	6.5751e-22	gi|323453477|gb|EGB09348.1|	51.2	9e-06	hypothetical protein AURANDRAFT_62911 [Aureococcus anophagefferens]	--	--	--	--
Unigene0069209	787	0	1.5557	10.6033	Up	5.9221e-23	6.5745e-22	gi|470101909|ref|XP_004287409.1|	55.1	2e-06	PREDICTED: proline-rich receptor-like protein kinase PERK1-like [Fragaria vesca subsp. vesca]	sp|P98088|MUC5A_HUMAN	51.2	8e-06	Mucin-5AC (Fragments) OS=Homo sapiens GN=MUC5AC PE=1 SV=3
Unigene0070701	497	0	2.4634	11.2664	Up	5.9221e-23	6.574e-22	--	--	--	--	--	--	--	--
Unigene0073527	566	0	2.1631	11.0789	Up	5.9221e-23	6.5734e-22	gi|460399455|ref|XP_004245256.1|	251	7e-66	PREDICTED: aldehyde dehydrogenase family 2 member B4, mitochondrial-like [Solanum lycopersicum]	sp|P42041|ALDH_ALTAL	350	3e-96	Aldehyde dehydrogenase OS=Alternaria alternata GN=ALTA10 PE=1 SV=2
Unigene0073589	739	0	1.6567	10.6941	Up	5.9221e-23	6.5729e-22	--	--	--	--	--	--	--	--
Unigene0077726	415	0	2.9501	11.5265	Up	5.9221e-23	6.5724e-22	gi|460415922|ref|XP_004253302.1|	186	1e-46	PREDICTED: fructose-bisphosphate aldolase-like [Solanum lycopersicum]	sp|Q96UH7|ALF1_PARBA	228	9e-60	Fructose-bisphosphate aldolase 1 OS=Paracoccidioides brasiliensis (strain ATCC MYA-826 / Pb01) GN=FBA1 PE=1 SV=3
Unigene0078603	468	0	2.616	11.3531	Up	5.9221e-23	6.5718e-22	--	--	--	--	--	--	--	--
Unigene0081465	336	0	3.6438	11.8312	Up	5.9221e-23	6.5713e-22	gi|357488225|ref|XP_003614400.1|	88.2	4e-20	Cytochrome P450 likeTBP [Medicago truncatula]	--	--	--	--
Unigene0082834	362	0	3.3821	11.7237	Up	5.9221e-23	6.5707e-22	--	--	--	--	--	--	--	--
Unigene0082875	1767	0	0.6929	9.4365	Up	5.9221e-23	6.5702e-22	gi|452825181|gb|EME32179.1|	402	1e-110	stearoyl-CoA desaturase (delta-9 desaturase) [Galdieria sulphuraria]	sp|Q12618|ACO1_AJECA	745	0	Acyl-CoA desaturase OS=Ajellomyces capsulatus GN=OLE1 PE=3 SV=1
Unigene0085609	634	0	1.9311	10.9152	Up	5.9221e-23	6.5697e-22	gi|449458343|ref|XP_004146907.1|	104	1e-21	PREDICTED: derlin-1.1-like isoform 1 [Cucumis sativus]	sp|Q4G2J5|DER12_MAIZE	90.5	8e-18	Derlin-1.2 OS=Zea mays GN=DER1.2 PE=2 SV=1
Unigene0090120	1009	0	1.2134	10.2448	Up	5.9221e-23	6.5691e-22	gi|2865427|gb|AAC02666.1|	108	2e-33	polyprotein [Arabidopsis thaliana]	--	--	--	--
Unigene0090628	211	0	5.8024	12.5024	Up	5.9221e-23	6.5686e-22	--	--	--	--	--	--	--	--
Unigene0091274	1407	0	0.8702	9.7652	Up	5.9221e-23	6.568e-22	gi|32487407|emb|CAE05741.1|	228	4e-58	OSJNBb0017I01.21 [Oryza sativa Japonica Group]	sp|P73625|MUTS2_SYNY3	75.1	1e-12	MutS2 protein OS=Synechocystis sp. (strain PCC 6803 / Kazusa) GN=mutSB PE=3 SV=1
Unigene0091653	847	0	1.4455	10.4974	Up	5.9221e-23	6.5675e-22	gi|452820129|gb|EME27176.1|	206	4e-52	molecular chaperone HtpG [Galdieria sulphuraria]	sp|P40292|HSP90_ASPFU	294	6e-79	Heat shock protein 90 OS=Neosartorya fumigata (strain ATCC MYA-4609 / Af293 / CBS 101355 / FGSC A1100) GN=hsp90 PE=1 SV=3
Unigene0096335	628	0	1.9495	10.9289	Up	5.9221e-23	6.5669e-22	gi|452820783|gb|EME27821.1|	122	8e-27	calmodulin isoform 1 [Galdieria sulphuraria]	sp|A0JNJ5|MYL1_BOVIN	301	2e-81	Myosin light chain 1/3, skeletal muscle isoform OS=Bos taurus GN=MYL1 PE=2 SV=1
Unigene0097540	527	0	2.3232	11.1819	Up	5.9221e-23	6.5664e-22	gi|527210156|gb|EPS74717.1|	46.2	4e-06	hypothetical protein M569_00042, partial [Genlisea aurea]	--	--	--	--
Unigene0042635	810	0	1.4875	10.5387	Up	1.3319e-22	1.4647e-21	--	--	--	--	--	--	--	--
Unigene0044705	843	0	1.4293	10.4811	Up	1.3319e-22	1.4645e-21	--	--	--	--	--	--	--	--
Unigene0047310	750	0	1.6065	10.6497	Up	1.3319e-22	1.4644e-21	gi|159467539|ref|XP_001691949.1|	178	1e-43	proton/phosphate symporter [Chlamydomonas reinhardtii]	sp|Q9ZWT3|PHT16_ARATH	90.9	8e-18	Probable inorganic phosphate transporter 1-6 OS=Arabidopsis thaliana GN=PHT1-6 PE=2 SV=1
Unigene0051115	727	0	1.6573	10.6946	Up	1.3319e-22	1.4643e-21	gi|74355968|dbj|BAE44362.1|	174	2e-42	alpha-L-arabinofuranosidase [Raphanus sativus]	sp|Q0CB82|BXLB_ASPTN	231	3e-60	Probable exo-1,4-beta-xylosidase bxlB OS=Aspergillus terreus (strain NIH 2624 / FGSC A1156) GN=bxlB PE=3 SV=1
Unigene0056603	772	0	1.5607	10.608	Up	1.3319e-22	1.4642e-21	gi|2388584|gb|AAB71465.1|	57.8	3e-07	EST gb|ATTS1136 comes from this gene [Arabidopsis thaliana]	sp|Q6S6W0|GP2_EHV1V	66.6	2e-10	Glycoprotein gp2 OS=Equine herpesvirus 1 (strain V592) GN=71 PE=3 SV=1
Unigene0061497	796	0	1.5137	10.5639	Up	1.3319e-22	1.4641e-21	gi|115459228|ref|NP_001053214.1|	60.5	4e-08	Os04g0498700 [Oryza sativa Japonica Group]	sp|Q54HX8|CDIP1_DICDI	74.7	7e-13	Cell death-inducing p53-target protein 1 homolog OS=Dictyostelium discoideum GN=litaf PE=3 SV=1
Unigene0062841	785	0	1.5349	10.5839	Up	1.3319e-22	1.4639e-21	gi|449018804|dbj|BAM82206.1|	237	3e-61	probable 1,4-benzoquinone reductase [Cyanidioschyzon merolae strain 10D]	sp|P42058|ALTA7_ALTAL	298	4e-80	Minor allergen Alt a 7 OS=Alternaria alternata GN=ALTA7 PE=1 SV=1
Unigene0064344	823	0	1.464	10.5157	Up	1.3319e-22	1.4638e-21	gi|226897531|gb|ACO90195.1|	82.4	1e-14	superoxide dismutase [Triticum aestivum]	sp|Q80WC1|UBN2_MOUSE	57.4	1e-07	Ubinuclein-2 OS=Mus musculus GN=Ubn2 PE=1 SV=2
Unigene0067283	810	0	1.4875	10.5387	Up	1.3319e-22	1.4637e-21	--	--	--	--	--	--	--	--
Unigene0070617	418	0	2.8825	11.4931	Up	1.3319e-22	1.4636e-21	gi|351727541|ref|NP_001237932.1|	60.8	9e-09	uncharacterized protein LOC100527564 [Glycine max]	--	--	--	--
Unigene0071453	552	0	2.1827	11.0919	Up	1.3319e-22	1.4635e-21	gi|301111394|ref|XP_002904776.1|	210	2e-53	exoglucanase 1 precursor [Phytophthora infestans T30-4]	sp|Q4WM08|CBHB_ASPFU	246	7e-65	Probable 1,4-beta-D-glucan cellobiohydrolase B OS=Neosartorya fumigata (strain ATCC MYA-4609 / Af293 / CBS 101355 / FGSC A1100) GN=cbhB PE=2 SV=1
Unigene0072554	1713	0	0.7034	9.4582	Up	1.3319e-22	1.4633e-21	gi|470117601|ref|XP_004294942.1|	306	1e-81	PREDICTED: TATA-box-binding protein-like [Fragaria vesca subsp. vesca]	sp|Q12731|TBP_EMENI	384	9e-106	TATA-box-binding protein OS=Emericella nidulans (strain FGSC A4 / ATCC 38163 / CBS 112.46 / NRRL 194 / M139) GN=tbpA PE=2 SV=1
Unigene0073110	613	0	1.9655	10.9407	Up	1.3319e-22	1.4632e-21	gi|127058161|dbj|BAF48663.1|	65.9	6e-10	leucine-rich repeat/extensin [Nicotiana plumbaginifolia]	sp|Q9LUI1|LRX6_ARATH	62	3e-09	Leucine-rich repeat extensin-like protein 6 OS=Arabidopsis thaliana GN=LRX6 PE=2 SV=1
Unigene0073769	445	0	2.7076	11.4028	Up	1.3319e-22	1.4631e-21	--	--	--	--	--	--	--	--
Unigene0074807	418	0	2.8825	11.4931	Up	1.3319e-22	1.463e-21	--	--	--	--	--	--	--	--
Unigene0079850	319	0	3.777	11.883	Up	1.3319e-22	1.4629e-21	--	--	--	--	--	--	--	--
Unigene0083691	1094	0	1.1013	10.105	Up	1.3319e-22	1.4627e-21	gi|359477085|ref|XP_002272551.2|	519	1e-146	PREDICTED: phosphatidylinositide phosphatase SAC1-like [Vitis vinifera]	sp|Q7X911|SAC6_ARATH	507	5e-143	Phosphoinositide phosphatase SAC6 OS=Arabidopsis thaliana GN=SAC6 PE=2 SV=1
Unigene0098163	502	0	2.4001	11.2289	Up	1.3319e-22	1.4626e-21	gi|358346026|ref|XP_003637074.1|	57.4	2e-14	Cell wall-associated hydrolase, partial [Medicago truncatula]	--	--	--	--
Unigene0099642	888	0	1.3568	10.406	Up	1.3319e-22	1.4625e-21	gi|449016001|dbj|BAM79403.1|	64.3	4e-09	similar to hedgehog protein [Cyanidioschyzon merolae strain 10D]	sp|Q01033|VG48_SHV21	65.9	4e-10	Uncharacterized gene 48 protein OS=Saimiriine herpesvirus 2 (strain 11) GN=48 PE=3 SV=1
Unigene0157928	2005	0	0.6009	9.231	Up	1.3319e-22	1.4624e-21	gi|357163211|ref|XP_003579659.1|	682	0	PREDICTED: alpha-amylase-like [Brachypodium distachyon]	sp|Q8LFG1|AMY2_ARATH	655	0	Probable alpha-amylase 2 OS=Arabidopsis thaliana GN=AMY2 PE=2 SV=1
Unigene0050388	917	0	1.2927	10.3362	Up	2.9956e-22	3.2582e-21	gi|310753565|gb|ADP20179.1|	345	7e-94	gag-pol polyprotein [Silene latifolia]	sp|Q7LHG5|YI31B_YEAST	206	2e-52	Transposon Ty3-I Gag-Pol polyprotein OS=Saccharomyces cerevisiae (strain ATCC 204508 / S288c) GN=TY3B-I PE=3 SV=2
Unigene0056868	830	0	1.4282	10.48	Up	2.9956e-22	3.2579e-21	gi|397625975|gb|EJK67985.1|	62	2e-08	hypothetical protein THAOC_10892 [Thalassiosira oceanica]	sp|Q95215|BGH3_RABIT	51.6	7e-06	Transforming growth factor-beta-induced protein ig-h3 OS=Oryctolagus cuniculus GN=TGFBI PE=2 SV=2
Unigene0058041	530	0	2.2367	11.1272	Up	2.9956e-22	3.2577e-21	--	--	--	--	sp|C6Y4A9|YAEQ_SCHPO	53.9	6e-07	Uncharacterized protein C23D3.17 OS=Schizosaccharomyces pombe (strain 972 / ATCC 24843) GN=SPAC23D3.17 PE=2 SV=2
Unigene0058673	647	0	1.8322	10.8394	Up	2.9956e-22	3.2574e-21	gi|449468119|ref|XP_004151769.1|	118	1e-25	PREDICTED: zinc-type alcohol dehydrogenase-like protein C1773.06c-like [Cucumis sativus]	sp|O94564|YGD6_SCHPO	164	6e-40	Zinc-type alcohol dehydrogenase-like protein C1773.06c OS=Schizosaccharomyces pombe (strain 972 / ATCC 24843) GN=SPBC1773.06c PE=3 SV=1
Unigene0061179	499	0	2.3756	11.2141	Up	2.9956e-22	3.2571e-21	gi|507113882|emb|CDF37480.1|	83.2	2e-15	Calmodulin [Chondrus crispus]	sp|P19626|MLR2_CAEEL	261	1e-69	Myosin regulatory light chain 2 OS=Caenorhabditis elegans GN=mlc-2 PE=1 SV=1
Unigene0061555	754	0	1.5722	10.6186	Up	2.9956e-22	3.2569e-21	gi|255069881|ref|XP_002507022.1|	384	1e-106	succinate-coa ligase [Micromonas sp. RCC299]	sp|Q9P727|SUCA_NEUCR	455	1e-127	Probable succinyl-CoA ligase [ADP-forming] subunit alpha, mitochondrial OS=Neurospora crassa (strain ATCC 24698 / 74-OR23-1A / CBS 708.71 / DSM 1257 / FGSC 987) GN=8D4.130 PE=3 SV=1
Unigene0061924	703	0	1.6863	10.7196	Up	2.9956e-22	3.2566e-21	gi|301120111|ref|XP_002907783.1|	141	2e-32	ketol-acid reductoisomerase [Phytophthora infestans T30-4]	sp|P38674|ILV5_NEUCR	411	3e-114	Ketol-acid reductoisomerase, mitochondrial OS=Neurospora crassa (strain ATCC 24698 / 74-OR23-1A / CBS 708.71 / DSM 1257 / FGSC 987) GN=ilv-2 PE=3 SV=2
Unigene0065493	794	0	1.493	10.544	Up	2.9956e-22	3.2563e-21	--	--	--	--	sp|Q02817|MUC2_HUMAN	52.4	4e-06	Mucin-2 OS=Homo sapiens GN=MUC2 PE=1 SV=2
Unigene0068570	731	0	1.6217	10.6633	Up	2.9956e-22	3.2561e-21	gi|58613585|gb|AAW79379.1|	258	1e-67	probable fumerate reductase [Heterocapsa triquetra]	sp|P21375|OSM1_YEAST	152	3e-36	Osmotic growth protein 1 OS=Saccharomyces cerevisiae (strain ATCC 204508 / S288c) GN=OSM1 PE=1 SV=3
Unigene0068595	616	0	1.9244	10.9102	Up	2.9956e-22	3.2558e-21	--	--	--	--	--	--	--	--
Unigene0071333	212	0	5.5917	12.4491	Up	2.9956e-22	3.2556e-21	gi|356545620|ref|XP_003541235.1|	52	4e-06	PREDICTED: protein TAR1-like [Glycine max]	sp|Q8TGM6|TAR1_YEAST	63.9	3e-10	Protein TAR1 OS=Saccharomyces cerevisiae (strain ATCC 204508 / S288c) GN=TAR1 PE=2 SV=1
Unigene0071421	747	0	1.5869	10.632	Up	2.9956e-22	3.2553e-21	gi|9758853|dbj|BAB09379.1|	135	7e-31	non-LTR retroelement reverse transcriptase-like protein [Arabidopsis thaliana]	sp|P14381|YTX2_XENLA	87	1e-16	Transposon TX1 uncharacterized 149 kDa protein OS=Xenopus laevis PE=4 SV=1
Unigene0071929	403	0	2.9415	11.5223	Up	2.9956e-22	3.255e-21	gi|357114121|ref|XP_003558849.1|	188	3e-47	PREDICTED: 60S ribosomal protein L23-like [Brachypodium distachyon]	sp|P0CX42|RL23B_YEAST	194	1e-49	60S ribosomal protein L23-B OS=Saccharomyces cerevisiae (strain ATCC 204508 / S288c) GN=RPL23B PE=1 SV=1
Unigene0073304	441	0	2.6881	11.3924	Up	2.9956e-22	3.2548e-21	gi|428180985|gb|EKX49850.1|	65.5	4e-10	large subunit ribosomal protein L27e, cytoplasmic [Guillardia theta CCMP2712]	sp|O14388|RL27A_SCHPO	90.9	3e-18	60S ribosomal protein L27-A OS=Schizosaccharomyces pombe (strain 972 / ATCC 24843) GN=rpl27a PE=2 SV=2
Unigene0075307	926	0	1.2802	10.3222	Up	2.9956e-22	3.2545e-21	gi|6017938|gb|AAF01694.1|AF181456_1	103	4e-21	dehydrin [Hordeum vulgare subsp. vulgare]	sp|O53553|PG54_MYCTU	94.7	8e-19	Uncharacterized PE-PGRS family protein PE_PGRS54 OS=Mycobacterium tuberculosis GN=PE_PGRS54 PE=3 SV=1
Unigene0076879	696	0	1.7032	10.734	Up	2.9956e-22	3.2542e-21	--	--	--	--	--	--	--	--
Unigene0096695	497	0	2.3852	11.2199	Up	2.9956e-22	3.254e-21	--	--	--	--	--	--	--	--
Unigene0098683	316	0	3.7514	11.8732	Up	2.9956e-22	3.2537e-21	--	--	--	--	--	--	--	--
Unigene0043972	958	0	1.2171	10.2492	Up	6.7375e-22	7.25e-21	gi|508779273|gb|EOY26529.1|	68.9	2e-10	Ribonuclease H-like protein [Theobroma cacao]	--	--	--	--
Unigene0044411	461	0	2.5293	11.3045	Up	6.7375e-22	7.2495e-21	--	--	--	--	--	--	--	--
Unigene0044483	591	0	1.9729	10.9461	Up	6.7375e-22	7.2489e-21	--	--	--	--	--	--	--	--
Unigene0044758	603	0	1.9337	10.9171	Up	6.7375e-22	7.2483e-21	--	--	--	--	--	--	--	--
Unigene0047331	915	0	1.2743	10.3155	Up	6.7375e-22	7.2477e-21	gi|449019143|dbj|BAM82545.1|	97.1	5e-19	similar to surfeit locus protein 4 [Cyanidioschyzon merolae strain 10D]	sp|O74559|SURF4_SCHPO	257	7e-68	Surfeit locus protein 4 homolog OS=Schizosaccharomyces pombe (strain 972 / ATCC 24843) GN=SPCC970.06 PE=3 SV=1
Unigene0054174	1103	0	1.0571	10.0459	Up	6.7375e-22	7.2471e-21	--	--	--	--	--	--	--	--
Unigene0055985	735	0	1.5864	10.6315	Up	6.7375e-22	7.2466e-21	gi|449016308|dbj|BAM79710.1|	69.3	8e-11	similar to hedgehog protein [Cyanidioschyzon merolae strain 10D]	sp|Q4WBU0|EGLD_ASPFU	169	2e-41	Probable endo-beta-1,4-glucanase D OS=Neosartorya fumigata (strain ATCC MYA-4609 / Af293 / CBS 101355 / FGSC A1100) GN=eglD PE=3 SV=1
Unigene0056920	522	0	2.2337	11.1252	Up	6.7375e-22	7.246e-21	--	--	--	--	--	--	--	--
Unigene0057518	836	0	1.3947	10.4457	Up	6.7375e-22	7.2454e-21	--	--	--	--	--	--	--	--
Unigene0059046	974	0	1.1971	10.2253	Up	6.7375e-22	7.2448e-21	gi|301117848|ref|XP_002906652.1|	54.3	4e-06	protein transporter Sec31A, putative [Phytophthora infestans T30-4]	--	--	--	--
Unigene0061038	736	0	1.5842	10.6295	Up	6.7375e-22	7.2442e-21	gi|502145928|ref|XP_004506242.1|	53.1	6e-06	PREDICTED: phosphatidylglycerol/phosphatidylinositol transfer protein-like [Cicer arietinum]	sp|Q4X136|NPC2_ASPFU	170	8e-42	Phosphatidylglycerol/phosphatidylinositol transfer protein OS=Neosartorya fumigata (strain ATCC MYA-4609 / Af293 / CBS 101355 / FGSC A1100) GN=npc2 PE=3 SV=2
Unigene0061380	841	0	1.3865	10.4372	Up	6.7375e-22	7.2437e-21	--	--	--	--	--	--	--	--
Unigene0061572	722	0	1.615	10.6573	Up	6.7375e-22	7.2431e-21	gi|422294939|gb|EKU22239.1|	301	1e-80	acyl-CoA synthetase [Nannochloropsis gaditana CCMP526]	sp|P36333|ACSA_PENCH	441	3e-123	Acetyl-coenzyme A synthetase OS=Penicillium chrysogenum GN=facA PE=3 SV=1
Unigene0061972	544	0	2.1434	11.0657	Up	6.7375e-22	7.2425e-21	gi|301120388|ref|XP_002907921.1|	251	6e-66	polyadenylate-binding protein 1-B [Phytophthora infestans T30-4]	sp|P21187|PABP_DROME	287	2e-77	Polyadenylate-binding protein OS=Drosophila melanogaster GN=pAbp PE=1 SV=3
Unigene0062782	605	0	1.9273	10.9124	Up	6.7375e-22	7.2419e-21	--	--	--	--	--	--	--	--
Unigene0063015	799	0	1.4593	10.5111	Up	6.7375e-22	7.2413e-21	gi|323454798|gb|EGB10667.1|	140	4e-32	hypothetical protein AURANDRAFT_36504, partial [Aureococcus anophagefferens]	--	--	--	--
Unigene0064568	401	0	2.9077	11.5057	Up	6.7375e-22	7.2408e-21	--	--	--	--	--	--	--	--
Unigene0069003	618	0	1.8867	10.8816	Up	6.7375e-22	7.2402e-21	gi|326487908|dbj|BAJ89793.1|	76.3	5e-13	predicted protein [Hordeum vulgare subsp. vulgare]	sp|Q9Y7Z5|TTS1_SCHPO	99	2e-20	Tetra-spanning protein 1 OS=Schizosaccharomyces pombe (strain 972 / ATCC 24843) GN=tts1 PE=1 SV=1
Unigene0069856	877	0	1.3295	10.3767	Up	6.7375e-22	7.2396e-21	gi|356575164|ref|XP_003555712.1|	295	1e-78	PREDICTED: 3-ketoacyl-CoA thiolase 2, peroxisomal-like [Glycine max]	sp|Q05493|THIK_YARLI	335	3e-91	3-ketoacyl-CoA thiolase, peroxisomal OS=Yarrowia lipolytica (strain CLIB 122 / E 150) GN=POT1 PE=3 SV=1
Unigene0072426	608	0	1.9178	10.9052	Up	6.7375e-22	7.239e-21	gi|212274995|ref|NP_001130665.1|	85.5	8e-16	uncharacterized protein LOC100191768 precursor [Zea mays]	sp|Q00023|CEL1_AGABI	93.6	9e-19	Cellulose-growth-specific protein OS=Agaricus bisporus GN=cel1 PE=3 SV=1
Unigene0072751	537	0	2.1713	11.0843	Up	6.7375e-22	7.2385e-21	gi|219113013|ref|XP_002186090.1|	180	2e-44	catalase-peroxidase [Phaeodactylum tricornutum CCAP 1055/1]	sp|Q2H7U1|KATG_CHAGB	270	3e-72	Catalase-peroxidase OS=Chaetomium globosum (strain ATCC 6205 / CBS 148.51 / DSM 1962 / NBRC 6347 / NRRL 1970) GN=katG PE=3 SV=1
Unigene0073820	890	0	1.3101	10.3555	Up	6.7375e-22	7.2379e-21	gi|297609769|ref|NP_001063604.2|	398	1e-110	Os09g0505700 [Oryza sativa Japonica Group]	sp|Q9SE42|RPE1_ORYSJ	398	2e-110	Ribulose-phosphate 3-epimerase, cytoplasmic isoform OS=Oryza sativa subsp. japonica GN=Os09g0505700 PE=1 SV=1
Unigene0074409	800	0	1.4575	10.5093	Up	6.7375e-22	7.2373e-21	gi|475587998|gb|EMT20724.1|	59.7	8e-08	Blue copper protein [Aegilops tauschii]	--	--	--	--
Unigene0076458	222	0	5.2523	12.3587	Up	6.7375e-22	7.2367e-21	--	--	--	--	--	--	--	--
Unigene0078143	592	0	1.9696	10.9437	Up	6.7375e-22	7.2361e-21	gi|507110350|emb|CDF34118.1|	210	1e-53	inorganic pyrophosphatase fused with fructose-1, 6-bisphosphatase [Chondrus crispus]	sp|Q6MVH7|IPYR_NEUCR	347	3e-95	Inorganic pyrophosphatase OS=Neurospora crassa (strain ATCC 24698 / 74-OR23-1A / CBS 708.71 / DSM 1257 / FGSC 987) GN=ipp-1 PE=3 SV=1
Unigene0082425	416	0	2.8029	11.4527	Up	6.7375e-22	7.2356e-21	gi|356525661|ref|XP_003531442.1|	161	5e-39	PREDICTED: ADP,ATP carrier protein 1, mitochondrial-like [Glycine max]	sp|P02723|ADT_NEUCR	181	1e-45	ADP,ATP carrier protein OS=Neurospora crassa (strain ATCC 24698 / 74-OR23-1A / CBS 708.71 / DSM 1257 / FGSC 987) GN=acp PE=3 SV=1
Unigene0096317	436	0	2.6743	11.3849	Up	6.7375e-22	7.235e-21	gi|452823730|gb|EME30738.1|	53.1	2e-06	acyl-CoA-binding protein [Galdieria sulphuraria]	sp|P07108|ACBP_HUMAN	65.5	1e-10	Acyl-CoA-binding protein OS=Homo sapiens GN=DBI PE=1 SV=2
Unigene0098067	562	0	2.0747	11.0187	Up	6.7375e-22	7.2344e-21	gi|225440175|ref|XP_002283436.1|	231	9e-60	PREDICTED: protein kinase and PP2C-like domain-containing protein isoform 1 [Vitis vinifera]	sp|Q940A2|P2C31_ARATH	220	4e-57	Protein kinase and PP2C-like domain-containing protein OS=Arabidopsis thaliana GN=At2g40860/At2g40870 PE=2 SV=1
Unigene0042117	474	0	2.4189	11.2401	Up	1.5153e-21	1.6131e-20	--	--	--	--	--	--	--	--
Unigene0046400	799	0	1.435	10.4868	Up	1.5153e-21	1.6129e-20	--	--	--	--	sp|O94447|SLM1_SCHPO	98.2	6e-20	Cytoskeletal signaling protein slm1 OS=Schizosaccharomyces pombe (strain 972 / ATCC 24843) GN=slm1 PE=1 SV=1
Unigene0047781	629	0	1.8228	10.8319	Up	1.5153e-21	1.6128e-20	gi|530876|gb|AAB53953.1|	55.8	7e-07	amino acid feature: rod protein domain, aa 266 .. 468; amino acid feature: globular protein domain, aa 32 .. 265 [Chlamydomonas reinhardtii]	sp|O10341|Y091_NPVOP	53.5	1e-06	Uncharacterized 29.3 kDa protein OS=Orgyia pseudotsugata multicapsid polyhedrosis virus GN=ORF92 PE=4 SV=1
Unigene0048380	909	0	1.2614	10.3008	Up	1.5153e-21	1.6127e-20	--	--	--	--	--	--	--	--
Unigene0048390	789	0	1.4532	10.505	Up	1.5153e-21	1.6125e-20	gi|357448011|ref|XP_003594281.1|	62	1e-08	Proline-rich protein [Medicago truncatula]	sp|Q02817|MUC2_HUMAN	62.4	4e-09	Mucin-2 OS=Homo sapiens GN=MUC2 PE=1 SV=2
Unigene0050632	645	0	1.7776	10.7957	Up	1.5153e-21	1.6124e-20	gi|449476561|ref|XP_004154771.1|	118	3e-42	PREDICTED: kanadaptin-like [Cucumis sativus]	sp|Q7LHG5|YI31B_YEAST	59.3	2e-08	Transposon Ty3-I Gag-Pol polyprotein OS=Saccharomyces cerevisiae (strain ATCC 204508 / S288c) GN=TY3B-I PE=3 SV=2
Unigene0057195	416	0	2.7562	11.4285	Up	1.5153e-21	1.6123e-20	gi|298708778|emb|CBJ30739.1|	66.2	2e-10	EsV-1-166 [Ectocarpus siliculosus]	sp|Q03353|PER_DROMA	60.5	3e-09	Period circadian protein (Fragments) OS=Drosophila mauritiana GN=per PE=3 SV=2
Unigene0057345	468	0	2.4499	11.2585	Up	1.5153e-21	1.6122e-20	--	--	--	--	--	--	--	--
Unigene0060711	308	0	3.7226	11.8621	Up	1.5153e-21	1.612e-20	--	--	--	--	--	--	--	--
Unigene0060867	558	0	2.0548	11.0048	Up	1.5153e-21	1.6119e-20	gi|514746711|ref|XP_004961182.1|	187	1e-46	PREDICTED: iron-sulfur cluster assembly protein 1-like [Setaria italica]	sp|Q6CFQ0|ISU1_YARLI	214	3e-55	Iron sulfur cluster assembly protein 1, mitochondrial OS=Yarrowia lipolytica (strain CLIB 122 / E 150) GN=ISU1 PE=3 SV=1
Unigene0062015	846	0	1.3553	10.4044	Up	1.5153e-21	1.6118e-20	gi|449016135|dbj|BAM79537.1|	77.4	4e-13	similar to hedgehog protein [Cyanidioschyzon merolae strain 10D]	sp|Q54LY1|Y6311_DICDI	75.9	3e-13	G8 domain-containing protein DDB_G0286311 OS=Dictyostelium discoideum GN=DDB_G0286311 PE=3 SV=1
Unigene0062622	507	0	2.2615	11.1431	Up	1.5153e-21	1.6117e-20	--	--	--	--	sp|Q12349|ATP14_YEAST	62.8	1e-09	ATP synthase subunit H, mitochondrial OS=Saccharomyces cerevisiae (strain ATCC 204508 / S288c) GN=ATP14 PE=1 SV=1
Unigene0062901	842	0	1.3617	10.4112	Up	1.5153e-21	1.6115e-20	gi|508774522|gb|EOY21778.1|	136	5e-31	Galactose mutarotase-like superfamily protein [Theobroma cacao]	sp|Q9GKX6|GALM_PIG	122	4e-27	Aldose 1-epimerase OS=Sus scrofa GN=GALM PE=2 SV=1
Unigene0063638	469	0	2.4447	11.2554	Up	1.5153e-21	1.6114e-20	gi|485629390|gb|EOD24761.1|	87.4	1e-16	Sodium/nucleoside cotransporter [Emiliania huxleyi CCMP1516]	sp|Q9HAS3|S28A3_HUMAN	82.4	1e-15	Solute carrier family 28 member 3 OS=Homo sapiens GN=SLC28A3 PE=1 SV=1
Unigene0070495	767	0	1.4949	10.5458	Up	1.5153e-21	1.6113e-20	--	--	--	--	--	--	--	--
Unigene0071013	826	0	1.3881	10.4389	Up	1.5153e-21	1.6111e-20	--	--	--	--	--	--	--	--
Unigene0071327	687	0	1.669	10.7048	Up	1.5153e-21	1.611e-20	gi|301113692|ref|XP_002998616.1|	263	3e-69	calmodulin [Phytophthora infestans T30-4]	sp|P61859|CALM_NEUCR	296	1e-79	Calmodulin OS=Neurospora crassa (strain ATCC 24698 / 74-OR23-1A / CBS 708.71 / DSM 1257 / FGSC 987) GN=cmd-1 PE=1 SV=2
Unigene0073437	770	0	1.4891	10.5402	Up	1.5153e-21	1.6109e-20	gi|356520519|ref|XP_003528909.1|	60.1	5e-08	PREDICTED: proline-rich receptor-like protein kinase PERK15-like isoform 2 [Glycine max]	sp|Q8BTI8|SRRM2_MOUSE	62.4	3e-09	Serine/arginine repetitive matrix protein 2 OS=Mus musculus GN=Srrm2 PE=1 SV=3
Unigene0073486	793	0	1.4459	10.4978	Up	1.5153e-21	1.6108e-20	gi|212274995|ref|NP_001130665.1|	127	4e-28	uncharacterized protein LOC100191768 precursor [Zea mays]	sp|G2Q9T3|CEL61_THIHA	126	2e-28	Polysaccharide monooxygenase Cel61a OS=Thielavia heterothallica (strain ATCC 42464 / BCRC 31852 / DSM 1799) GN=Cel61a PE=1 SV=1
Unigene0073801	756	0	1.5166	10.5666	Up	1.5153e-21	1.6106e-20	gi|108706695|gb|ABF94490.1|	55.8	1e-06	expressed protein [Oryza sativa Japonica Group]	sp|O94321|MPR1_SCHPO	117	1e-25	Multistep phosphorelay regulator 1 OS=Schizosaccharomyces pombe (strain 972 / ATCC 24843) GN=mpr1 PE=1 SV=1
Unigene0074047	484	0	2.3689	11.21	Up	1.5153e-21	1.6105e-20	gi|357448019|ref|XP_003594285.1|	72	5e-12	14 kDa proline-rich protein DC2.15 [Medicago truncatula]	sp|P22943|HSP12_YEAST	75.5	1e-13	12 kDa heat shock protein OS=Saccharomyces cerevisiae (strain ATCC 204508 / S288c) GN=HSP12 PE=1 SV=1
Unigene0075440	514	0	2.2307	11.1233	Up	1.5153e-21	1.6104e-20	gi|356502698|ref|XP_003520154.1|	67	2e-10	PREDICTED: proline-rich receptor-like protein kinase PERK10-like [Glycine max]	sp|A1C4B8|PLYE_ASPCL	103	8e-22	Probable pectate lyase E OS=Aspergillus clavatus (strain ATCC 1007 / CBS 513.65 / DSM 816 / NCTC 3887 / NRRL 1) GN=plyE PE=3 SV=1
Unigene0078183	364	0	3.1499	11.6211	Up	1.5153e-21	1.6103e-20	--	--	--	--	--	--	--	--
Unigene0080346	590	0	1.9433	10.9243	Up	1.5153e-21	1.6101e-20	--	--	--	--	--	--	--	--
Unigene0081523	551	0	2.0809	11.023	Up	1.5153e-21	1.61e-20	gi|145408590|ref|YP_001152214.1|	57.8	6e-08	ORF124 [Pinus koraiensis]	--	--	--	--
Unigene0083789	454	0	2.5255	11.3024	Up	1.5153e-21	1.6099e-20	--	--	--	--	--	--	--	--
Unigene0092443	259	0	4.4269	12.1121	Up	1.5153e-21	1.6097e-20	--	--	--	--	--	--	--	--
Unigene0096127	380	0	3.0173	11.559	Up	1.5153e-21	1.6096e-20	gi|195608816|gb|ACG26238.1|	61.6	5e-09	hypothetical protein [Zea mays]	sp|O13931|ATP18_SCHPO	52.4	9e-07	ATP synthase subunit J, mitochondrial OS=Schizosaccharomyces pombe (strain 972 / ATCC 24843) GN=atp18 PE=4 SV=1
Unigene0097541	979	0	1.1712	10.1938	Up	1.5153e-21	1.6095e-20	gi|508709261|gb|EOY01158.1|	345	1e-93	DNA/RNA polymerases superfamily protein [Theobroma cacao]	sp|Q7LHG5|YI31B_YEAST	167	1e-40	Transposon Ty3-I Gag-Pol polyprotein OS=Saccharomyces cerevisiae (strain ATCC 204508 / S288c) GN=TY3B-I PE=3 SV=2
Unigene0115711	1673	0	0.6853	9.4206	Up	1.5153e-21	1.6094e-20	gi|514814783|ref|XP_004982161.1|	240	7e-62	PREDICTED: protein saal1-like [Setaria italica]	--	--	--	--
Unigene0042554	795	0	1.4178	10.4694	Up	3.4081e-21	3.5834e-20	--	--	--	--	--	--	--	--
Unigene0042952	628	0	1.7948	10.8096	Up	3.4081e-21	3.5831e-20	--	--	--	--	--	--	--	--
Unigene0045383	945	0	1.1927	10.22	Up	3.4081e-21	3.5828e-20	gi|502163490|ref|XP_004512856.1|	84.3	4e-15	PREDICTED: leucine-rich repeat extensin-like protein 3-like [Cicer arietinum]	sp|Q09766|YA7D_SCHPO	123	2e-27	Uncharacterized membrane protein C24H6.13 OS=Schizosaccharomyces pombe (strain 972 / ATCC 24843) GN=SPAC24H6.13 PE=1 SV=1
Unigene0047163	750	0	1.5029	10.5535	Up	3.4081e-21	3.5826e-20	--	--	--	--	--	--	--	--
Unigene0051097	823	0	1.3695	10.4194	Up	3.4081e-21	3.5823e-20	gi|449463038|ref|XP_004149241.1|	171	2e-41	PREDICTED: mitochondrial substrate carrier family protein Q-like [Cucumis sativus]	sp|Q00319|PM47B_CANBO	210	1e-53	Peroxisomal membrane protein PMP47B OS=Candida boidinii GN=PMP47B PE=2 SV=1
Unigene0056525	622	0	1.8121	10.8234	Up	3.4081e-21	3.582e-20	--	--	--	--	--	--	--	--
Unigene0058157	742	0	1.5191	10.569	Up	3.4081e-21	3.5817e-20	gi|168064775|ref|XP_001784334.1|	120	4e-26	hexokinase protein HXK3 [Physcomitrella patens subsp. patens]	sp|Q92407|HXKG_ASPNG	240	9e-63	Glucokinase OS=Aspergillus niger GN=glkA PE=1 SV=1
Unigene0060089	744	0	1.515	10.5651	Up	3.4081e-21	3.5814e-20	gi|357153021|ref|XP_003576313.1|	53.5	5e-06	PREDICTED: LOW QUALITY PROTEIN: pumilio homolog 23-like [Brachypodium distachyon]	sp|Q0U154|NOP9_PHANO	218	5e-56	Nucleolar protein 9 OS=Phaeosphaeria nodorum (strain SN15 / ATCC MYA-4574 / FGSC 10173) GN=NOP9 PE=3 SV=1
Unigene0067778	727	0	1.5504	10.5984	Up	3.4081e-21	3.5812e-20	--	--	--	--	--	--	--	--
Unigene0070991	476	0	2.3679	11.2094	Up	3.4081e-21	3.5809e-20	--	--	--	--	--	--	--	--
Unigene0072507	803	0	1.4037	10.455	Up	3.4081e-21	3.5806e-20	gi|348665872|gb|EGZ05700.1|	79.3	9e-14	hypothetical protein PHYSODRAFT_341906 [Phytophthora sojae]	--	--	--	--
Unigene0074688	453	0	2.4882	11.2809	Up	3.4081e-21	3.5803e-20	--	--	--	--	--	--	--	--
Unigene0077596	1212	0	0.93	9.8611	Up	3.4081e-21	3.5801e-20	--	--	--	--	--	--	--	--
Unigene0079440	1363	0	0.827	9.6917	Up	3.4081e-21	3.5798e-20	gi|508787021|gb|EOY34277.1|	526	1e-148	Glyceraldehyde-3-phosphate dehydrogenase-like family protein [Theobroma cacao]	sp|P27725|AK1H_SERMA	205	7e-52	Bifunctional aspartokinase/homoserine dehydrogenase 1 OS=Serratia marcescens GN=thrA PE=3 SV=1
Unigene0081032	359	0	3.1397	11.6164	Up	3.4081e-21	3.5795e-20	--	--	--	--	sp|Q00369|MT2_COLGL	66.2	6e-11	Metallothionein-like protein CAP5 OS=Colletotrichum gloeosporioides GN=CAP5 PE=2 SV=1
Unigene0084614	926	0	1.2172	10.2494	Up	3.4081e-21	3.5792e-20	gi|186532573|ref|NP_001119460.1|	102	2e-20	smr (Small MutS Related) domain-containing protein [Arabidopsis thaliana]	--	--	--	--
Unigene0084771	508	0	2.2188	11.1156	Up	3.4081e-21	3.5789e-20	gi|38325813|gb|AAR17079.1|	306	1e-82	heat shock protein 70-2 [Nicotiana tabacum]	sp|Q00043|HSP70_AJECA	315	1e-85	Heat shock 70 kDa protein OS=Ajellomyces capsulatus GN=HSP70 PE=3 SV=1
Unigene0087071	1564	0	0.7207	9.4933	Up	3.4081e-21	3.5787e-20	gi|225448900|ref|XP_002264719.1|	489	1e-136	PREDICTED: acyl-CoA-binding domain-containing protein 4 [Vitis vinifera]	sp|Q8RWD9|ACBP5_ARATH	387	1e-106	Acyl-CoA-binding domain-containing protein 5 OS=Arabidopsis thaliana GN=ACBP5 PE=1 SV=1
Unigene0088111	674	0	1.6723	10.7076	Up	3.4081e-21	3.5784e-20	--	--	--	--	--	--	--	--
Unigene0099091	945	0	1.1927	10.22	Up	3.4081e-21	3.5781e-20	gi|413916476|gb|AFW56408.1|	323	5e-87	prolyl endopeptidase [Zea mays]	sp|O70196|PPCE_RAT	245	4e-64	Prolyl endopeptidase OS=Rattus norvegicus GN=Prep PE=1 SV=1
Unigene0041793	651	0	1.7015	10.7326	Up	7.6652e-21	7.9783e-20	gi|530743200|gb|EQC41442.1|	154	2e-36	malate dehydrogenase (oxaloacetate-decarboxylating)(NADP+) [Saprolegnia diclina VS20]	sp|Q99KE1|MAOM_MOUSE	153	8e-37	NAD-dependent malic enzyme, mitochondrial OS=Mus musculus GN=Me2 PE=2 SV=1
Unigene0050453	924	0	1.1988	10.2274	Up	7.6652e-21	7.9777e-20	gi|384248720|gb|EIE22203.1|	87	6e-16	ketoacyl-synt-domain-containing protein [Coccomyxa subellipsoidea C-169]	sp|O07798|PHAS_MYCTU	120	1e-26	Phthioceranic/hydroxyphthioceranic acid synthase OS=Mycobacterium tuberculosis GN=pks2 PE=1 SV=1
Unigene0051370	659	0	1.6809	10.715	Up	7.6652e-21	7.9771e-20	gi|30687350|ref|NP_568375.2|	95.9	7e-19	Elongation factor 1-beta 2 [Arabidopsis thaliana]	sp|Q9U2H9|EF1B2_CAEEL	192	2e-48	Probable elongation factor 1-beta/1-delta 2 OS=Caenorhabditis elegans GN=Y41E3.10 PE=1 SV=4
Unigene0054732	451	0	2.4561	11.2622	Up	7.6652e-21	7.9765e-20	--	--	--	--	--	--	--	--
Unigene0056870	663	0	1.6707	10.7062	Up	7.6652e-21	7.9759e-20	--	--	--	--	--	--	--	--
Unigene0059967	429	0	2.5821	11.3343	Up	7.6652e-21	7.9753e-20	gi|356553773|ref|XP_003545227.1|	50.8	9e-06	PREDICTED: RING-H2 finger protein ATL66-like [Glycine max]	sp|Q7KF89|RL41_SPOFR	52	1e-06	60S ribosomal protein L41 OS=Spodoptera frugiperda GN=RpL41 PE=3 SV=1
Unigene0061696	889	0	1.246	10.2831	Up	7.6652e-21	7.9746e-20	gi|30685319|ref|NP_188574.2|	53.5	6e-06	late embryogenesis abundant protein-like protein [Arabidopsis thaliana]	sp|P13983|EXTN_TOBAC	52	6e-06	Extensin OS=Nicotiana tabacum GN=HRGPNT3 PE=2 SV=1
Unigene0062108	580	0	1.9098	10.8992	Up	7.6652e-21	7.974e-20	gi|58613465|gb|AAW79319.1|	149	3e-35	malate dehydrogenase, partial [Isochrysis galbana]	sp|P83778|MDHC_CANAL	158	2e-38	Malate dehydrogenase, cytoplasmic OS=Candida albicans (strain SC5314 / ATCC MYA-2876) GN=MDH1 PE=1 SV=2
Unigene0062179	622	0	1.7809	10.7984	Up	7.6652e-21	7.9734e-20	gi|302840754|ref|XP_002951923.1|	77	2e-14	transcription factor jumonji domain-containing protein [Volvox carteri f. nagariensis]	sp|F5A894|DAAF3_CHLRE	66.6	1e-10	Dynein assembly factor 3, axonemal homolog OS=Chlamydomonas reinhardtii GN=DAB1 PE=3 SV=1
Unigene0063398	683	0	1.6218	10.6634	Up	7.6652e-21	7.9728e-20	gi|475621476|gb|EMT31493.1|	56.2	6e-07	Protein TIME FOR COFFEE [Aegilops tauschii]	sp|Q55F68|CYAD_DICDI	56.6	2e-07	Adenylate cyclase, terminal-differentiation specific OS=Dictyostelium discoideum GN=acrA PE=1 SV=1
Unigene0063672	856	0	1.294	10.3376	Up	7.6652e-21	7.9722e-20	gi|508716937|gb|EOY08834.1|	57.8	3e-07	Uncharacterized protein TCM_024073 [Theobroma cacao]	--	--	--	--
Unigene0063707	866	0	1.2791	10.3209	Up	7.6652e-21	7.9716e-20	gi|108755403|emb|CAI77920.1|	236	4e-61	cyclophilin B [Guillardia theta]	sp|Q7S7Z6|PPIB_NEUCR	276	1e-73	Peptidyl-prolyl cis-trans isomerase B OS=Neurospora crassa (strain ATCC 24698 / 74-OR23-1A / CBS 708.71 / DSM 1257 / FGSC 987) GN=cpr-2 PE=3 SV=3
Unigene0066589	561	0	1.9745	10.9473	Up	7.6652e-21	7.9709e-20	--	--	--	--	--	--	--	--
Unigene0071491	817	0	1.3558	10.4049	Up	7.6652e-21	7.9703e-20	gi|514794886|ref|XP_004973166.1|	90.5	4e-17	PREDICTED: probable pectate lyase 4-like [Setaria italica]	sp|O59939|PLYB_COLGL	248	3e-65	Pectate lyase B OS=Colletotrichum gloeosporioides GN=PLB PE=3 SV=1
Unigene0075973	620	0	1.7866	10.803	Up	7.6652e-21	7.9697e-20	gi|326512020|dbj|BAJ95991.1|	106	3e-22	predicted protein [Hordeum vulgare subsp. vulgare]	sp|P14328|SP96_DICDI	51.6	4e-06	Spore coat protein SP96 OS=Dictyostelium discoideum GN=cotA PE=1 SV=2
Unigene0076240	312	0	3.5503	11.7937	Up	7.6652e-21	7.9691e-20	--	--	--	--	--	--	--	--
Unigene0077198	309	0	3.5848	11.8077	Up	7.6652e-21	7.9685e-20	gi|82775200|emb|CAJ44246.1|	97.1	1e-19	Ve resistance gene-like protein [Cocos nucifera]	sp|Q9C9H7|RLP12_ARATH	59.7	6e-09	Receptor-like protein 12 OS=Arabidopsis thaliana GN=RLP12 PE=2 SV=2
Unigene0078151	578	0	1.9164	10.9042	Up	7.6652e-21	7.9679e-20	gi|530876|gb|AAB53953.1|	70.5	2e-11	amino acid feature: rod protein domain, aa 266 .. 468; amino acid feature: globular protein domain, aa 32 .. 265 [Chlamydomonas reinhardtii]	sp|Q02817|MUC2_HUMAN	67.8	5e-11	Mucin-2 OS=Homo sapiens GN=MUC2 PE=1 SV=2
Unigene0078342	1188	0	0.9324	9.8648	Up	7.6652e-21	7.9672e-20	gi|514815184|ref|XP_004982353.1|	219	1e-55	PREDICTED: F-box/LRR-repeat protein At3g48880-like [Setaria italica]	sp|Q9M2Z5|FBL53_ARATH	108	1e-22	F-box/LRR-repeat protein At3g48880 OS=Arabidopsis thaliana GN=At3g48880 PE=2 SV=1
Unigene0079663	912	0	1.2146	10.2463	Up	7.6652e-21	7.9666e-20	gi|116310100|emb|CAH67120.1|	200	3e-50	H0502G05.11 [Oryza sativa Indica Group]	--	--	--	--
Unigene0088252	814	0	1.3608	10.4102	Up	7.6652e-21	7.966e-20	--	--	--	--	--	--	--	--
Unigene0096178	424	0	2.6125	11.3512	Up	7.6652e-21	7.9654e-20	gi|452825189|gb|EME32187.1|	161	4e-39	40S ribosomal protein S17 [Galdieria sulphuraria]	sp|O01692|RS17_CAEEL	194	1e-49	40S ribosomal protein S17 OS=Caenorhabditis elegans GN=rps-17 PE=3 SV=2
Unigene0098898	774	0	1.4311	10.4829	Up	7.6652e-21	7.9648e-20	gi|159481020|ref|XP_001698580.1|	109	6e-23	plasma membrane-type proton ATPase [Chlamydomonas reinhardtii]	sp|P07038|PMA1_NEUCR	165	3e-40	Plasma membrane ATPase OS=Neurospora crassa (strain ATCC 24698 / 74-OR23-1A / CBS 708.71 / DSM 1257 / FGSC 987) GN=pma-1 PE=1 SV=1
Unigene0041745	482	0	2.2578	11.1407	Up	1.724e-20	1.7749e-19	gi|302845345|ref|XP_002954211.1|	51.2	9e-06	hypothetical protein VOLCADRAFT_76187 [Volvox carteri f. nagariensis]	sp|P34696|HSP11_CAEEL	115	2e-25	Heat shock protein Hsp-16.1/Hsp-16.11 OS=Caenorhabditis elegans GN=hsp-16.1 PE=2 SV=1
Unigene0042163	576	0	1.8894	10.8837	Up	1.724e-20	1.7748e-19	gi|356520519|ref|XP_003528909.1|	62.8	5e-09	PREDICTED: proline-rich receptor-like protein kinase PERK15-like isoform 2 [Glycine max]	sp|P16356|RPB1_CAEEL	61.2	4e-09	DNA-directed RNA polymerase II subunit RPB1 OS=Caenorhabditis elegans GN=ama-1 PE=1 SV=3
Unigene0042560	744	0	1.4627	10.5144	Up	1.724e-20	1.7746e-19	--	--	--	--	--	--	--	--
Unigene0043309	781	0	1.3934	10.4444	Up	1.724e-20	1.7745e-19	--	--	--	--	--	--	--	--
Unigene0046161	217	0	5.0151	12.2921	Up	1.724e-20	1.7744e-19	--	--	--	--	--	--	--	--
Unigene0049701	702	0	1.5502	10.5982	Up	1.724e-20	1.7742e-19	--	--	--	--	--	--	--	--
Unigene0053409	620	0	1.7553	10.7775	Up	1.724e-20	1.7741e-19	gi|449470784|ref|XP_004153096.1|	97.8	2e-19	PREDICTED: aromatic amino acid transport protein AroP-like, partial [Cucumis sativus]	sp|Q9URZ3|PUT4_SCHPO	129	1e-29	Probable proline-specific permease put4 OS=Schizosaccharomyces pombe (strain 972 / ATCC 24843) GN=put4 PE=3 SV=1
Unigene0054455	878	0	1.2395	10.2755	Up	1.724e-20	1.774e-19	gi|449457161|ref|XP_004146317.1|	134	4e-30	PREDICTED: NADPH--cytochrome P450 reductase 2-like [Cucumis sativus]	sp|Q4WM67|NCPR_ASPFU	456	1e-127	NADPH--cytochrome P450 reductase OS=Neosartorya fumigata (strain ATCC MYA-4609 / Af293 / CBS 101355 / FGSC A1100) GN=cprA PE=1 SV=1
Unigene0058030	375	0	2.9021	11.5029	Up	1.724e-20	1.7738e-19	--	--	--	--	--	--	--	--
Unigene0060549	834	0	1.3049	10.3497	Up	1.724e-20	1.7737e-19	gi|449447470|ref|XP_004141491.1|	62	2e-08	PREDICTED: proline-rich receptor-like protein kinase PERK10-like [Cucumis sativus]	sp|A6ZZG1|PIR3_YEAS7	140	8e-33	Cell wall mannoprotein PIR3 OS=Saccharomyces cerevisiae (strain YJM789) GN=PIR3 PE=3 SV=1
Unigene0061521	790	0	1.3776	10.4279	Up	1.724e-20	1.7735e-19	gi|219113013|ref|XP_002186090.1|	278	8e-74	catalase-peroxidase [Phaeodactylum tricornutum CCAP 1055/1]	sp|B2ASU5|KATG_PODAN	359	1e-98	Catalase-peroxidase OS=Podospora anserina (strain S / ATCC MYA-4624 / DSM 980 / FGSC 10383) GN=katG PE=3 SV=1
Unigene0066621	654	0	1.664	10.7004	Up	1.724e-20	1.7734e-19	gi|356563644|ref|XP_003550071.1|	97.1	3e-19	PREDICTED: endo-1,3;1,4-beta-D-glucanase-like [Glycine max]	sp|P39721|AIM2_YEAST	73.9	8e-13	Protein AIM2 OS=Saccharomyces cerevisiae (strain ATCC 204508 / S288c) GN=AIM2 PE=1 SV=1
Unigene0067731	598	0	1.8199	10.8296	Up	1.724e-20	1.7733e-19	gi|460387013|ref|XP_004239186.1|	87.4	2e-16	PREDICTED: 3-oxoacyl-[acyl-carrier-protein] reductase 1, chloroplastic-like [Solanum lycopersicum]	sp|P0C0Y4|MTDH_ALTAL	317	3e-86	Probable NADP-dependent mannitol dehydrogenase OS=Alternaria alternata PE=1 SV=2
Unigene0070530	823	0	1.3223	10.3688	Up	1.724e-20	1.7731e-19	--	--	--	--	--	--	--	--
Unigene0073795	402	0	2.7071	11.4025	Up	1.724e-20	1.773e-19	gi|115446071|ref|NP_001046815.1|	73.2	2e-12	Os02g0467200 [Oryza sativa Japonica Group]	sp|P41479|Y091_NPVAC	73.6	4e-13	Uncharacterized 24.1 kDa protein in LEF4-P33 intergenic region OS=Autographa californica nuclear polyhedrosis virus PE=4 SV=1
Unigene0074598	478	0	2.2767	11.1527	Up	1.724e-20	1.7729e-19	gi|225437830|ref|XP_002262985.1|	137	1e-31	PREDICTED: bet1-like SNARE 1-1 [Vitis vinifera]	sp|Q9M2J9|BET11_ARATH	117	3e-26	Bet1-like SNARE 1-1 OS=Arabidopsis thaliana GN=BET11 PE=1 SV=1
Unigene0076652	790	0	1.3776	10.4279	Up	1.724e-20	1.7727e-19	gi|162134248|gb|ABX82566.1|	312	5e-84	cytochrome c oxidase subunit 1 [Trebouxia aggregata]	sp|P00402|COX1_EMEND	394	4e-109	Cytochrome c oxidase subunit 1 OS=Emericella nidulans GN=cox1 PE=3 SV=2
Unigene0077200	344	0	3.1636	11.6274	Up	1.724e-20	1.7726e-19	gi|82775200|emb|CAJ44246.1|	111	6e-24	Ve resistance gene-like protein [Cocos nucifera]	sp|Q9C9H7|RLP12_ARATH	71.6	1e-12	Receptor-like protein 12 OS=Arabidopsis thaliana GN=RLP12 PE=2 SV=2
Unigene0079553	2624	0	0.4147	8.6959	Up	1.724e-20	1.7725e-19	gi|310753565|gb|ADP20179.1|	290	2e-76	gag-pol polyprotein [Silene latifolia]	--	--	--	--
Unigene0079922	465	0	2.3404	11.1925	Up	1.724e-20	1.7723e-19	gi|475563162|gb|EMT14216.1|	78.2	6e-14	Cysteine-rich receptor-like protein kinase 25 [Aegilops tauschii]	sp|Q9LPZ9|SD113_ARATH	61.6	2e-09	G-type lectin S-receptor-like serine/threonine-protein kinase SD1-13 OS=Arabidopsis thaliana GN=SD113 PE=1 SV=2
Unigene0079994	400	0	2.7207	11.4098	Up	1.724e-20	1.7722e-19	gi|4139170|gb|AAD03711.1|	210	9e-54	elongation translation factor 1 alpha [Cyanophora paradoxa]	sp|Q2HJN9|EF1A4_OSCTI	212	5e-55	Elongation factor 1-alpha 4 OS=Oscheius tipulae GN=eft-4 PE=3 SV=1
Unigene0086561	421	0	2.585	11.3359	Up	1.724e-20	1.7721e-19	--	--	--	--	--	--	--	--
Unigene0088441	424	0	2.5667	11.3257	Up	1.724e-20	1.7719e-19	--	--	--	--	--	--	--	--
Unigene0116080	1371	0	0.7938	9.6326	Up	1.724e-20	1.7718e-19	gi|225457658|ref|XP_002275562.1|	392	1e-108	PREDICTED: bifunctional dihydroflavonol 4-reductase/flavanone 4-reductase [Vitis vinifera]	sp|Q9S9N9|CCR1_ARATH	254	1e-66	Cinnamoyl-CoA reductase 1 OS=Arabidopsis thaliana GN=CCR1 PE=1 SV=1
Unigene0153867	1960	0	0.5552	9.1169	Up	1.724e-20	1.7717e-19	gi|115476688|ref|NP_001061940.1|	628	1e-178	Os08g0450100 [Oryza sativa Japonica Group]	sp|Q43062|PME_PRUPE	587	1e-166	Pectinesterase/pectinesterase inhibitor PPE8B OS=Prunus persica PE=2 SV=1
Unigene0041730	428	0	2.4973	11.2862	Up	3.8774e-20	3.9434e-19	--	--	--	--	--	--	--	--
Unigene0042948	569	0	1.8784	10.8753	Up	3.8774e-20	3.9431e-19	--	--	--	--	--	--	--	--
Unigene0044645	576	0	1.8556	10.8577	Up	3.8774e-20	3.9428e-19	--	--	--	--	--	--	--	--
Unigene0044802	609	0	1.7551	10.7773	Up	3.8774e-20	3.9425e-19	gi|9802525|gb|AAF99727.1|AC004557_6	60.5	3e-08	F17L21.7 [Arabidopsis thaliana]	--	--	--	--
Unigene0045824	549	0	1.9469	10.927	Up	3.8774e-20	3.9422e-19	--	--	--	--	--	--	--	--
Unigene0047178	636	0	1.6806	10.7148	Up	3.8774e-20	3.9419e-19	gi|357126746|ref|XP_003565048.1|	75.9	7e-13	PREDICTED: hexokinase-3-like [Brachypodium distachyon]	sp|Q92407|HXKG_ASPNG	153	1e-36	Glucokinase OS=Aspergillus niger GN=glkA PE=1 SV=1
Unigene0053212	914	0	1.1694	10.1916	Up	3.8774e-20	3.9416e-19	gi|255546475|ref|XP_002514297.1|	54.7	3e-06	ATP binding protein, putative [Ricinus communis]	sp|P38739|WSC4_YEAST	82.4	4e-15	Cell wall integrity and stress response component 4 OS=Saccharomyces cerevisiae (strain ATCC 204508 / S288c) GN=WSC4 PE=1 SV=1
Unigene0056651	743	0	1.4385	10.4903	Up	3.8774e-20	3.9413e-19	--	--	--	--	--	--	--	--
Unigene0056998	617	0	1.7323	10.7585	Up	3.8774e-20	3.941e-19	gi|449015697|dbj|BAM79099.1|	66.6	4e-10	similar to trefoil factor [Cyanidioschyzon merolae strain 10D]	sp|P98088|MUC5A_HUMAN	65.5	3e-10	Mucin-5AC (Fragments) OS=Homo sapiens GN=MUC5AC PE=1 SV=3
Unigene0058576	855	0	1.2501	10.2878	Up	3.8774e-20	3.9407e-19	gi|90265044|emb|CAH67640.1|	167	2e-40	H0102C09.1 [Oryza sativa Indica Group]	--	--	--	--
Unigene0059156	655	0	1.6318	10.6722	Up	3.8774e-20	3.9404e-19	gi|310753565|gb|ADP20179.1|	177	1e-43	gag-pol polyprotein [Silene latifolia]	sp|Q7LHG5|YI31B_YEAST	56.2	2e-07	Transposon Ty3-I Gag-Pol polyprotein OS=Saccharomyces cerevisiae (strain ATCC 204508 / S288c) GN=TY3B-I PE=3 SV=2
Unigene0060245	666	0	1.6049	10.6483	Up	3.8774e-20	3.9401e-19	gi|359480165|ref|XP_002270750.2|	150	2e-35	PREDICTED: LOW QUALITY PROTEIN: WRKY transcription factor 22 [Vitis vinifera]	sp|O64747|WRK35_ARATH	120	6e-27	Probable WRKY transcription factor 35 OS=Arabidopsis thaliana GN=WRKY35 PE=2 SV=1
Unigene0065114	671	0	1.5929	10.6374	Up	3.8774e-20	3.9398e-19	gi|158828301|gb|ABW81176.1|	64.3	2e-09	non-LTR reverse transcriptase [Arabidopsis cebennensis]	--	--	--	--
Unigene0071536	690	0	1.549	10.5971	Up	3.8774e-20	3.9395e-19	gi|507114947|emb|CDF38457.1|	234	2e-60	succinate--CoA ligase (ADP-or GDP-forming), mitochondrial precursor [Chondrus crispus]	sp|Q9P567|SUCB_NEUCR	375	2e-103	Probable succinyl-CoA ligase [GDP-forming] subunit beta, mitochondrial OS=Neurospora crassa (strain ATCC 24698 / 74-OR23-1A / CBS 708.71 / DSM 1257 / FGSC 987) GN=B9J10.140 PE=3 SV=1
Unigene0072112	484	0	2.2083	11.1087	Up	3.8774e-20	3.9392e-19	gi|507110364|emb|CDF34132.1|	74.7	7e-13	exoglucanase 3 1,4-beta-cellobiohydrolase3 family GH6, Exoglucanase 3 (Pyrenophora tritici-repentis (strain Pt-1C-BFP)), Predicted CDS Pa_4_2420 (Podospora anserina) [Chondrus crispus]	sp|P49075|GUX3_AGABI	125	1e-28	Exoglucanase 3 OS=Agaricus bisporus GN=cel3 PE=1 SV=1
Unigene0076268	293	0	3.6479	11.8329	Up	3.8774e-20	3.9389e-19	--	--	--	--	--	--	--	--
Unigene0083573	497	0	2.1506	11.0705	Up	3.8774e-20	3.9386e-19	--	--	--	--	--	--	--	--
Unigene0096098	443	0	2.4127	11.2364	Up	3.8774e-20	3.9383e-19	--	--	--	--	--	--	--	--
Unigene0096153	409	0	2.6133	11.3517	Up	3.8774e-20	3.938e-19	gi|226492324|ref|NP_001142207.1|	108	4e-23	uncharacterized protein LOC100274375 precursor [Zea mays]	--	--	--	--
Unigene0096173	392	0	2.7266	11.4129	Up	3.8774e-20	3.9377e-19	gi|428185727|gb|EKX54579.1|	146	1e-34	large subunit ribosomal protein L31e, cytoplasmic [Guillardia theta CCMP2712]	sp|Q9U332|RL31_CAEEL	209	3e-54	60S ribosomal protein L31 OS=Caenorhabditis elegans GN=rpl-31 PE=3 SV=1
Unigene0100315	1862	0	0.574	9.1649	Up	3.8774e-20	3.9374e-19	gi|108708007|gb|ABF95802.1|	546	1e-154	phospholipid-translocating P-type ATPase, flippase family protein, expressed [Oryza sativa Japonica Group]	sp|P98204|ALA1_ARATH	390	2e-107	Phospholipid-transporting ATPase 1 OS=Arabidopsis thaliana GN=ALA1 PE=1 SV=1
Unigene0043035	653	0	1.6071	10.6502	Up	8.7207e-20	8.7656e-19	gi|255081672|ref|XP_002508058.1|	259	4e-68	peptidylprolyl isomerase, precursor [Micromonas sp. RCC299]	sp|P52013|CYP5_CAEEL	278	2e-74	Peptidyl-prolyl cis-trans isomerase 5 OS=Caenorhabditis elegans GN=cyn-5 PE=1 SV=2
Unigene0047289	833	0	1.2598	10.299	Up	8.7207e-20	8.7649e-19	gi|460394179|ref|XP_004242682.1|	162	1e-38	PREDICTED: FGGY carbohydrate kinase domain-containing protein-like [Solanum lycopersicum]	sp|Q04585|YDR09_YEAST	191	5e-48	Uncharacterized sugar kinase YDR109C OS=Saccharomyces cerevisiae (strain ATCC 204508 / S288c) GN=YDR109C PE=1 SV=1
Unigene0050105	589	0	1.7817	10.799	Up	8.7207e-20	8.7643e-19	gi|449436299|ref|XP_004135930.1|	117	2e-25	PREDICTED: ATP synthase subunit O, mitochondrial-like [Cucumis sativus]	sp|Q9P602|ATPO_NEUCR	233	5e-61	ATP synthase subunit 5, mitochondrial OS=Neurospora crassa (strain ATCC 24698 / 74-OR23-1A / CBS 708.71 / DSM 1257 / FGSC 987) GN=atp-5 PE=3 SV=2
Unigene0050566	560	0	1.8739	10.8718	Up	8.7207e-20	8.7636e-19	--	--	--	--	--	--	--	--
Unigene0055244	660	0	1.59	10.6348	Up	8.7207e-20	8.763e-19	gi|12659320|gb|AAK01292.1|	189	3e-47	vacuolar ATPase subunit c [Avicennia marina]	sp|P31413|VATL_NEUCR	235	2e-61	V-type proton ATPase 16 kDa proteolipid subunit OS=Neurospora crassa (strain ATCC 24698 / 74-OR23-1A / CBS 708.71 / DSM 1257 / FGSC 987) GN=vma-3 PE=2 SV=1
Unigene0056855	589	0	1.7817	10.799	Up	8.7207e-20	8.7623e-19	--	--	--	--	--	--	--	--
Unigene0056891	821	0	1.2782	10.3199	Up	8.7207e-20	8.7617e-19	--	--	--	--	--	--	--	--
Unigene0065294	651	0	1.612	10.6546	Up	8.7207e-20	8.761e-19	gi|308813690|ref|XP_003084151.1|	53.5	4e-06	Nucleolar GTPase/ATPase p130 (ISS), partial [Ostreococcus tauri]	sp|Q505H7|IWS1_XENTR	54.3	7e-07	Protein IWS1 homolog OS=Xenopus tropicalis GN=iws1 PE=2 SV=1
Unigene0069916	610	0	1.7203	10.7484	Up	8.7207e-20	8.7604e-19	gi|449016135|dbj|BAM79537.1|	82.8	5e-15	similar to hedgehog protein [Cyanidioschyzon merolae strain 10D]	sp|Q6S6W0|GP2_EHV1V	81.3	5e-15	Glycoprotein gp2 OS=Equine herpesvirus 1 (strain V592) GN=71 PE=3 SV=1
Unigene0074922	438	0	2.3959	11.2264	Up	8.7207e-20	8.7597e-19	gi|474413255|gb|EMS66993.1|	142	2e-33	60S ribosomal protein L7-4 [Triticum urartu]	sp|P60039|RL73_ARATH	133	4e-31	60S ribosomal protein L7-3 OS=Arabidopsis thaliana GN=RPL7C PE=2 SV=1
Unigene0076924	364	0	2.883	11.4934	Up	8.7207e-20	8.7591e-19	--	--	--	--	--	--	--	--
Unigene0077406	846	0	1.2404	10.2766	Up	8.7207e-20	8.7584e-19	--	--	--	--	--	--	--	--
Unigene0092160	481	0	2.1817	11.0912	Up	8.7207e-20	8.7577e-19	gi|460381752|ref|XP_004236606.1|	102	2e-21	PREDICTED: pentatricopeptide repeat-containing protein At2g41720-like [Solanum lycopersicum]	sp|Q8RWS8|PP199_ARATH	95.9	1e-19	Pentatricopeptide repeat-containing protein At2g41720 OS=Arabidopsis thaliana GN=EMB2654 PE=2 SV=1
Unigene0096299	376	0	2.791	11.4466	Up	8.7207e-20	8.7571e-19	--	--	--	--	--	--	--	--
Unigene0099687	367	0	2.8594	11.4815	Up	8.7207e-20	8.7564e-19	gi|384244941|gb|EIE18437.1|	158	3e-38	aldehyde dehydrogenase [Coccomyxa subellipsoidea C-169]	sp|P40108|ALDH_DAVTA	214	1e-55	Aldehyde dehydrogenase OS=Davidiella tassiana GN=CLAH10 PE=1 SV=2
Unigene0108158	3512	0	0.2988	8.223	Up	8.7207e-20	8.7558e-19	gi|400131566|emb|CCH50966.1|	380	1e-103	T4.5 [Malus x robusta]	sp|P10978|POLX_TOBAC	225	2e-57	Retrovirus-related Pol polyprotein from transposon TNT 1-94 OS=Nicotiana tabacum PE=2 SV=1
Unigene0043046	754	0	1.366	10.4157	Up	1.9614e-19	1.9503e-18	gi|226505998|ref|NP_001146929.1|	325	9e-88	60S ribosomal protein L7a [Zea mays]	sp|Q966C6|RL7A_CAEEL	397	6e-110	60S ribosomal protein L7a OS=Caenorhabditis elegans GN=rpl-7A PE=1 SV=3
Unigene0044712	521	0	1.9769	10.949	Up	1.9614e-19	1.9502e-18	--	--	--	--	--	--	--	--
Unigene0044720	517	0	1.9922	10.9601	Up	1.9614e-19	1.95e-18	--	--	--	--	--	--	--	--
Unigene0047798	673	0	1.5304	10.5797	Up	1.9614e-19	1.9499e-18	gi|508727303|gb|EOY19200.1|	154	1e-36	Retrotransposon, unclassified-like protein [Theobroma cacao]	--	--	--	--
Unigene0051770	655	0	1.5725	10.6188	Up	1.9614e-19	1.9498e-18	gi|195616520|gb|ACG30090.1|	332	5e-90	ubiquinol-cytochrome c reductase iron-sulfur subunit [Zea mays]	sp|P07056|UCRI_NEUCR	288	3e-77	Cytochrome b-c1 complex subunit Rieske, mitochondrial OS=Neurospora crassa (strain ATCC 24698 / 74-OR23-1A / CBS 708.71 / DSM 1257 / FGSC 987) GN=NCU06606 PE=3 SV=1
Unigene0055201	901	0	1.1431	10.1587	Up	1.9614e-19	1.9496e-18	gi|440549165|gb|AGC11087.1|	170	4e-41	4-coumarate:CoA ligase 1, partial [Larix occidentalis]	sp|Q0DV32|4CLL1_ORYSJ	164	8e-40	4-coumarate--CoA ligase-like 1 OS=Oryza sativa subsp. japonica GN=4CLL1 PE=2 SV=2
Unigene0055213	709	0	1.4527	10.5045	Up	1.9614e-19	1.9495e-18	gi|298707121|emb|CBJ29913.1|	190	3e-47	protein disulfide isomerase [Ectocarpus siliculosus]	sp|Q17770|PDI2_CAEEL	399	1e-110	Protein disulfide-isomerase 2 OS=Caenorhabditis elegans GN=pdi-2 PE=1 SV=1
Unigene0056037	524	0	1.9656	10.9408	Up	1.9614e-19	1.9493e-18	--	--	--	--	--	--	--	--
Unigene0058035	313	0	3.2906	11.6841	Up	1.9614e-19	1.9492e-18	--	--	--	--	--	--	--	--
Unigene0058674	554	0	1.8592	10.8605	Up	1.9614e-19	1.949e-18	gi|449468119|ref|XP_004151769.1|	84	2e-15	PREDICTED: zinc-type alcohol dehydrogenase-like protein C1773.06c-like [Cucumis sativus]	sp|O94564|YGD6_SCHPO	133	6e-31	Zinc-type alcohol dehydrogenase-like protein C1773.06c OS=Schizosaccharomyces pombe (strain 972 / ATCC 24843) GN=SPBC1773.06c PE=3 SV=1
Unigene0058745	591	0	1.7428	10.7672	Up	1.9614e-19	1.9489e-18	gi|514786998|ref|XP_004971226.1|	64.3	2e-09	PREDICTED: amino-acid permease BAT1 homolog isoform X1 [Setaria italica]	sp|P36029|TPO5_YEAST	76.3	1e-13	Polyamine transporter TPO5 OS=Saccharomyces cerevisiae (strain ATCC 204508 / S288c) GN=TPO5 PE=1 SV=1
Unigene0059549	553	0	1.8625	10.863	Up	1.9614e-19	1.9488e-18	gi|485634910|gb|EOD29653.1|	103	2e-21	subtilisin-related vacuolar protease [Emiliania huxleyi CCMP1516]	sp|P29138|CUDP_METAN	180	5e-45	Cuticle-degrading protease OS=Metarhizium anisopliae GN=PR1 PE=1 SV=1
Unigene0060369	767	0	1.3429	10.3911	Up	1.9614e-19	1.9486e-18	--	--	--	--	--	--	--	--
Unigene0061173	598	0	1.7224	10.7502	Up	1.9614e-19	1.9485e-18	gi|301109245|ref|XP_002903703.1|	58.5	9e-08	myosin-like protein [Phytophthora infestans T30-4]	sp|Q02224|CENPE_HUMAN	60.8	6e-09	Centromere-associated protein E OS=Homo sapiens GN=CENPE PE=1 SV=2
Unigene0063162	311	0	3.3118	11.6934	Up	1.9614e-19	1.9483e-18	gi|422293454|gb|EKU20754.1|	40.4	2e-08	transcript antisense to ribosomal rna protein [Nannochloropsis gaditana CCMP526]	--	--	--	--
Unigene0063525	503	0	2.0477	10.9998	Up	1.9614e-19	1.9482e-18	gi|117606933|gb|ABK42021.1|	80.9	1e-14	vegetative cell wall protein [Chlamydomonas incerta]	sp|Q01302|CCG6_NEUCR	130	6e-30	Clock-controlled protein 6 OS=Neurospora crassa (strain ATCC 24698 / 74-OR23-1A / CBS 708.71 / DSM 1257 / FGSC 987) GN=ccg-6 PE=2 SV=2
Unigene0065505	436	0	2.3623	11.206	Up	1.9614e-19	1.948e-18	gi|38344557|emb|CAD39899.2|	57	1e-07	OSJNBa0065B15.3 [Oryza sativa Japonica Group]	sp|Q9Z0G8|WIPF3_RAT	56.6	5e-08	WAS/WASL-interacting protein family member 3 OS=Rattus norvegicus GN=Wipf3 PE=1 SV=1
Unigene0066666	664	0	1.5512	10.5992	Up	1.9614e-19	1.9479e-18	--	--	--	--	--	--	--	--
Unigene0070223	722	0	1.4266	10.4784	Up	1.9614e-19	1.9477e-18	gi|452823276|gb|EME30288.1|	104	2e-21	ornithine decarboxylase [Galdieria sulphuraria]	sp|P27121|DCOR_NEUCR	177	6e-44	Ornithine decarboxylase OS=Neurospora crassa (strain ATCC 24698 / 74-OR23-1A / CBS 708.71 / DSM 1257 / FGSC 987) GN=spe-1 PE=2 SV=1
Unigene0071616	510	0	2.0196	10.9799	Up	1.9614e-19	1.9476e-18	gi|514737094|ref|XP_004958688.1|	90.9	1e-17	PREDICTED: extensin-like [Setaria italica]	sp|G2Q9T3|CEL61_THIHA	162	1e-39	Polysaccharide monooxygenase Cel61a OS=Thielavia heterothallica (strain ATCC 42464 / BCRC 31852 / DSM 1799) GN=Cel61a PE=1 SV=1
Unigene0072010	744	0	1.3844	10.435	Up	1.9614e-19	1.9475e-18	gi|159487893|ref|XP_001701957.1|	62.4	1e-08	ATM/ATR-like kinase [Chlamydomonas reinhardtii]	sp|Q54UG3|Y1095_DICDI	63.9	1e-09	UPF0746 protein DDB_G0281095 OS=Dictyostelium discoideum GN=DDB_G0281095 PE=3 SV=1
Unigene0074313	202	0	5.0989	12.316	Up	1.9614e-19	1.9473e-18	--	--	--	--	--	--	--	--
Unigene0079811	488	0	2.1106	11.0434	Up	1.9614e-19	1.9472e-18	gi|527209922|gb|EPS74531.1|	62.4	4e-09	hypothetical protein M569_00248, partial [Genlisea aurea]	--	--	--	--
Unigene0080083	263	0	3.9162	11.9352	Up	1.9614e-19	1.947e-18	gi|514775647|ref|XP_004968282.1|	89.7	2e-17	PREDICTED: receptor-like protein 12-like [Setaria italica]	sp|Q940E8|FEA2_MAIZE	68.9	9e-12	Leucine-rich repeat receptor-like protein FASCIATED EAR2 OS=Zea mays GN=FEA2 PE=1 SV=1
Unigene0086455	939	0	1.0969	10.0992	Up	1.9614e-19	1.9469e-18	gi|225016149|gb|ACN78973.1|	186	1e-72	copia-type polyprotein [Glycine max]	sp|P10978|POLX_TOBAC	155	4e-37	Retrovirus-related Pol polyprotein from transposon TNT 1-94 OS=Nicotiana tabacum PE=2 SV=1
Unigene0087559	290	0	3.5516	11.7943	Up	1.9614e-19	1.9467e-18	gi|357436101|ref|XP_003588326.1|	57.8	2e-09	ATP synthase subunit alpha [Medicago truncatula]	--	--	--	--
Unigene0089170	560	0	1.8392	10.8449	Up	1.9614e-19	1.9466e-18	--	--	--	--	--	--	--	--
Unigene0090876	210	0	4.9046	12.2599	Up	1.9614e-19	1.9465e-18	--	--	--	--	--	--	--	--
Unigene0091445	554	0	1.8592	10.8605	Up	1.9614e-19	1.9463e-18	gi|8954063|gb|AAF82236.1|AC069143_12	127	2e-42	Contains similarity to a transposable element Tip100 protein for transposase from Ipomoea purpurea gb|4063769 and is a member of the transmembrane 4 family PF|00335 [Arabidopsis thaliana]	sp|Q5SVZ6|ZMYM1_HUMAN	37.4	2e-06	Zinc finger MYM-type protein 1 OS=Homo sapiens GN=ZMYM1 PE=2 SV=1
Unigene0094243	1058	0	0.9735	9.927	Up	1.9614e-19	1.9462e-18	gi|359489732|ref|XP_002278370.2|	221	2e-56	PREDICTED: protein KIAA0664 homolog [Vitis vinifera]	sp|F4J5S1|CLU_ARATH	61.2	1e-08	Clustered mitochondria protein OS=Arabidopsis thaliana GN=FMT PE=2 SV=1
Unigene0094501	307	0	3.355	11.7121	Up	1.9614e-19	1.946e-18	gi|514815521|ref|XP_004982514.1|	121	6e-27	PREDICTED: endoribonuclease Dicer homolog 2a-like isoform X2 [Setaria italica]	sp|Q10HL3|DCL2A_ORYSJ	117	2e-26	Endoribonuclease Dicer homolog 2a OS=Oryza sativa subsp. japonica GN=DCL2A PE=2 SV=1
Unigene0097552	775	0	1.329	10.3761	Up	1.9614e-19	1.9459e-18	gi|77553443|gb|ABA96239.1|	118	1e-25	Leucine Rich Repeat family protein [Oryza sativa Japonica Group]	sp|C0LGF4|FEI1_ARATH	108	3e-23	LRR receptor-like serine/threonine-protein kinase FEI 1 OS=Arabidopsis thaliana GN=FEI1 PE=1 SV=1
Unigene0044703	474	0	2.1319	11.0579	Up	4.4113e-19	4.3289e-18	gi|460371056|ref|XP_004231361.1|	63.9	1e-09	PREDICTED: periaxin-like [Solanum lycopersicum]	sp|P08297|NO75_SOYBN	54.7	3e-07	Early nodulin-75 OS=Glycine max GN=ENOD2A PE=2 SV=2
Unigene0046196	207	0	4.8818	12.2532	Up	4.4113e-19	4.3286e-18	--	--	--	--	sp|Q4HXT6|PMP3_GIBZE	69.7	5e-12	Plasma membrane proteolipid 3 OS=Gibberella zeae (strain PH-1 / ATCC MYA-4620 / FGSC 9075 / NRRL 31084) GN=PMP3 PE=3 SV=2
Unigene0047293	589	0	1.7157	10.7446	Up	4.4113e-19	4.3283e-18	--	--	--	--	--	--	--	--
Unigene0048393	673	0	1.5015	10.5522	Up	4.4113e-19	4.328e-18	gi|397770484|gb|AFO64340.1|	148	9e-35	ABC transporter GCN1 [Hevea brasiliensis]	sp|O59672|YB89_SCHPO	145	2e-34	Uncharacterized ABC transporter ATP-binding protein C29A3.09c OS=Schizosaccharomyces pombe (strain 972 / ATCC 24843) GN=SPBC29A3.09c PE=3 SV=1
Unigene0050977	755	0	1.3385	10.3864	Up	4.4113e-19	4.3276e-18	gi|298708264|emb|CBJ48327.1|	124	2e-27	endo alpha-1,4 polygalactosaminidase precusor [Ectocarpus siliculosus]	sp|Q02817|MUC2_HUMAN	75.5	4e-13	Mucin-2 OS=Homo sapiens GN=MUC2 PE=1 SV=2
Unigene0052960	809	0	1.2491	10.2867	Up	4.4113e-19	4.3273e-18	--	--	--	--	--	--	--	--
Unigene0057290	890	0	1.1354	10.149	Up	4.4113e-19	4.327e-18	--	--	--	--	--	--	--	--
Unigene0057793	610	0	1.6566	10.694	Up	4.4113e-19	4.3267e-18	gi|530744393|gb|EQC42635.1|	56.2	5e-07	minichromosome maintenance protein 4 (cell division control protein 54) [Saprolegnia diclina VS20]	sp|Q6SPE9|SAMD1_RABIT	53.1	1e-06	Atherin OS=Oryctolagus cuniculus GN=SAMD1 PE=2 SV=1
Unigene0057905	664	0	1.5219	10.5717	Up	4.4113e-19	4.3264e-18	--	--	--	--	--	--	--	--
Unigene0058478	777	0	1.3006	10.345	Up	4.4113e-19	4.3261e-18	--	--	--	--	sp|P06208|LEU1_YEAST	113	2e-24	2-isopropylmalate synthase OS=Saccharomyces cerevisiae (strain ATCC 204508 / S288c) GN=LEU4 PE=1 SV=1
Unigene0059496	554	0	1.8241	10.833	Up	4.4113e-19	4.3257e-18	gi|384250289|gb|EIE23769.1|	133	3e-30	class I glutamine amidotransferase-like protein [Coccomyxa subellipsoidea C-169]	sp|Q04432|HSP31_YEAST	63.9	6e-10	Probable chaperone protein HSP31 OS=Saccharomyces cerevisiae (strain ATCC 204508 / S288c) GN=HSP31 PE=1 SV=1
Unigene0069078	543	0	1.861	10.8619	Up	4.4113e-19	4.3254e-18	gi|55296929|dbj|BAD68380.1|	65.1	8e-10	PE-PGRS FAMILY PROTEIN-like [Oryza sativa Japonica Group]	sp|A7NID1|IF2_ROSCS	63.2	1e-09	Translation initiation factor IF-2 OS=Roseiflexus castenholzii (strain DSM 13941 / HLO8) GN=infB PE=3 SV=1
Unigene0071763	642	0	1.574	10.6202	Up	4.4113e-19	4.3251e-18	gi|303280163|ref|XP_003059374.1|	91.7	1e-17	oligopeptide transporter family [Micromonas pusilla CCMP1545]	sp|Q7XKF4|YSL13_ORYSJ	54.7	5e-07	Probable metal-nicotianamine transporter YSL13 OS=Oryza sativa subsp. japonica GN=YSL13 PE=2 SV=2
Unigene0073303	286	0	3.5333	11.7868	Up	4.4113e-19	4.3248e-18	gi|452821730|gb|EME28757.1|	107	8e-23	60S ribosomal protein L27e [Galdieria sulphuraria]	sp|Q9P843|RL27_CANAX	117	2e-26	60S ribosomal protein L27 OS=Candida albicans GN=RPL27 PE=2 SV=1
Unigene0073379	569	0	1.776	10.7944	Up	4.4113e-19	4.3245e-18	gi|485634910|gb|EOD29653.1|	105	6e-22	subtilisin-related vacuolar protease [Emiliania huxleyi CCMP1516]	sp|A1CIA7|ORYZ_ASPCL	137	6e-32	Alkaline protease 1 OS=Aspergillus clavatus (strain ATCC 1007 / CBS 513.65 / DSM 816 / NCTC 3887 / NRRL 1) GN=alp1 PE=3 SV=1
Unigene0073936	469	0	2.1547	11.0733	Up	4.4113e-19	4.3242e-18	gi|115459228|ref|NP_001053214.1|	67.4	1e-10	Os04g0498700 [Oryza sativa Japonica Group]	sp|P00842|ATP9_NEUCR	165	1e-40	ATP synthase subunit 9, mitochondrial OS=Neurospora crassa (strain ATCC 24698 / 74-OR23-1A / CBS 708.71 / DSM 1257 / FGSC 987) GN=oli PE=1 SV=1
Unigene0074056	577	0	1.7514	10.7743	Up	4.4113e-19	4.3239e-18	gi|384249382|gb|EIE22864.1|	242	4e-63	elongation factor EF-3 [Coccomyxa subellipsoidea C-169]	sp|P29551|EF3_PNECA	171	3e-42	Elongation factor 3 OS=Pneumocystis carinii GN=TEF3 PE=3 SV=1
Unigene0074459	319	0	3.1678	11.6293	Up	4.4113e-19	4.3235e-18	--	--	--	--	--	--	--	--
[truncated: 6,137 more rows]
