# Supplementary material for: Transcriptome Analysis of Dendrobium officinale and its Application to the Identification of Genes Associated with Polysaccharide Synthesis
Source: Front Plant Sci. 2016 Feb 5;7:5. doi: 10.3389/fpls.2016.00005 (PMC4742539; doi:10.3389/fpls.2016.00005)
Supplement: Additional file 8 — Gene set enrichment analysis in the comparison of Dendrobium-1 vs. Dendrobium-2 by KEGG. [file DataSheet8.XLSX]

## Sheet: KEGG
Additional file 8 . Gene set enrichment analysis in the comparison of Dendrobium-1 vs Dendrobium-2 by KEGG
KEGG pathway category	DEGs with pathway annotation (4722)	P value	Q value	Pathway ID	Up-regulation gene number	Down-regulation genes number
Ribosome	384	1.57408e-46	1.9676e-44	ko03010	271	113
Phenylpropanoid biosynthesis	121	4.33817e-19	2.71135e-17	ko00940	56	65
Oxidative phosphorylation	193	3.38995e-17	1.41248e-15	ko00190	157	36
Glycolysis / Gluconeogenesis	180	8.24159e-15	2.5755e-13	ko00010	130	50
Pentose and glucuronate interconversions	79	4.11098e-14	1.02775e-12	ko00040	37	42
Metabolic pathways	1410	2.38998e-13	4.97913e-12	ko01100	856	554
Biosynthesis of secondary metabolites	718	4.82249e-13	8.61159e-12	ko01110	416	302
Phenylalanine metabolism	77	6.61717e-12	1.03393e-10	ko00360	34	43
Phagosome	111	4.15358e-10	5.76886e-09	ko04145	52	59
Tryptophan metabolism	62	5.63589e-10	7.04487e-09	ko00380	46	16
Starch and sucrose metabolism	136	2.67911e-09	3.04444e-08	ko00500	50	86
Pyruvate metabolism	115	1.97902e-07	2.06148e-06	ko00620	86	29
Fatty acid metabolism	74	1.66869e-06	1.60451e-05	ko00071	51	23
Lysine degradation	39	2.10518e-06	1.82683e-05	ko00310	34	5
Glyoxylate and dicarboxylate metabolism	92	2.19219e-06	1.82683e-05	ko00630	71	21
Alanine, aspartate and glutamate metabolism	62	6.54047e-06	5.10974e-05	ko00250	47	15
Biosynthesis of unsaturated fatty acids	47	1.02023e-05	7.26051e-05	ko01040	30	17
Limonene and pinene degradation	36	1.04551e-05	7.26051e-05	ko00903	27	9
Flavonoid biosynthesis	31	1.42832e-05	9.39683e-05	ko00941	12	19
Carbon fixation in photosynthetic organisms	91	1.89726e-05	0.000118579	ko00710	72	19
Pentose phosphate pathway	59	3.88012e-05	0.00023096	ko00030	52	7
Nitrogen metabolism	55	4.35292e-05	0.000247325	ko00910	38	17
Fructose and mannose metabolism	58	6.27772e-05	0.000341181	ko00051	44	14
Cyanoamino acid metabolism	40	0.000146381	0.000747112	ko00460	18	22
Galactose metabolism	53	0.000149422	0.000747112	ko00052	35	18
Propanoate metabolism	57	0.00016272	0.000782308	ko00640	49	8
Flavone and flavonol biosynthesis	13	0.000475711	0.00220236	ko00944	8	5
Tyrosine metabolism	44	0.000679579	0.00296119	ko00350	28	16
Stilbenoid, diarylheptanoid and gingerol biosynthesis	24	0.000686996	0.00296119	ko00945	6	18
Fatty acid biosynthesis	32	0.000735124	0.00306302	ko00061	16	16
beta-Alanine metabolism	44	0.00211792	0.00853998	ko00410	35	9
Sphingolipid metabolism	38	0.00255685	0.00998769	ko00600	25	13
Photosynthesis	41	0.00322417	0.0122128	ko00195	36	5
Citrate cycle (TCA cycle)	69	0.00402448	0.0147959	ko00020	59	10
Protein processing in endoplasmic reticulum	174	0.00434324	0.0155116	ko04141	132	42
Linoleic acid metabolism	23	0.00644723	0.0223862	ko00591	20	3
Butanoate metabolism	24	0.0087302	0.0294939	ko00650	16	8
Glutathione metabolism	60	0.0103072	0.0332467	ko00480	27	33
Arginine and proline metabolism	81	0.010373	0.0332467	ko00330	55	26
Fatty acid elongation in mitochondria	13	0.0235701	0.0736565	ko00062	1	12
Valine, leucine and isoleucine degradation	53	0.0276819	0.0843959	ko00280	40	13
alpha-Linolenic acid metabolism	41	0.0306794	0.0913077	ko00592	27	14
