# Supplementary material for: Transcriptome Analysis of Dendrobium officinale and its Application to the Identification of Genes Associated with Polysaccharide Synthesis
Source: Front Plant Sci. 2016 Feb 5;7:5. doi: 10.3389/fpls.2016.00005 (PMC4742539; doi:10.3389/fpls.2016.00005)
Supplement: Additional file 10 — Lists of DEGs related to glycosyltransferases genes. [file DataSheet10.XLSX]

## Sheet: Sheet1
		Additional file 10.The lists of DEGs related to glycosyltransferases genes
Gene ID	CAZyme family	Dendrobium_1_RPKM	Dendrobium_2_RPKM	Log2Ratio	up/down	Function/Known activity
Unigene0094804	GT1	0.0405	7.8846	7.60497	Up	gi|182410500|gb|ACB88212.1|
Unigene0087629	GT1	0.0497	2.3386	5.55626	Up	gi|147795320|emb|CAN67245.1|
Unigene0094000	GT1	0.437	9.1927	4.39478	Up	gi|297605333|ref|NP_001057016.2|
Unigene0158006	GT1	4.5997	84.5117	4.19954	Up	gi|226529051|ref|NP_001147693.1|
Unigene0098254	GT1	0.1075	1.1984	3.4787	Up	gi|32816176|gb|AAP88405.1|
Unigene0073271	GT1	1.9805	12.5409	2.6627	Up	gi|225449700|ref|XP_002265392.1|
Unigene0120264	GT1	8.1651	24.5095	1.5858	Up	gi|226502400|ref|NP_001147674.1|
Unigene0139324	GT1	7.694	21.6369	1.49169	Up	gi|115441237|ref|NP_001044898.1|
Unigene0092702	GT1	0.9429	2.3556	1.32092	Up	gi|297795735|ref|XP_002865752.1|
Unigene0084955	GT1	0.9434	1.964	1.05785	Up	gi|116310390|emb|CAH67400.1|
Unigene0014449	GT1	1.2084	0.566	-1.09422	Down	gi|225449258|ref|XP_002280528.1|
Unigene0104160	GT1	49.7679	21.4754	-1.21253	Down	gi|297724731|ref|NP_001174729.1|
Unigene0023415	GT1	3.8818	1.6547	-1.23016	Down	gi|226529051|ref|NP_001147693.1|
Unigene0124359	GT1	10.0779	4.1318	-1.28635	Down	gi|115448769|ref|NP_001048164.1|
Unigene0028094	GT1	1.2734	0.5072	-1.32806	Down	gi|297795735|ref|XP_002865752.1|
Unigene0142333	GT1	29.6416	10.7797	-1.45931	Down	gi|226530928|ref|NP_001151781.1|
Unigene0147149	GT1	1.0406	0.3441	-1.59652	Down	gi|256258954|gb|ACU64882.1|
Unigene0089713	GT1	15.1454	4.3431	-1.80208	Down	gi|32816174|gb|AAP88404.1|
Unigene0108120	GT1	9.4679	2.3817	-1.99105	Down	gi|225451707|ref|XP_002279299.1|
Unigene0009894	GT1	0.5821	0.1322	-2.13854	Down	gi|115441237|ref|NP_001044898.1|
Unigene0132110	GT1	77.6626	16.735	-2.21435	Down	gi|222646154|gb|ACM66950.1|
Unigene0140368	GT1	18.4569	3.9028	-2.24158	Down	gi|256258961|gb|ACU64887.1|
Unigene0146932	GT1	1.9544	0.3652	-2.41997	Down	gi|115441237|ref|NP_001044898.1|
Unigene0143613	GT1	5.6238	0.9469	-2.57026	Down	gi|225441116|ref|XP_002265257.1|
Unigene0100070	GT1	32.6073	4.7176	-2.78907	Down	gi|225441116|ref|XP_002265257.1|
Unigene0124798	GT1	17.1137	2.4639	-2.79614	Down	gi|297724725|ref|NP_001174726.1|
Unigene0027912	GT1	6.5982	0.9109	-2.85671	Down	gi|115441237|ref|NP_001044898.1|
Unigene0102812	GT1	17.2297	2.3516	-2.87318	Down	gi|226529051|ref|NP_001147693.1|
Unigene0117124	GT1	2.2317	0.3008	-2.89127	Down	gi|256258969|gb|ACU64894.1|
Unigene0025238	GT1	36.0874	4.0912	-3.1409	Down	gi|32816174|gb|AAP88404.1|
Unigene0025237	GT1	8.1486	0.6595	-3.62711	Down	gi|222646154|gb|ACM66950.1|
Unigene0116564	GT1	39.7253	2.6801	-3.8897	Down	gi|297724725|ref|NP_001174726.1|
Unigene0020469	GT1	40.7452	2.3573	-4.11142	Down	gi|32816178|gb|AAP88406.1|
Unigene0085987	GT1	0.5611	0.0319	-4.13663	Down	gi|225428871|ref|XP_002282463.1|
Unigene0022886	GT1	5.9855	0.2969	-4.33342	Down	gi|225441116|ref|XP_002265257.1|
Unigene0031322	GT1	28.7722	0.9966	-4.85152	Down	gi|226502400|ref|NP_001147674.1|
Unigene0017200	GT1	14.1647	0.3867	-5.19494	Down	gi|225451709|ref|XP_002276804.1|
Unigene0009052	GT1	13.3615	0.2286	-5.86911	Down	gi|156138809|dbj|BAF75896.1|
Unigene0060406	GT2	0.001	1.5437	10.5922	Up	gi|297810457|ref|XP_002873112.1|
Unigene0055503	GT2	0.001	1.4082	10.4596	Up	gi|199601718|dbj|BAG70977.1|
Unigene0061184	GT2	0.001	1.3981	10.4493	Up	gi|109628385|gb|ABG34548.1|
Unigene0044573	GT2	0.001	1.3783	10.4287	Up	gi|66269690|gb|AAY43222.1|
Unigene0055843	GT2	0.001	1.1731	10.1961	Up	gi|15235900|ref|NP_192536.1|
Unigene0066591	GT2	0.001	1.0759	10.0713	Up	gi|225454783|ref|XP_002274896.1|
Unigene0057819	GT2	0.001	0.9771	9.93236	Up	gi|9369401|gb|AAF87149.1|AC002423_14
Unigene0055665	GT2	0.001	0.9526	9.89573	Up	gi|225428372|ref|XP_002283406.1|
Unigene0060507	GT2	0.001	0.7745	9.59712	Up	gi|225457723|ref|XP_002277713.1|
Unigene0059547	GT2	0.001	0.7443	9.53974	Up	gi|225460638|ref|XP_002265955.1|
Unigene0055505	GT2	0.001	0.7118	9.47533	Up	gi|199601718|dbj|BAG70977.1|
Unigene0041413	GT2	0.001	0.5444	9.08852	Up	gi|50726101|dbj|BAD33623.1|
Unigene0040822	GT2	0.001	0.5252	9.03672	Up	gi|115480809|ref|NP_001063998.1|
Unigene0041699	GT2	0.001	0.5076	8.98755	Up	gi|223999253|ref|XP_002289299.1|
Unigene0155860	GT2	0.6807	2.7936	2.03703	Up	gi|218675599|gb|ACL00587.1|
Unigene0112592	GT2	0.5678	1.2483	1.13651	Up	gi|115480809|ref|NP_001063998.1|
Unigene0134570	GT2	0.2776	0.5635	1.02141	Up	gi|206301171|gb|ACA96933.2|
Unigene0024024	GT2	30.042	12.4649	-1.26911	Down	gi|294336015|gb|ADE62520.1|
Unigene0024025	GT2	5.4768	1.7859	-1.61668	Down	gi|115480809|ref|NP_001063998.1|
Unigene0154972	GT2	5.0884	1.4906	-1.77132	Down	gi|115480809|ref|NP_001063998.1|
Unigene0012874	GT2	2.9548	0.7958	-1.89258	Down	gi|115480809|ref|NP_001063998.1|
Unigene0155507	GT2	24.6413	6.0796	-2.01903	Down	gi|115480809|ref|NP_001063998.1|
Unigene0102284	GT2	47.7641	10.3631	-2.20447	Down	gi|206317489|gb|ACA49151.2|
Unigene0014106	GT2	1.073	0.2234	-2.26395	Down	gi|218675599|gb|ACL00587.1|
Unigene0157828	GT2	20.1468	3.2516	-2.63133	Down	gi|218675599|gb|ACL00587.1|
Unigene0015209	GT2	2.6908	0.3361	-3.00107	Down	gi|223999253|ref|XP_002289299.1|
Unigene0014136	GT2	1.2655	0.155	-3.02937	Down	gi|225441006|ref|XP_002283672.1|
Unigene0035176	GT2	2.2164	0.0814	-4.76705	Down	gi|166245160|dbj|BAG06272.1|
Unigene0038137	GT2	7.4897	0.2344	-4.99786	Down	gi|225441006|ref|XP_002283672.1|
Unigene0030715	GT2	0.7492	0.001	-9.54921	Down	gi|225441006|ref|XP_002283672.1|
Unigene0006509	GT2	0.9858	0.001	-9.94515	Down	gi|225458916|ref|XP_002285486.1|
Unigene0011154	GT2	1.3512	0.001	-10.4	Down	gi|115465980|ref|NP_001056589.1|
Unigene0004911	GT2	1.6755	0.001	-10.7104	Down	gi|115465980|ref|NP_001056589.1|
Unigene0098417	GT4	0.0413	1.884	5.51151	Up	gi|115438925|ref|NP_001043742.1|
Unigene0089350	GT4	0.3655	1.826	2.32074	Up	gi|295321472|gb|ADG01610.1|
Unigene0036662	GT4	0.572	0.2572	-1.15312	Down	gi|157863010|gb|ABV90637.1|
Unigene0135568	GT4	9.6429	3.8494	-1.32483	Down	gi|225461697|ref|XP_002285480.1|
Unigene0025251	GT4	7.2646	2.1746	-1.74013	Down	gi|313770771|gb|ADR82002.1|
Unigene0025250	GT4	5.4438	1.6105	-1.75711	Down	gi|323709825|gb|ADY02961.1|
Unigene0004320	GT4	0.8882	0.1432	-2.63285	Down	gi|115435790|ref|NP_001042653.1|
Unigene0039923	GT4	3.3073	0.2108	-3.97171	Down	gi|323709825|gb|ADY02961.1|
Unigene0087877	GT8	0.0381	0.4763	3.64401	Up	gi|115480327|ref|NP_001063757.1|
Unigene0157187	GT8	2.1245	19.379	3.1893	Up	gi|224133914|ref|XP_002327710.1|
Unigene0155574	GT8	0.4296	1.5397	1.84158	Up	gi|115441423|ref|NP_001044991.1|
Unigene0105022	GT8	18.4131	41.8874	1.18578	Up	gi|297827451|ref|XP_002881608.1|
Unigene0115989	GT8	0.6313	1.4195	1.16899	Up	gi|115452813|ref|NP_001050007.1|
Unigene0139406	GT8	16.3118	7.341	-1.15187	Down	gi|116310407|emb|CAH67416.1|
Unigene0104208	GT8	0.7564	0.3258	-1.21516	Down	gi|115441423|ref|NP_001044991.1|
Unigene0157933	GT8	16.0613	6.3592	-1.33667	Down	gi|115452813|ref|NP_001050007.1|
Unigene0024036	GT8	2.4565	0.7452	-1.7209	Down	gi|115452813|ref|NP_001050007.1|
Unigene0038402	GT8	6.168	1.6679	-1.88677	Down	gi|116310407|emb|CAH67416.1|
Unigene0023930	GT8	5.746	1.3077	-2.13553	Down	gi|225425563|ref|XP_002265947.1|
Unigene0125584	GT8	3.2115	0.4814	-2.73794	Down	gi|115459586|ref|NP_001053393.1|
Unigene0080997	GT10	0.5992	3.5901	2.58291	Up	gi|297306778|dbj|BAJ08391.1|
Unigene0079161	GT14	0.4138	2.4033	2.53801	Up	gi|102139993|gb|ABF70128.1|
Unigene0146497	GT14	0.6276	0.1901	-1.72309	Down	gi|102139993|gb|ABF70128.1|
Unigene0109258	GT14	3.616	0.8643	-2.06479	Down	gi|102139993|gb|ABF70128.1|
Unigene0015867	GT14	1.7237	0.1957	-3.13879	Down	gi|38346557|emb|CAE02134.2|
Unigene0141215	GT17	7.8893	41.141	2.38261	Up	gi|115447061|ref|NP_001047310.1|
Unigene0005785	GT17	0.874	0.131	-2.73807	Down	gi|115489536|ref|NP_001067255.1|
Unigene0094351	GT20	0.5486	2.1379	1.96237	Up	gi|225443732|ref|XP_002268174.1|
Unigene0022234	GT21	0.5209	0.1735	-1.58607	Down	gi|14718995|gb|AAK73021.1|AF367245_1
Unigene0022235	GT21	1.2818	0.3313	-1.95196	Down	gi|14718995|gb|AAK73021.1|AF367245_1
Unigene0116813	GT22	0.444	0.9861	1.15117	Up	gi|115459726|ref|NP_001053463.1|
Unigene0111934	GT23	7.6105	1.2277	-2.63203	Down	gi|115449423|ref|NP_001048463.1|
Unigene0116577	GT23	1.1322	0.183	-2.62921	Down	gi|115449423|ref|NP_001048463.1|
Unigene0142251	GT23	0.9663	0.1069	-3.17621	Down	gi|115449423|ref|NP_001048463.1|
Unigene0116576	GT23	2.2776	0.1459	-3.96446	Down	gi|115449423|ref|NP_001048463.1|
Unigene0109540	GT28	4.3318	16.821	1.95722	Up	gi|225456027|ref|XP_002277203.1|
Unigene0134761	GT28	3.5483	9.6997	1.45081	Up	gi|225456027|ref|XP_002277203.1|
Unigene0147670	GT28	1.4927	3.4516	1.20934	Up	gi|226494375|ref|NP_001147778.1|
Unigene0098221	GT29	0.1069	0.4248	1.99052	Up	gi|225464982|ref|XP_002277132.1|
Unigene0118864	GT29	0.167	0.3602	1.10895	Up	gi|162464065|ref|NP_001105844.1|
Unigene0089691	GT31	0.4424	1.2894	1.54328	Up	gi|116309693|emb|CAH66741.1|
Unigene0127099	GT31	12.2964	5.7625	-1.09347	Down	gi|115483140|ref|NP_001065163.1|
Unigene0127554	GT31	5.2572	2.0948	-1.32748	Down	gi|225443956|ref|XP_002272405.1|
Unigene0109628	GT31	1.8424	0.7032	-1.38958	Down	gi|225438287|ref|XP_002269415.1|
Unigene0018603	GT31	1.3478	0.3477	-1.95469	Down	gi|115452161|ref|NP_001049681.1|
Unigene0128494	GT31	3.7359	0.8711	-2.10055	Down	gi|225447013|ref|XP_002268282.1|
Unigene0016851	GT31	3.4831	0.6526	-2.4161	Down	gi|115460086|ref|NP_001053643.1|
Unigene0016852	GT31	2.9374	0.2986	-3.29825	Down	gi|115460086|ref|NP_001053643.1|
Unigene0070973	GT32	0.001	1.3507	10.3995	Up	gi|224012829|ref|XP_002295067.1|
Unigene0066897	GT32	0.001	1.019	9.99294	Up	gi|224011163|ref|XP_002295356.1|
Unigene0146456	GT34	10.7696	4.6473	-1.2125	Down	gi|115446469|ref|NP_001047014.1|
Unigene0104576	GT35	235.182	116.583	-1.01242	Down	gi|225434692|ref|XP_002280732.1|
Unigene0040371	GT39	0.001	0.6383	9.31809	Up	gi|326492453|dbj|BAK02010.1|
Unigene0056931	GT41	0.001	1.8618	10.8625	Up	gi|225437945|ref|XP_002269637.1|
Unigene0055934	GT41	0.001	1.2414	10.2778	Up	gi|115461897|ref|NP_001054548.1|
Unigene0060823	GT41	0.001	0.7968	9.63807	Up	gi|225424865|ref|XP_002274190.1|
Unigene0068008	GT41	0.001	0.5004	8.96694	Up	gi|225458840|ref|XP_002285329.1|
Unigene0143037	GT41	1.1067	8.4805	2.93789	Up	gi|115482840|ref|NP_001065013.1|
Unigene0142185	GT41	9.7846	29.2204	1.57839	Up	gi|225455344|ref|XP_002272297.1|
Unigene0149937	GT41	0.4822	0.9788	1.02138	Up	gi|301105781|ref|XP_002901974.1|
Unigene0093441	GT41	0.2362	0.4794	1.02122	Up	gi|226531388|ref|NP_001151932.1|
Unigene0020181	GT41	1.3941	0.6965	-1.00114	Down	gi|225195640|gb|ACN82097.1|
Unigene0039203	GT41	1.328	0.6296	-1.07675	Down	gi|115452075|ref|NP_001049638.1|
Unigene0138887	GT41	3.8658	1.7784	-1.12019	Down	gi|225455344|ref|XP_002272297.1|
Unigene0038725	GT41	0.8385	0.3782	-1.14866	Down	gi|225458840|ref|XP_002285329.1|
Unigene0022477	GT41	2.0574	0.8951	-1.2007	Down	gi|115489120|ref|NP_001067047.1|
Unigene0130832	GT41	1.6958	0.5902	-1.52269	Down	gi|225429868|ref|XP_002283407.1|
Unigene0113429	GT41	3.4965	1.2111	-1.52959	Down	gi|225461701|ref|XP_002283201.1|
Unigene0102133	GT41	6.4598	1.9883	-1.69995	Down	gi|115441121|ref|NP_001044840.1|
Unigene0155290	GT41	5.7289	0.8923	-2.68266	Down	gi|225437945|ref|XP_002269637.1|
Unigene0018497	GT41	0.8062	0.1089	-2.88813	Down	gi|225431952|ref|XP_002272572.1|
Unigene0030010	GT41	0.5914	0.001	-9.20799	Down	gi|115464761|ref|NP_001055980.1|
Unigene0084034	GT43	0.7859	1.8296	1.21911	Up	gi|60657596|gb|AAX33319.1|
Unigene0026552	GT43	2.3988	0.2403	-3.3194	Down	gi|224092304|ref|XP_002309550.1|
Unigene0112298	GT47	16.9445	6.9532	-1.28507	Down	gi|307135997|gb|ADN33853.1|
Unigene0070385	GT48	0.001	1.6097	10.6526	Up	gi|115466768|ref|NP_001056983.1|
Unigene0070384	GT48	0.001	1.1225	10.1325	Up	gi|323452171|gb|EGB08046.1|
Unigene0070389	GT48	0.001	1.069	10.062	Up	gi|301114037|ref|XP_002998788.1|
Unigene0050001	GT48	0.077	0.5772	2.90614	Up	gi|302765943|ref|XP_002966392.1|
Unigene0139313	GT48	1.0771	2.5911	1.26641	Up	gi|302786456|ref|XP_002974999.1|
Unigene0131599	GT51	19.6572	8.7285	-1.17125	Down	gi|76880194|dbj|BAE45868.1|
Unigene0155298	GT51	6.9556	1.2506	-2.47555	Down	gi|76880194|dbj|BAE45868.1|
Unigene0154952	GT61	0.9364	2.1958	1.22955	Up	gi|225456057|ref|XP_002277670.1|
Unigene0150405	GT61	12.5861	5.5314	-1.18611	Down	gi|115445889|ref|NP_001046724.1|
Unigene0146887	GT61	2.948	0.6558	-2.16841	Down	gi|115445881|ref|NP_001046720.1|
Unigene0150401	GT61	49.1546	4.2829	-3.52067	Down	gi|115463691|ref|NP_001055445.1|
Unigene0062068	GT66	0.001	1.311	10.3565	Up	gi|159464425|ref|XP_001690442.1|
Unigene0154298	GT68	3.9999	1.3048	-1.61614	Down	gi|115472923|ref|NP_001060060.1|
Unigene0062141	GT77	0.001	0.8069	9.65625	Up	gi|4512630|gb|AAD21699.1|
Unigene0040318	GT77	0.001	0.594	9.21432	Up	gi|4512630|gb|AAD21699.1|
Unigene0068258	GT77	0.0492	0.984	4.32193	Up	gi|4512630|gb|AAD21699.1|
Unigene0148072	GT77	0.2312	0.5096	1.14022	Up	gi|4512630|gb|AAD21699.1|
Unigene0030601	GT77	0.9115	0.1963	-2.21518	Down	gi|108709554|gb|ABF97349.1|
Unigene0075851	GT92	0.2548	1.3262	2.37986		gi|115467868|ref|NP_001057533.1|
Unigene0157887	GT92	14.5054	43.4023	1.58118		gi|297599830|ref|NP_001047907.2|
Unigene0105124	GT92	8.8427	4.3861	-1.01155		gi|115467868|ref|NP_001057533.1|
Unigene0150138	GT92	3.0784	1.4198	-1.11649		gi|115469016|ref|NP_001058107.1|
Unigene0147254	GT92	2.9336	1.3516	-1.118		gi|16604495|gb|AAL24253.1|
Unigene0132239	GT92	11.0862	4.9456	-1.16455		gi|225452208|ref|XP_002270991.1|
